# Supplementary material for: Discrimination of wear and non-wear in infants using data from hip- and ankle-worn devices
Source: PLoS One. 2020 Nov 2;15(11):e0240604. doi: 10.1371/journal.pone.0240604 (PMC7605692; doi:10.1371/journal.pone.0240604)
Supplement: S1 Dataset — (CSV) [file pone.0240604.s001.csv]

Timestamp	ID	X_Hip	Y_Hip	Z_Hip	VM_Hip	X_deg_Hip	Y_deg_Hip	Z_deg_Hip	cv_X_Hip_two	cv_Y_Hip_two	cv_Z_Hip_two	cv_VM_Hip_two	cv_X_Hip_three	cv_Y_Hip_three	cv_Z_Hip_three	cv_VM_Hip_three	cv_X_Hip_four	cv_Y_Hip_four	cv_Z_Hip_four	cv_VM_Hip_four	cv_X_Hip_five	cv_Y_Hip_five	cv_Z_Hip_five	cv_VM_Hip_five	X_Ankle	Y_Ankle	Z_Ankle	VM_Ankle	X_deg_Ankle	Y_deg_Ankle	Z_deg_Ankle	cv_X_ankle_two	cv_Y_ankle_two	cv_Z_ankle_two	cv_VM_ankle_two	cv_X_Ankle_three	cv_Y_Ankle_three	cv_Z_Ankle_three	cv_VM_Ankle_three	cv_X_ankle_four	cv_Y_ankle_four	cv_Z_ankle_four	cv_VM_ankle_four	cv_X_ankle_five	cv_Y_ankle_five	cv_Z_ankle_five	cv_VM_ankle_five	Wear
10:00:00	1069	256.22	969.93	185.06	1020.14	18.05	104.55	79.55	0.09	0.01	0.05	0.02	0.07	0.01	0.08	0.01	0.06	0.01	0.07	0.01	0.05	0.01	0.06	0.01	30.54	31.19	1001.01	1001.97	88.22	91.75	2.5	0.25	0.11	0	0	0.24	0.3	0.01	0	0.26	0.27	0.01	0.01	0.28	0.24	0.01	0.01	Nonwear
10:01:00	1069	256.54	970.08	185.19	1020.38	18.07	104.56	79.54	0.01	0	0.11	0	0.01	0.01	0.08	0.01	0.01	0.01	0.07	0.01	0.02	0.01	0.06	0.01	30.65	31.14	1001.01	1001.97	88.22	91.75	2.5	0.07	0.3	0	0	0.13	0.22	0.01	0.01	0.16	0.18	0.01	0.01	0.27	0.2	0.01	0.01	Nonwear
10:02:00	1069	256.52	970.12	184.9	1020.36	18.05	104.56	79.56	0.01	0.01	0.02	0.01	0.02	0.01	0.02	0.01	0.02	0.01	0.04	0.01	0.08	0.01	0.1	0.01	30.68	31.01	1001.1	1002.05	88.23	91.75	2.5	0.12	0.07	0	0	0.13	0.08	0.01	0.01	0.3	0.11	0.01	0.01	0.31	0.11	0.01	0.01	Nonwear
10:03:00	1069	256.56	969.97	184.96	1020.24	18.06	104.56	79.56	0.02	0.01	0	0	0.03	0.01	0.03	0	0.09	0.01	0.11	0	0.08	0.01	0.1	0.01	30.73	31.04	1001.12	1002.08	88.23	91.76	2.5	0.07	0.05	0.01	0.01	0.37	0.13	0.01	0.01	0.35	0.12	0.01	0.01	0.32	0.11	0.01	0.01	Nonwear
10:04:00	1069	256.48	970.06	184.97	1020.31	18.06	104.56	79.55	0.04	0.01	0.04	0	0.11	0.01	0.13	0	0.09	0.01	0.11	0.01	0.08	0.01	0.1	0.01	30.76	31.06	1001.24	1002.2	88.22	91.76	2.5	0.48	0.18	0	0	0.38	0.15	0.01	0.01	0.34	0.12	0.01	0.01	0.29	0.19	0.02	0.02	Nonwear
10:05:00	1069	256.62	969.96	185.07	1020.27	18.07	104.57	79.55	0.11	0	0.18	0	0.09	0.01	0.13	0.01	0.07	0.01	0.11	0.01	0.07	0.01	0.1	0.01	30.55	30.98	1001.28	1002.23	88.23	91.75	2.49	0.05	0.18	0.01	0.01	0.28	0.13	0.02	0.02	0.25	0.19	0.03	0.03	0.22	0.18	0.03	0.03	Nonwear
10:06:00	1069	257.01	969.91	184.6	1020.23	18.07	104.59	79.58	0.11	0.01	0.07	0.01	0.08	0.01	0.09	0.01	0.08	0.01	0.07	0.01	0.09	0.01	0.06	0.01	30.57	31.06	1001.46	1002.41	88.22	91.75	2.5	0.32	0.09	0.02	0.02	0.24	0.23	0.03	0.03	0.19	0.2	0.03	0.03	0.27	0.19	0.03	0.03	Nonwear
10:07:00	1069	256.61	969.77	184.77	1020.03	18.06	104.57	79.56	0.02	0	0.06	0	0.02	0	0.04	0	0.05	0	0.04	0.01	0.05	0.01	0.06	0.01	30.71	31.02	1001.13	1002.09	88.23	91.76	2.5	0.09	0.23	0.02	0.02	0.11	0.21	0.02	0.02	0.3	0.18	0.02	0.02	0.27	0.26	0.01	0.01	Nonwear
10:08:00	1069	256.7	969.79	184.92	1020.1	18.07	104.57	79.56	0.03	0	0.05	0	0.06	0	0.04	0.01	0.06	0.01	0.07	0.01	0.06	0.01	0.06	0.01	30.67	30.92	1000.79	1001.74	88.23	91.75	2.5	0.07	0.27	0	0	0.3	0.2	0	0	0.25	0.3	0.01	0.01	0.22	0.29	0.01	0.01	Nonwear
10:09:00	1069	256.58	969.78	184.79	1020.04	18.06	104.57	79.56	0.06	0	0	0.01	0.04	0.01	0.05	0.01	0.04	0.01	0.05	0.01	0.04	0.01	0.04	0.01	30.64	31.04	1000.84	1001.79	88.22	91.75	2.5	0.32	0.18	0	0	0.23	0.27	0.01	0.01	0.19	0.24	0.01	0.01	0.2	0.23	0.02	0.02	Nonwear
10:10:00	1069	256.38	969.72	184.78	1019.92	18.05	104.56	79.56	0.01	0.01	0.07	0.01	0.02	0.01	0.06	0.01	0.02	0	0.05	0	0.04	0.01	0.04	0.01	30.5	30.96	1000.82	1001.77	88.23	91.74	2.49	0.19	0.39	0.01	0.01	0.13	0.29	0.01	0.01	0.14	0.26	0.02	0.02	0.12	0.24	0.03	0.03	Nonwear
10:11:00	1069	256.41	969.62	184.61	1019.81	18.05	104.56	79.57	0.03	0.01	0.08	0.01	0.02	0	0.06	0	0.04	0.01	0.05	0.01	0.07	0.01	0.04	0.02	30.58	31.13	1000.95	1001.9	88.22	91.75	2.5	0.07	0.07	0	0	0.15	0.22	0.02	0.02	0.12	0.23	0.03	0.03	0.11	0.22	0.03	0.03	Nonwear
10:12:00	1069	256.31	969.69	184.82	1019.89	18.05	104.56	79.56	0	0	0.03	0	0.05	0.01	0.02	0.01	0.08	0.01	0.02	0.02	0.08	0.01	0.03	0.01	30.55	31.1	1000.88	1001.83	88.22	91.75	2.5	0.14	0.23	0.03	0.03	0.11	0.2	0.03	0.03	0.09	0.17	0.03	0.03	0.08	0.19	0.03	0.03	Nonwear
10:13:00	1069	256.31	969.71	184.75	1019.9	18.05	104.56	79.56	0	0.01	0	0.02	0.08	0.01	0.01	0.02	0.08	0.01	0.02	0.01	0.09	0.01	0.02	0.01	30.49	31	1001.28	1002.23	88.23	91.74	2.49	0.12	0.02	0.01	0.01	0.11	0.02	0.01	0.01	0.09	0.09	0.02	0.01	0.21	0.11	0.01	0.01	Nonwear
10:14:00	1069	256.55	969.9	184.75	1020.14	18.05	104.57	79.57	0.05	0	0	0	0.04	0.02	0.03	0.01	0.06	0.01	0.03	0.01	0.05	0.01	0.09	0.01	30.54	30.99	1001.4	1002.36	88.23	91.75	2.49	0.02	0	0.01	0.01	0.03	0.09	0.01	0.01	0.2	0.13	0.01	0.01	0.18	0.12	0.01	0.01	Nonwear
10:15:00	1069	256.72	969.91	184.73	1020.19	18.06	104.57	79.57	0.01	0.02	0.03	0.02	0.04	0.01	0.03	0.01	0.04	0.01	0.1	0.01	0.03	0.01	0.09	0.01	30.55	30.99	1001.54	1002.5	88.23	91.75	2.49	0.05	0	0.01	0	0.23	0.16	0.01	0	0.2	0.14	0.01	0.01	0.27	0.13	0.01	0.01	Nonwear
10:16:00	1069	256.75	969.64	184.66	1019.93	18.07	104.58	79.57	0.04	0.01	0.04	0.01	0.05	0.01	0.11	0.01	0.04	0.01	0.11	0.01	0.04	0.01	0.1	0.01	30.53	30.94	1001.62	1002.56	88.23	91.74	2.49	0.3	0.23	0.01	0.01	0.24	0.17	0.01	0.01	0.29	0.15	0.01	0.01	0.28	0.2	0.03	0.03	Nonwear
10:17:00	1069	256.91	969.77	184.77	1020.11	18.07	104.59	79.56	0.06	0	0.11	0	0.05	0	0.12	0	0.04	0	0.1	0	0.04	0	0.09	0	30.66	31.04	1001.52	1002.47	88.23	91.75	2.5	0.28	0.07	0.01	0.01	0.29	0.06	0.01	0.01	0.25	0.14	0.03	0.03	0.31	0.12	0.03	0.03	Nonwear
10:18:00	1069	256.68	969.75	185.07	1020.09	18.07	104.57	79.55	0.02	0.01	0.16	0	0.02	0	0.12	0	0.02	0	0.09	0	0.04	0.01	0.11	0.01	30.54	31.01	1001.42	1002.37	88.23	91.75	2.49	0.39	0.07	0.01	0.01	0.3	0.17	0.03	0.03	0.35	0.14	0.03	0.03	0.32	0.12	0.03	0.03	Nonwear
10:19:00	1069	256.77	969.82	184.65	1020.09	18.06	104.58	79.57	0.02	0.01	0.1	0	0.02	0.01	0.08	0	0.04	0.01	0.09	0.01	0.04	0.01	0.1	0.01	30.71	31.04	1001.3	1002.26	88.23	91.76	2.5	0.05	0.16	0.03	0.03	0.19	0.12	0.03	0.03	0.24	0.1	0.03	0.03	0.32	0.1	0.02	0.02	Nonwear
10:20:00	1069	256.68	969.74	184.92	1020.05	18.07	104.57	79.56	0	0	0.03	0	0.04	0.01	0.1	0.02	0.03	0.01	0.12	0.01	0.06	0.01	0.11	0.01	30.69	31.11	1000.91	1001.87	88.22	91.76	2.5	0.25	0.11	0.01	0.01	0.3	0.1	0.01	0.01	0.36	0.09	0.01	0.01	0.32	0.24	0.01	0.01	Nonwear
10:21:00	1069	256.67	969.72	184.84	1020.01	18.07	104.57	79.56	0.05	0.01	0.1	0.02	0.03	0.01	0.11	0.01	0.06	0.01	0.09	0.01	0.06	0.01	0.08	0.01	30.8	31.06	1000.81	1001.77	88.22	91.76	2.51	0.41	0.02	0.01	0.01	0.43	0.09	0	0	0.36	0.25	0	0	0.35	0.29	0.01	0.01	Nonwear
10:22:00	1069	256.5	969.55	184.57	1019.76	18.05	104.57	79.57	0.02	0.01	0.04	0.01	0.05	0.01	0.03	0.01	0.05	0.01	0.03	0.01	0.05	0.01	0.04	0.01	30.62	31.05	1000.73	1001.68	88.22	91.75	2.5	0.18	0.11	0	0	0.14	0.3	0	0	0.14	0.32	0.01	0.01	0.21	0.28	0.01	0.01	Nonwear
10:23:00	1069	256.57	969.73	184.46	1019.93	18.05	104.57	79.58	0.07	0.01	0.02	0.01	0.06	0.01	0.04	0.01	0.06	0	0.05	0.01	0.05	0	0.07	0.01	30.54	31.1	1000.75	1001.71	88.22	91.75	2.5	0.16	0.41	0	0	0.13	0.36	0.01	0.01	0.23	0.29	0.01	0.01	0.2	0.28	0.01	0.01	Nonwear
10:24:00	1069	256.33	969.64	184.5	1019.79	18.04	104.56	79.58	0.01	0	0.04	0	0.05	0	0.04	0.01	0.06	0	0.06	0.01	0.07	0	0.05	0.01	30.61	30.92	1000.76	1001.71	88.23	91.75	2.49	0.16	0.05	0.01	0	0.25	0.12	0.01	0.01	0.21	0.12	0.01	0.01	0.2	0.16	0.01	0.01	Nonwear
10:25:00	1069	256.29	969.64	184.6	1019.8	18.04	104.56	79.57	0.07	0	0.02	0.01	0.06	0	0.05	0.01	0.08	0	0.05	0.01	0.07	0.01	0.06	0.01	30.54	30.9	1000.89	1001.84	88.23	91.75	2.49	0.35	0.16	0	0	0.25	0.14	0.01	0.01	0.23	0.19	0.01	0.01	0.21	0.21	0.01	0.01	Nonwear
10:26:00	1069	256.55	969.7	184.64	1019.93	18.05	104.57	79.57	0	0.01	0.05	0	0.05	0	0.06	0	0.04	0.01	0.06	0.01	0.07	0.01	0.08	0.01	30.69	30.97	1000.92	1001.87	88.23	91.76	2.5	0.25	0.18	0.01	0.01	0.19	0.2	0.01	0.01	0.16	0.24	0.01	0.01	0.14	0.21	0.02	0.02	Nonwear
10:27:00	1069	256.56	969.63	184.77	1019.88	18.06	104.57	79.56	0.06	0	0.08	0	0.04	0.01	0.07	0.01	0.08	0.01	0.09	0.01	0.07	0.01	0.09	0.01	30.58	30.89	1001.05	1002	88.23	91.75	2.49	0.18	0.27	0	0	0.16	0.27	0.01	0.01	0.13	0.24	0.02	0.02	0.12	0.22	0.03	0.03	Nonwear
10:28:00	1069	256.76	969.65	184.56	1019.92	18.06	104.58	79.57	0.03	0.01	0.1	0.01	0.07	0.01	0.11	0.01	0.06	0.01	0.1	0.01	0.05	0.01	0.09	0.01	30.66	31.01	1001.04	1002	88.23	91.75	2.5	0.02	0.37	0.01	0	0.05	0.27	0.02	0.02	0.09	0.23	0.03	0.03	0.14	0.24	0.02	0.02	Nonwear
10:29:00	1069	256.66	969.78	184.82	1020.07	18.06	104.57	79.56	0.1	0.02	0.05	0.01	0.07	0.01	0.04	0.01	0.06	0.01	0.06	0.01	0.06	0.01	0.08	0.01	30.67	30.85	1001.17	1002.12	88.24	91.75	2.49	0.07	0.27	0.02	0.02	0.1	0.23	0.02	0.02	0.17	0.27	0.02	0.02	0.21	0.33	0.02	0.02	Nonwear
10:30:00	1069	257.01	969.51	184.95	1019.92	18.09	104.6	79.55	0.05	0.02	0	0.01	0.04	0.01	0.07	0.01	0.05	0.02	0.09	0.01	0.04	0.01	0.11	0.01	30.64	30.97	1001.5	1002.45	88.23	91.75	2.5	0.07	0.02	0.01	0.01	0.2	0.14	0.02	0.02	0.23	0.24	0.02	0.02	0.24	0.21	0.02	0.02	Nonwear
10:31:00	1069	256.82	969.73	184.94	1020.08	18.08	104.58	79.55	0	0	0.08	0	0.05	0.01	0.09	0.01	0.04	0.01	0.1	0.01	0.04	0.01	0.09	0.01	30.61	30.98	1001.62	1002.57	88.23	91.75	2.49	0.28	0.16	0.02	0.02	0.29	0.24	0.02	0.02	0.27	0.2	0.03	0.03	0.38	0.19	0.03	0.03	Nonwear
10:32:00	1069	256.81	969.71	184.73	1020.02	18.07	104.58	79.57	0.06	0.01	0.05	0.01	0.04	0.01	0.06	0.01	0.04	0.01	0.05	0.01	0.05	0.01	0.05	0.02	30.73	31.05	1001.31	1002.27	88.22	91.76	2.5	0.39	0.18	0.01	0.01	0.31	0.17	0.02	0.02	0.4	0.18	0.03	0.03	0.35	0.16	0.03	0.03	Nonwear
10:33:00	1069	257.02	969.9	184.6	1020.23	18.07	104.59	79.58	0.04	0.01	0.03	0.02	0.05	0.02	0.03	0.02	0.06	0.01	0.04	0.02	0.06	0.01	0.14	0.02	30.56	31.13	1001.17	1002.13	88.22	91.75	2.5	0.37	0.23	0.01	0.01	0.49	0.22	0.02	0.02	0.4	0.19	0.02	0.02	0.41	0.17	0.02	0.02	Nonwear
10:34:00	1069	256.88	969.71	184.51	1019.99	18.07	104.59	79.58	0.03	0.01	0.05	0.01	0.04	0.01	0.04	0.01	0.04	0.01	0.15	0.01	0.04	0.01	0.17	0.01	30.72	31.03	1001	1001.96	88.23	91.76	2.5	0.32	0.07	0.02	0.02	0.25	0.05	0.02	0.02	0.39	0.05	0.01	0.01	0.42	0.17	0.01	0.01	Nonwear
10:35:00	1069	256.78	969.6	184.63	1019.88	18.07	104.58	79.57	0.03	0	0.06	0	0.03	0.01	0.18	0	0.03	0.01	0.18	0.01	0.02	0.01	0.16	0.01	30.86	31	1000.71	1001.67	88.23	91.77	2.51	0.3	0.05	0	0	0.47	0.04	0	0	0.48	0.17	0	0	0.45	0.15	0.01	0.01	Nonwear
10:36:00	1069	256.66	969.59	184.48	1019.82	18.06	104.58	79.58	0	0.01	0.18	0	0.01	0.01	0.15	0.01	0.01	0.01	0.13	0.01	0.02	0.01	0.14	0.01	30.73	31.02	1000.72	1001.68	88.23	91.76	2.5	0.37	0.05	0	0	0.32	0.21	0	0	0.28	0.17	0.01	0.01	0.24	0.22	0.01	0.01	Nonwear
10:37:00	1069	256.66	969.69	184	1019.83	18.04	104.58	79.61	0	0.01	0.01	0.01	0.01	0.01	0.06	0.01	0.03	0.01	0.13	0.01	0.04	0.01	0.16	0.01	30.57	31	1000.74	1001.7	88.23	91.75	2.5	0.05	0.23	0	0	0.03	0.17	0.01	0.01	0.07	0.21	0.01	0.01	0.06	0.19	0.01	0.01	Nonwear
10:38:00	1069	256.63	969.53	183.98	1019.67	18.04	104.58	79.6	0.01	0	0.07	0	0.03	0.01	0.14	0.01	0.05	0.01	0.16	0.01	0.04	0.01	0.17	0.01	30.55	30.9	1000.77	1001.72	88.23	91.75	2.49	0.02	0.18	0.02	0.02	0.09	0.2	0.01	0.01	0.07	0.16	0.01	0.01	0.17	0.14	0.01	0.01	Nonwear
10:39:00	1069	256.65	969.47	184.17	1019.65	18.05	104.58	79.59	0.04	0.01	0.13	0.01	0.05	0.01	0.13	0.01	0.04	0.01	0.13	0.01	0.05	0.01	0.11	0.01	30.56	30.98	1000.51	1001.46	88.23	91.75	2.5	0.09	0.27	0.01	0.01	0.07	0.19	0.01	0.01	0.18	0.16	0.02	0.02	0.15	0.16	0.02	0.02	Nonwear
10:40:00	1069	256.51	969.61	184.5	1019.8	18.05	104.57	79.58	0.03	0	0.05	0	0.03	0	0.05	0	0.05	0	0.08	0	0.08	0.01	0.08	0	30.6	30.86	1000.72	1001.67	88.23	91.75	2.49	0.07	0.16	0	0	0.19	0.12	0.01	0.01	0.15	0.12	0.01	0.01	0.21	0.11	0.03	0.03	Nonwear
10:41:00	1069	256.4	969.58	184.62	1019.77	18.05	104.56	79.57	0.04	0	0.03	0	0.06	0	0.09	0	0.09	0.01	0.09	0	0.09	0.01	0.11	0	30.57	30.93	1000.75	1001.7	88.23	91.75	2.49	0.25	0.02	0.01	0.01	0.19	0.12	0.01	0.01	0.24	0.1	0.03	0.03	0.21	0.16	0.04	0.04	Nonwear
10:42:00	1069	256.54	969.6	184.7	1019.84	18.06	104.57	79.57	0.04	0	0.13	0	0.08	0.01	0.1	0	0.07	0.01	0.12	0	0.06	0.01	0.12	0.01	30.68	30.92	1000.92	1001.87	88.23	91.75	2.5	0.18	0.14	0	0	0.29	0.1	0.03	0.03	0.24	0.19	0.04	0.03	0.29	0.18	0.04	0.04	Nonwear
10:43:00	1069	256.69	969.6	184.37	1019.82	18.05	104.58	79.58	0.07	0	0.13	0	0.05	0.01	0.15	0	0.04	0.01	0.13	0.01	1.86	0.2	3.03	0.01	30.6	30.86	1000.92	1001.87	88.24	91.75	2.49	0.23	0.11	0	0	0.19	0.23	0.04	0.04	0.23	0.2	0.03	0.03	35.77	16.56	0.04	0.05	Nonwear
10:44:00	1069	256.96	969.46	184.71	1019.82	18.08	104.59	79.56	0.04	0	0.08	0	0.03	0.01	0.06	0.01	2.09	0.22	3.42	0.01	6.02	0.65	10.21	0.03	30.5	30.91	1001.49	1002.44	88.23	91.74	2.49	0.23	0.21	0	0	0.24	0.15	0.01	0.01	41.65	18.9	0.02	0.04	40.36	46.18	0.06	0.06	Nonwear
10:45:00	1069	256.81	969.47	184.92	1019.82	18.08	104.59	79.55	0.02	0.01	0.02	0	2.42	0.25	3.99	0	6.6	0.71	11.29	0.04	7.26	0.76	12.57	0.04	30.6	31	1001.56	1002.51	88.23	91.75	2.49	0.32	0.07	0.01	0.01	51.69	22.57	0.02	0.05	47.24	53.74	0.06	0.06	41.96	66.83	0.06	0.05	Nonwear
10:46:00	1069	256.88	969.65	184.87	1020.01	18.08	104.59	79.56	2.99	0.3	4.94	0.01	7.28	0.77	12.6	0.05	7.34	0.75	12.87	0.05	7.03	0.71	12.42	0.05	30.46	30.97	1001.64	1002.59	88.23	91.74	2.49	74.29	29.53	0.02	0.05	59.25	65.77	0.06	0.06	48.53	77.38	0.05	0.05	41.89	83.95	0.05	0.04	Nonwear
10:47:00	1069	246.24	973.83	172.39	1020.13	17.22	103.97	80.27	7.17	0.75	12.77	0.06	5.98	0.61	10.77	0.05	5.24	0.53	9.48	0.05	4.72	0.47	8.56	0.04	9.48	20.27	1001.99	1003.35	88.85	90.54	2.56	88.04	77.07	0.06	0.03	59.51	77.61	0.04	0.02	47.48	77.16	0.04	0.03	40.53	75.28	0.03	0.03	Nonwear
10:48:00	1069	222.47	984.17	143.83	1019.21	15.07	102.61	81.89	0.06	0	0.03	0	0.06	0	0.03	0	0.06	0	0.04	0	0.07	27.32	0.82	0.03	40.75	5.97	1002.86	1003.72	90.34	87.67	2.36	0.1	1.68	0.03	0.03	0.19	3.99	0.03	0.03	0.24	3.58	0.03	0.03	48.22	100	4.66	0.32	Nonwear
10:49:00	1069	222.27	984.18	143.77	1019.17	15.06	102.6	81.89	0.02	0	0	0	0.03	0	0.03	0	0.04	31.5	0.91	0.03	15.58	35.19	99.04	0.41	40.69	5.83	1002.49	1003.35	90.33	87.68	2.36	0.26	3.86	0.02	0.02	0.29	2.82	0.02	0.02	51.17	100	5.23	0.37	100	100	53.03	1.67	Nonwear
10:50:00	1069	222.2	984.22	143.76	1019.19	15.05	102.59	81.89	0.02	0	0.03	0	0.03	38.4	1.04	0.03	17.13	39.66	99.79	0.45	41.91	39.66	84.46	0.39	40.84	5.52	1002.19	1003.04	90.32	87.67	2.36	0.4	1.14	0.01	0.01	54.42	100	6.08	0.43	100	100	62.95	1.9	100	100	82.48	2.28	Nonwear
10:51:00	1069	222.15	984.26	143.69	1019.2	15.05	102.59	81.9	0.02	52.89	1.26	0.04	19.24	44.86	98.96	0.52	42.95	40.7	77.24	0.42	41.2	37.54	64.7	0.37	40.61	5.61	1002.29	1003.14	90.32	87.68	2.35	57.77	100	7.59	0.52	100	100	81	2.26	95.06	100	100	2.49	77.3	86.7	100	2.43	Nonwear
10:52:00	1069	222.08	448.46	141.15	1018.59	56.02	102.76	80.02	22.34	10.04	94.62	0.61	42.65	7.35	63.35	0.45	37.62	6.09	50.31	0.38	33.4	5.31	42.86	0.33	96.7	41.22	900.24	1010.56	92.59	95.83	15.63	100	100	100	3.01	69.9	79.38	100	2.71	54.9	62	100	2.42	46.51	52.33	100	2.2	Nonwear
10:53:00	1069	305.39	517.01	711.94	1009.8	120.97	72.14	135.18	35.28	2.16	1.14	0.47	26.58	1.8	0.94	0.38	22.16	1.58	0.82	0.33	19.39	1.43	0.73	0.29	721.26	578.68	44.85	968.46	127.88	139.55	87.49	5.35	12.08	36.39	0.51	4.43	9.59	27.33	0.42	3.86	8.19	22.77	0.36	3.45	7.26	19.91	0.32	Nonwear
10:54:00	1069	508.4	501.42	723.52	1016.56	119.55	59.99	135.38	0.04	0.05	0.02	0.01	0.04	0.07	0.03	0.01	0.04	0.09	0.03	0.02	0.05	0.09	0.03	0.02	668.64	686.76	75.93	961.51	135.58	134.06	85.47	0.01	0	0.1	0	0.02	0.02	0.08	0	0.04	0.02	0.06	0.01	0.04	0.02	0.09	0.02	Nonwear
10:55:00	1069	508.1	501.08	723.71	1016.38	119.54	60.01	135.4	0.02	0.06	0.03	0.01	0.02	0.06	0.02	0.01	0.04	0.07	0.02	0.02	0.05	0.07	0.03	0.02	668.58	686.77	75.82	961.47	135.59	134.06	85.48	0.03	0.03	0.02	0	0.04	0.02	0.02	0.02	0.04	0.02	0.09	0.02	0.04	0.02	0.1	0.02	Nonwear
10:56:00	1069	507.98	500.67	723.97	1016.3	119.51	60.01	135.43	0.01	0.03	0	0.01	0.03	0.04	0.01	0.01	0.05	0.04	0.02	0.01	3.28	14.64	1.89	0.03	668.85	686.5	75.84	961.46	135.56	134.08	85.48	0.03	0.01	0.01	0.02	0.03	0.01	0.1	0.02	0.03	0.01	0.1	0.02	2.55	0.91	5.39	0.87	Nonwear
10:57:00	1069	507.89	500.45	723.95	1016.14	119.51	60.01	135.44	0.03	0.02	0.01	0.01	0.04	0.02	0.03	0.01	3.68	16.64	2.12	0.04	31.93	34.73	15.21	0.59	669.11	686.63	75.85	961.74	135.56	134.09	85.48	0.01	0	0.11	0	0.01	0.01	0.09	0	2.87	1.01	5.97	0.97	40.61	4.84	100	4.88	Nonwear
10:58:00	1069	507.66	500.3	724.04	1016	119.5	60.02	135.45	0.03	0.01	0.03	0	4.26	19.75	2.46	0.04	36.83	39.1	17.15	0.67	45.09	37.67	19.64	0.75	669.19	686.59	75.97	961.77	135.55	134.09	85.47	0.01	0.01	0	0	3.33	1.17	6.8	1.12	47.47	5.47	100	5.34	48.83	8.18	100	4.75	Nonwear
10:59:00	1069	507.44	500.22	724.32	1016.06	119.49	60.04	135.47	5.27	25.65	3.04	0.05	44.82	45.91	20.02	0.78	51.17	40.09	21.07	0.8	63.22	42.29	51.07	1.67	669.26	686.52	75.97	961.77	135.55	134.1	85.47	4.12	1.44	0	0	59.26	6.45	100	5.9	56.27	9.45	89.99	4.87	47.68	41.29	73.6	4.26	Nonwear
11:00:00	1069	471.01	346.62	693.79	1016.81	109.54	62.4	133.32	60.47	59.78	24.33	0.98	57.36	42.74	20.94	0.82	67.74	46.16	57.68	1.93	58.12	41.54	57.18	1.9	631.36	672.72	85.28	980.52	134.02	131.34	85.36	86.02	8.38	100	6.35	66.09	11.58	71.62	4.51	53.37	48.36	56.16	3.68	53.83	61.97	48.35	3.36	Wear
11:01:00	1069	188.85	854.26	490.13	1002.83	31.59	79.15	119.26	0.5	0.18	0.3	0.04	31.99	38.65	65.38	2.36	57.45	36.01	58.13	2.17	86.4	45.86	49.67	1.92	153.8	757.51	522.71	1072.64	137.54	81.16	59.23	48.99	16.3	18.07	3.5	60.94	60.87	13.83	2.76	55.48	73.85	13	2.93	64.62	91.6	11.94	2.74	Wear
11:02:00	1069	190.19	852.03	492.21	1002.2	31.77	79.06	119.42	43.39	53.2	98.78	2.89	66.35	40.56	71.39	2.56	85.85	49	57.86	2.17	73.03	53.87	50.71	1.92	316.82	600.9	675.85	1020.76	127.14	71.55	47.05	40.95	81.27	13.93	0.32	44.8	84.27	10.81	1.25	53.62	100	10.9	1.11	49	100	10.74	1.02	Wear
11:03:00	1069	100.88	386.24	87.38	1044.08	63.85	98.95	94.59	84.21	21.9	72.66	3.3	83.02	31.9	70.44	2.53	65.55	35.51	59.56	2.16	55.99	36.06	50.48	1.93	575.08	162.3	554.61	1025.45	79.91	52.76	55.88	55.21	5.3	13.37	1.67	52.51	53.33	11	1.24	44.24	68.43	9.88	1.04	38.88	64.3	9.87	0.92	Wear
11:04:00	1069	397.84	527.82	272.05	996.42	127.77	117.56	73.76	50.09	44.42	39.43	0.5	35.78	44.16	32.19	0.38	29.92	42.09	26.13	0.31	26.26	38.54	22.56	0.28	252.16	150.57	670.38	1001.46	100.71	74.47	43.71	75.62	74.89	12.73	0.4	52.46	82.85	11.19	0.31	42.45	69.33	11.14	0.26	36.5	62.37	10.48	0.23	Wear
11:05:00	1069	834.24	275.5	482.41	1003.52	74.07	146.29	61.24	3.18	7.74	6.93	0.09	3.08	6.49	6.28	0.1	3.02	5.79	7.23	0.08	2.99	7.98	9.01	0.07	831.66	46.31	559.68	1007.14	87.35	34.17	56.15	0.27	20.75	1.07	0.05	1.54	36.25	3.31	0.04	1.44	30.43	3.09	0.03	1.29	26.25	2.91	0.04	Wear
11:06:00	1069	797.58	246.92	532.15	1002.28	75.73	143.5	57.5	4.21	0.14	8.08	0.05	3.7	5.11	8.84	0.05	3.43	9.06	10.35	0.04	3.15	9.44	10.35	0.04	834.8	34.46	551.29	1006.44	88.04	33.77	56.67	1.73	48.37	3.44	0	1.33	33.97	2.62	0.01	1.24	27.48	2.85	0.03	1.18	24.02	2.8	0.03	Wear
11:07:00	1069	846.58	246.43	474.66	1001.61	75.76	147.7	61.71	0.65	6.23	4.04	0.07	0.85	9.4	6.34	0.05	0.78	8.98	6.16	0.04	0.77	8.39	5.9	0.08	855.46	70.29	525.09	1006.46	86	31.79	58.54	0.22	6.91	0.6	0.01	1.13	8.04	3.1	0.04	1.2	6.6	3.12	0.03	1.18	6.13	2.93	0.07	Wear
11:08:00	1069	854.43	269.15	448.3	1002.61	74.43	148.46	63.42	0.55	7.02	4.94	0.02	0.42	5.76	4.03	0.03	0.42	5.04	3.59	0.08	0.91	4.46	5.03	0.08	852.82	63.74	529.57	1006.58	86.39	32.08	58.22	1.27	4.25	3.43	0.04	1.1	4.67	2.84	0.03	1	5.54	2.43	0.08	1.15	15.24	2.23	0.22	Wear
11:09:00	1069	861.05	297.26	418.01	1002.26	72.75	149.22	65.35	0.08	0.31	0.12	0.01	0.15	0.38	0.26	0.09	0.85	0.35	3.52	0.09	1.74	2.08	7.37	0.08	837.62	60.02	555.92	1007.14	86.58	33.73	56.5	0.14	6.55	0.13	0.03	0.17	6.68	0.11	0.09	0.61	16.57	0.26	0.25	0.94	21.25	0.62	0.33	Wear
11:10:00	1069	860.09	298.55	418.74	1002.12	72.67	149.12	65.3	0.22	0.23	0.36	0.12	0.97	0.35	4.08	0.1	1.86	2.37	8.01	0.08	2.28	7.61	9.14	0.13	835.93	65.85	556.96	1006.65	86.25	33.86	56.41	0.1	2.77	0.13	0.09	0.63	15.62	0.28	0.26	0.95	19.44	0.65	0.32	1.09	24.18	2.38	0.28	Wear
11:11:00	1069	862.71	299.54	416.59	1003.82	72.64	149.26	65.48	1.06	0.49	4.86	0.01	1.89	2.75	8.52	0.03	2.18	8.39	9	0.15	2.35	8.66	15.25	0.14	834.77	68.48	555.95	1005.33	86.09	33.86	56.43	0.72	16.85	0.39	0.26	0.95	17.9	0.74	0.29	1.22	21.68	2.72	0.24	1.38	20.47	2.55	0.28	Wear
11:12:00	1069	875.74	297.48	388.91	1003.73	72.76	150.78	67.19	1.58	3.12	7.22	0.03	1.7	9.2	6.62	0.16	1.8	9.8	14.2	0.15	1.7	8.75	14.36	0.13	826.29	87	559.03	1001.67	85.02	34.41	56.07	0.61	8.77	0.65	0.15	1.44	14.66	3.29	0.16	1.49	13.23	2.95	0.21	1.58	16.36	2.67	0.28	Wear
11:13:00	1069	895.59	284.62	351.15	1003.31	73.52	153.21	69.51	0.79	9.62	1.35	0.18	0.97	11.73	13.34	0.18	0.87	10.01	12.38	0.15	0.76	8.76	10.92	0.14	819.15	98.51	564.16	999.61	84.34	34.96	55.64	1.99	11.69	4.35	0.22	1.82	8.8	3.56	0.24	1.79	12.58	3.08	0.29	1.61	13.42	2.67	0.27	Wear
11:14:00	1069	905.62	248.36	344.53	1000.71	75.63	154.85	69.85	0.58	16.62	16.27	0.24	0.43	12.19	12.32	0.17	0.4	10.02	10.05	0.15	0.44	8.67	8.87	0.13	842.49	116.27	530.47	1002.77	83.34	32.82	58.05	2.4	1.47	4.47	0.33	2.18	9.07	3.6	0.35	1.85	9.79	2.96	0.31	1.62	8.98	2.6	0.27	Wear
11:15:00	1069	913.11	314.51	273.42	1004.08	71.74	155.44	74.19	0.13	2.86	4.08	0.07	0.37	2.79	5.18	0.12	0.48	2.96	6.29	0.1	0.48	2.77	5.54	0.09	814.38	113.88	565.06	998.08	83.44	35.31	55.51	0.46	11.5	0.03	0.16	0.37	10.1	0.69	0.11	0.81	9.38	1.3	0.13	0.84	15.36	1.81	0.11	Wear
11:16:00	1069	911.4	302.05	289.65	1003.09	72.47	155.32	73.21	0.38	0.89	3.26	0.1	0.43	1.41	4.49	0.07	0.49	1.24	4.33	0.07	1.93	1.55	14.2	0.07	809.07	134.04	564.86	995.85	82.26	35.66	55.44	0.44	2.15	0.84	0.07	0.98	8.07	1.37	0.14	0.97	17.29	2.08	0.12	2.8	19.88	5.3	0.12	Wear
11:17:00	1069	906.54	298.27	303.3	1001.61	72.67	154.85	72.37	0.22	1.1	3.09	0.07	0.56	0.79	4.46	0.08	2.11	1.18	14.89	0.07	3.86	10.8	17.95	0.2	814.07	138.18	558.19	996.77	82.03	35.24	55.94	0.93	10.97	1.09	0.13	1.09	19.88	2.53	0.1	3.22	21.03	5.98	0.13	5.55	18.72	8.59	0.24	Wear
11:18:00	1069	903.69	293.67	316.87	1002.55	72.97	154.39	71.56	0.77	0.37	6.3	0.05	2.49	0.93	16.84	0.04	4.2	12.16	18.44	0.2	4.35	12.57	17.48	0.21	824.79	118.28	549.65	998.66	83.2	34.3	56.59	1.53	17.58	3.48	0.1	3.79	15.83	6.69	0.16	6.04	16.86	8.87	0.28	6.53	17.21	8.96	0.33	Wear
11:19:00	1069	913.52	295.23	289.83	1003.27	72.89	155.61	73.2	3.38	1.28	22.28	0.02	4.69	13.84	19.71	0.22	4.44	13.03	17.09	0.21	4.14	11.98	15.23	0.19	807.08	92.12	577.38	997.22	84.69	35.96	54.61	3.72	1.86	5.81	0.12	5.76	19.19	7.5	0.26	5.81	19.76	7.12	0.29	5.55	18.59	6.61	0.29	Wear
11:20:00	1069	870.86	289.95	398.22	1002.95	73.19	150.41	66.57	3.25	16.9	5.41	0.28	2.58	13.02	4.24	0.21	2.22	10.99	3.61	0.18	1.98	9.68	3.2	0.16	765.76	89.73	626.88	995.56	84.82	39.65	50.92	4.44	23.14	4.82	0.24	3.87	19.41	4.01	0.24	3.43	16.75	3.49	0.22	3.11	14.91	3.13	0.2	Wear
11:21:00	1069	831.77	368.65	429.89	1006.93	68.54	145.71	64.7	0.23	0.7	0.31	0.04	0.18	0.6	0.27	0.04	0.16	0.54	0.23	0.04	0.15	0.49	0.21	0.03	719.1	124.84	671.08	992.21	82.79	43.57	47.37	0.46	3.58	0.3	0.09	0.38	2.95	0.24	0.08	0.34	2.56	0.22	0.07	0.31	2.31	0.19	0.07	Wear
11:22:00	1069	834.5	365.04	427.99	1006.4	68.73	146.02	64.83	0.01	0.06	0.02	0.02	0.01	0.07	0.02	0.02	0.01	0.08	0.02	0.01	0.02	0.09	0.09	0.02	714.45	131.32	673.96	990.92	82.38	43.86	47.15	0.02	0.13	0.01	0.01	0.02	0.11	0.03	0.01	0.03	0.14	0.05	0.04	0.03	0.16	0.06	0.04	Wear
11:23:00	1069	834.36	364.71	427.84	1006.1	68.75	146.03	64.83	0.01	0.04	0.02	0.01	0.02	0.04	0.01	0.01	0.02	0.06	0.1	0.02	0.02	0.06	0.16	0.02	714.26	131.56	673.91	990.78	82.37	43.87	47.14	0.01	0.01	0.04	0.01	0.03	0.09	0.06	0.04	0.02	0.12	0.07	0.04	0.03	0.15	0.06	0.03	Wear
11:24:00	1069	834.49	364.5	427.95	1006.18	68.76	146.03	64.83	0.01	0.02	0.01	0	0.01	0.04	0.12	0.02	0.02	0.04	0.17	0.03	0.02	0.05	0.18	0.03	714.17	131.58	674.29	990.98	82.37	43.89	47.12	0.03	0.11	0.09	0.06	0.02	0.12	0.08	0.04	0.02	0.14	0.06	0.04	0.03	0.14	0.06	0.04	Wear
11:25:00	1069	834.64	364.39	427.9	1006.24	68.77	146.04	64.83	0.01	0.03	0.14	0.03	0.01	0.03	0.18	0.03	0.01	0.04	0.17	0.03	0.02	0.05	0.2	0.03	713.87	131.78	673.42	990.2	82.35	43.87	47.15	0.01	0.05	0.01	0	0.01	0.1	0.03	0.01	0.02	0.09	0.03	0.02	0.02	0.08	0.04	0.03	Wear
11:26:00	1069	834.7	364.23	427.04	1005.87	68.77	146.08	64.88	0.01	0	0.11	0.01	0.01	0.04	0.09	0.01	0.02	0.04	0.13	0.02	0.02	0.04	0.17	0.03	714	131.88	673.35	990.26	82.35	43.86	47.16	0.02	0.08	0.04	0.01	0.02	0.06	0.04	0.02	0.03	0.05	0.04	0.03	0.04	0.05	0.04	0.03	Wear
11:27:00	1069	834.79	364.22	426.4	1005.67	68.77	146.11	64.91	0.01	0.04	0	0	0.02	0.04	0.1	0.01	0.01	0.04	0.14	0.02	0.02	0.03	0.2	0.03	713.8	132.03	673.77	990.42	82.34	43.89	47.13	0.01	0.02	0.04	0.03	0.01	0.02	0.05	0.03	0.03	0.02	0.05	0.03	0.03	0.03	0.09	0.04	Wear
11:28:00	1069	834.91	364	426.38	1005.68	68.78	146.12	64.91	0.01	0.02	0.12	0.01	0.01	0.01	0.14	0.03	0.01	0.01	0.2	0.03	0.02	0.01	0.18	0.03	713.67	131.99	673.35	990.03	82.34	43.87	47.15	0.01	0	0.03	0.02	0.03	0.01	0.04	0.01	0.03	0.03	0.11	0.04	0.04	0.04	0.1	0.03	Wear
11:29:00	1069	835.07	363.92	425.65	1005.48	68.78	146.15	64.95	0.01	0	0.08	0.02	0.01	0.01	0.15	0.02	0.02	0.01	0.13	0.02	0.03	0.09	0.12	0.04	713.59	131.99	673.04	989.77	82.34	43.87	47.16	0.03	0	0.06	0.01	0.03	0.03	0.13	0.05	0.03	0.04	0.1	0.04	0.08	0.83	0.11	0.03	Wear
11:30:00	1069	834.92	363.92	425.18	1005.16	68.77	146.17	64.98	0.02	0	0.14	0.01	0.03	0.01	0.1	0.02	0.03	0.1	0.12	0.05	0.03	0.11	0.12	0.04	713.3	132.02	673.63	989.96	82.34	43.9	47.12	0	0.05	0.11	0.05	0.02	0.05	0.08	0.04	0.07	0.93	0.08	0.03	0.09	1.17	0.07	0.04	Wear
11:31:00	1069	835.12	363.97	424.36	1005	68.77	146.2	65.02	0.02	0.01	0.09	0.03	0.02	0.11	0.14	0.05	0.02	0.11	0.13	0.04	0.02	0.1	0.12	0.04	713.26	131.93	674.72	990.66	82.35	43.95	47.07	0.02	0.07	0.07	0.04	0.08	1.07	0.06	0.03	0.09	1.24	0.06	0.04	0.09	1.21	0.07	0.05	Wear
11:32:00	1069	835.36	363.94	424.92	1005.42	68.78	146.19	65	0.01	0.14	0.11	0.04	0.01	0.11	0.12	0.03	0.01	0.09	0.13	0.03	0.01	0.08	0.18	0.03	713.02	132.07	674.04	990.04	82.33	43.93	47.09	0.09	1.27	0.07	0.01	0.08	1.21	0.06	0.02	0.07	1.09	0.06	0.04	0.07	0.99	0.06	0.03	Wear
11:33:00	1069	835.47	364.67	425.59	1006.06	68.75	146.14	64.97	0	0.01	0.17	0.03	0.01	0.04	0.16	0.03	0.01	0.03	0.2	0.04	0.1	0.06	0.68	0.05	712.16	134.46	674.67	990.18	82.2	44.01	47.05	0.01	0.37	0.07	0.03	0.02	0.3	0.08	0.04	0.02	0.25	0.07	0.03	0.02	0.22	0.06	0.03	Wear
11:34:00	1069	835.5	364.62	424.56	1005.63	68.74	146.18	65.03	0.01	0.04	0.03	0.02	0.01	0.03	0.14	0.02	0.11	0.07	0.7	0.04	0.18	0.1	1.05	0.05	712.03	135.16	673.99	989.72	82.15	43.99	47.08	0.01	0.01	0.04	0.03	0.02	0.02	0.06	0.02	0.01	0.11	0.05	0.02	0.02	0.1	0.04	0.02	Wear
11:35:00	1069	835.41	364.4	424.35	1005.38	68.75	146.2	65.03	0.01	0.03	0.15	0.01	0.12	0.09	0.77	0.04	0.19	0.11	1.09	0.04	0.2	0.12	1.14	0.04	711.88	135.14	673.64	989.37	82.15	43.98	47.09	0.01	0.02	0.08	0.03	0.01	0.12	0.06	0.02	0.02	0.12	0.05	0.02	0.01	0.15	0.07	0.03	Wear
11:36:00	1069	835.55	364.53	423.48	1005.18	68.74	146.23	65.08	0.14	0.1	0.87	0.04	0.2	0.1	1.07	0.04	0.19	0.1	1.03	0.03	0.18	0.09	0.96	0.03	711.79	135.11	674.43	989.83	82.15	44.02	47.05	0	0.14	0.02	0.01	0.02	0.14	0.03	0.01	0.02	0.17	0.07	0.03	0.02	0.19	0.1	0.05	Wear
11:37:00	1069	837.26	365.03	418.31	1004.64	68.69	146.45	65.39	0.13	0.05	0.64	0.01	0.11	0.05	0.54	0.01	0.1	0.04	0.48	0.01	0.09	0.04	0.44	0.02	711.84	134.84	674.28	989.73	82.17	44.01	47.06	0.02	0.18	0.03	0	0.02	0.21	0.07	0.03	0.02	0.21	0.1	0.05	0.03	0.19	0.09	0.05	Wear
11:38:00	1069	838.86	365.28	414.55	1004.49	68.68	146.63	65.63	0	0.02	0.04	0	0	0.03	0.04	0.01	0	0.03	0.07	0.02	0.02	0.06	0.09	0.02	712.06	135.19	674.02	989.77	82.15	43.99	47.08	0.01	0.11	0.07	0.04	0.03	0.11	0.09	0.05	0.03	0.09	0.08	0.05	0.04	0.19	0.09	0.04	Wear
11:39:00	1069	838.9	365.36	414.34	1004.46	68.67	146.63	65.64	0	0.04	0.03	0.01	0.01	0.03	0.05	0.02	0.02	0.06	0.08	0.01	0.02	0.06	0.08	0.01	711.96	135.4	673.32	989.25	82.13	43.97	47.11	0.03	0.04	0.05	0.04	0.03	0.05	0.03	0.03	0.04	0.22	0.09	0.03	0.05	0.19	0.1	0.03	Wear
11:40:00	1069	838.89	365.15	414.19	1004.31	68.68	146.65	65.64	0.01	0	0.05	0.01	0.02	0.05	0.07	0.01	0.02	0.04	0.07	0.01	0.02	0.05	0.06	0.01	711.66	135.48	672.87	988.73	82.12	43.96	47.11	0.01	0.07	0.01	0	0.03	0.25	0.11	0.03	0.04	0.21	0.11	0.03	0.04	0.18	0.1	0.03	Wear
11:41:00	1069	838.81	365.13	413.9	1004.12	68.68	146.65	65.66	0.03	0.06	0.05	0.01	0.02	0.04	0.04	0	0.02	0.04	0.04	0.01	0.02	0.04	0.04	0.01	711.57	135.34	672.98	988.72	82.13	43.97	47.1	0.03	0.27	0.12	0.04	0.04	0.19	0.11	0.03	0.03	0.16	0.09	0.03	0.03	0.19	0.08	0.02	Wear
11:42:00	1069	839.17	364.83	413.62	1004.2	68.7	146.69	65.68	0	0.02	0.01	0	0	0.02	0.04	0	0	0.02	0.04	0.01	0.01	0.02	0.04	0.01	711.29	134.83	674.17	989.26	82.17	44.03	47.04	0.02	0.19	0.01	0	0.02	0.15	0.03	0.02	0.02	0.21	0.03	0.02	0.01	0.19	0.03	0.01	Wear
11:43:00	1069	839.13	364.94	413.57	1004.18	68.69	146.68	65.68	0	0.03	0.06	0.01	0.01	0.03	0.05	0.01	0.01	0.03	0.04	0.01	0.02	0.04	0.05	0.01	711.07	135.19	674.31	989.25	82.15	44.04	47.03	0	0.02	0.04	0.02	0.01	0.15	0.04	0.02	0.01	0.13	0.03	0.01	0.01	0.16	0.03	0.01	Wear
11:44:00	1069	839.14	364.76	413.9	1004.26	68.7	146.68	65.66	0.01	0	0	0	0.01	0	0.03	0	0.02	0.03	0.06	0	0.01	0.03	0.07	0.01	711.04	135.15	673.93	988.97	82.15	44.03	47.04	0.01	0.19	0.01	0	0.01	0.14	0.01	0.01	0.01	0.19	0.02	0.01	0.02	0.16	0.02	0.01	Wear
11:45:00	1069	839.22	364.76	413.91	1004.33	68.7	146.68	65.66	0.01	0	0.04	0	0.01	0.03	0.06	0	0.01	0.03	0.06	0.01	0.01	0.03	0.08	0.01	711.12	135.51	673.81	988.98	82.12	44.02	47.05	0.01	0.06	0.01	0.01	0.02	0.22	0.02	0.01	0.02	0.18	0.02	0.01	0.04	0.18	0.04	0.01	Wear
11:46:00	1069	839.3	364.73	413.68	1004.3	68.71	146.69	65.67	0.01	0.03	0.05	0	0.01	0.03	0.04	0.01	0.01	0.02	0.06	0.01	0.8	2.73	1.83	0.05	711.19	135.4	673.94	989.12	82.13	44.03	47.05	0.02	0.24	0.01	0.01	0.03	0.17	0.02	0.01	0.04	0.15	0.04	0.01	1.22	3.65	1.62	0.02	Wear
11:47:00	1069	839.45	364.55	413.41	1004.24	68.71	146.71	65.69	0.01	0	0.01	0.01	0.01	0.01	0.04	0.01	0.89	3.05	2.04	0.05	1.93	5.33	5.59	0.09	710.95	134.95	674.07	988.96	82.16	44.04	47.03	0.01	0.12	0.01	0	0.03	0.08	0.04	0	1.37	4.09	1.82	0.02	2.44	7.99	3.28	0.05	Wear
11:48:00	1069	839.34	364.53	413.33	1004.11	68.71	146.71	65.69	0	0.01	0.04	0.01	1.03	3.54	2.35	0.05	2.08	5.75	6.11	0.09	2.24	6.03	7.01	0.1	710.81	135.17	674.16	988.96	82.14	44.05	47.02	0.02	0.07	0.04	0	1.58	4.67	2.12	0.02	2.61	8.46	3.53	0.06	2.68	8.79	3.65	0.08	Wear
11:49:00	1069	839.32	364.6	413.07	1004.01	68.71	146.72	65.71	1.26	4.39	2.88	0.06	2.21	6.07	6.7	0.1	2.18	5.84	7.07	0.1	2.07	5.47	6.98	0.09	710.56	135.03	674.55	989.02	82.15	44.07	47	1.94	5.68	2.63	0.03	2.72	8.78	3.74	0.06	2.55	8.36	3.53	0.08	2.35	7.76	3.27	0.08	Wear
11:50:00	1069	854.36	342.63	396.59	1003.14	70.02	148.46	66.7	1.84	4.19	6.48	0.08	1.55	3.42	5.77	0.07	1.37	2.95	5.27	0.06	1.28	2.84	4.98	0.05	730.37	146.34	649.94	989.39	81.49	42.38	48.9	1.9	6.68	2.66	0.06	1.51	5.43	2.1	0.07	1.28	4.69	1.79	0.07	1.14	4.35	1.59	0.06	Wear
11:51:00	1069	876.87	322.92	361.84	1002.06	71.2	151.05	68.83	0.12	0.09	0.87	0.01	0.13	0.1	0.93	0.01	0.24	0.62	1.12	0.01	0.29	0.92	1.22	0.01	750.22	160.85	625.96	990.23	80.65	40.74	50.79	0.09	0.14	0.21	0.04	0.1	0.13	0.21	0.03	0.09	0.67	0.17	0.03	0.13	0.76	0.24	0.02	Wear
11:52:00	1069	878.38	323.33	357.41	1001.93	71.17	151.25	69.1	0.06	0.04	0.41	0	0.21	0.74	0.72	0	0.25	1.01	0.83	0.01	0.78	1.91	3.89	0.02	749.3	161.18	627.81	990.75	80.64	40.86	50.68	0.05	0.04	0.07	0	0.05	0.72	0.05	0.01	0.13	0.74	0.26	0.01	0.23	6.11	1.06	0.11	Wear
11:53:00	1069	879.13	323.53	355.33	1001.92	71.16	151.34	69.23	0.22	0.93	0.6	0	0.23	1.05	0.65	0.01	0.82	1.97	4.16	0.02	1.14	2.63	6.29	0.06	748.79	161.26	628.46	990.8	80.63	40.91	50.63	0.01	0.86	0.06	0.01	0.16	0.73	0.31	0.01	0.26	6.65	1.18	0.12	0.25	8.35	1.47	0.2	Wear
11:54:00	1069	881.92	319.3	352.35	1001.97	71.42	151.67	69.41	0.09	0.53	0.3	0.01	0.85	1.76	4.61	0.02	1.12	2.39	6.55	0.07	1.05	2.07	6.41	0.06	748.66	163.23	627.95	990.7	80.52	40.91	50.67	0.21	0.07	0.35	0.01	0.28	7.32	1.29	0.14	0.24	8.45	1.5	0.21	0.21	8.19	1.37	0.19	Wear
11:55:00	1069	883.1	316.9	350.85	1001.8	71.56	151.83	69.5	0.99	1.85	5.56	0.02	1.1	2.24	6.72	0.07	0.95	1.88	6	0.07	1.39	4.9	6.34	0.06	750.84	163.39	624.88	990.62	80.51	40.71	50.88	0.18	8.75	1.38	0.17	0.13	8.31	1.36	0.22	0.14	7.38	1.14	0.18	0.37	7.19	1.03	0.16	Wear
11:56:00	1069	895.52	308.71	324.29	1001.58	72.05	153.43	71.1	0.55	1.3	3.82	0.08	0.39	1.51	2.77	0.07	1.51	5.66	6.08	0.06	1.3	5.73	5.63	0.12	752.79	184.93	612.78	988.24	79.21	40.38	51.68	0.08	2.71	0.46	0.13	0.16	2.13	0.36	0.09	0.43	2.69	0.68	0.12	0.46	3.24	0.66	0.11	Wear
11:57:00	1069	902.55	303.1	307.21	1000.43	72.36	154.44	72.12	0.28	2.12	1.24	0.1	1.83	6.56	7.45	0.08	1.49	6.06	6.48	0.13	1.59	5.44	8.61	0.12	751.92	192.15	608.78	986.38	78.77	40.33	51.89	0.14	0.17	0.42	0.08	0.44	1.66	0.84	0.14	0.44	2.37	0.75	0.13	0.67	2.1	1.06	0.11	Wear
11:58:00	1069	899.04	312.32	312.64	1001.84	71.84	153.82	71.82	2.1	6.65	8.27	0.02	1.53	5.03	7.09	0.11	1.77	4.88	9.86	0.09	1.76	4.55	10.34	0.09	750.41	191.69	612.4	987.44	78.81	40.54	51.67	0.45	2.1	0.75	0.12	0.37	2.49	0.54	0.09	0.76	2.04	1.17	0.07	0.73	1.77	1.2	0.09	Wear
11:59:00	1069	872.77	343.12	351.46	1001.59	69.97	150.63	69.46	1.54	0.89	8.73	0.15	2.11	4.61	12.08	0.11	2.03	4.57	11.9	0.09	1.96	4.34	11.69	0.11	745.63	197.48	618.9	989.06	78.48	41.07	51.26	0	1.4	0.2	0.02	0.93	1.11	1.43	0.04	0.85	1	1.38	0.09	0.75	1.8	1.3	0.1	Wear
12:00:00	1069	891.99	338.82	310.57	1003.69	70.27	152.73	71.97	1.44	5.22	8.33	0.11	1.21	4.23	7.04	0.08	1.12	3.65	6.6	0.09	1.34	6.89	6.88	0.09	745.59	201.42	617.11	988.79	78.25	41.05	51.37	1.14	1.32	1.65	0.03	0.85	1.15	1.3	0.09	0.7	1.93	1.12	0.09	0.73	1.7	1.11	0.08	Wear
12:01:00	1069	910.39	314.72	276.03	1002.07	71.7	155.3	74.01	0.07	0.2	0.24	0.06	0.22	0.18	1.24	0.11	0.78	5.98	2.74	0.1	1.23	8.51	5.54	0.09	757.75	197.7	602.86	988.33	78.46	39.94	52.41	0.24	0.16	0.15	0.09	0.29	2.33	0.11	0.08	0.67	1.96	0.9	0.08	1.38	2.73	1.97	0.09	Wear
12:02:00	1069	911.33	315.6	275.11	1002.92	71.66	155.32	74.08	0.23	0.03	1.39	0.09	0.84	7.02	2.87	0.1	1.26	9.21	5.78	0.1	1.4	10.82	8.22	0.21	755.2	197.24	604.17	987.06	78.47	40.08	52.26	0.18	2.91	0.06	0	0.64	2.07	1	0.08	1.4	2.72	2.08	0.1	1.47	3.78	2.02	0.1	Wear
12:03:00	1069	914.3	315.75	269.74	1004.22	71.67	155.57	74.42	0.89	8.8	2.62	0.13	1.21	9.61	5.74	0.12	1.27	10.53	8.02	0.24	1.2	10.48	7.78	0.25	753.33	205.54	603.65	987.02	77.98	40.25	52.29	0.68	1.19	1.25	0.09	1.45	2.02	2.23	0.11	1.39	3.21	1.98	0.09	1.29	3.81	1.75	0.08	Wear
12:04:00	1069	925.83	278.77	259.92	1002.32	73.85	157.58	74.96	0.82	4.36	5.41	0.02	0.81	5.77	7.23	0.21	0.71	5.68	6.41	0.21	1.19	13.35	8.85	0.21	746.08	202.11	614.45	988.33	78.2	40.94	51.52	1.34	2.84	1.88	0.06	1.06	3.69	1.36	0.04	0.89	3.99	1.11	0.04	0.87	3.57	1.11	0.04	Wear
12:05:00	1069	936.68	262.11	240.77	1002.06	74.84	159.19	76.1	0.28	3.79	4.79	0.25	0.21	3.27	3.44	0.2	0.98	13.16	6.89	0.19	0.95	11.95	8.05	0.17	732.09	210.39	630.98	989.15	77.72	42.26	50.36	0.1	2.38	0.54	0.05	0.12	2.58	0.58	0.04	0.24	2.77	0.61	0.04	0.94	2.4	1.09	0.11	Wear
12:06:00	1069	940.45	248.44	224.99	998.5	75.59	160.37	76.98	0.08	0.35	1.8	0.01	1.05	14.18	6.4	0.04	0.93	11.8	7.19	0.03	0.85	10.52	7.13	0.04	733.16	217.6	626.14	988.52	77.28	42.13	50.69	0.06	1.21	0.26	0.02	0.3	2.98	0.65	0.02	1.06	2.44	1.26	0.11	0.93	3.06	1.1	0.1	Wear
12:07:00	1069	939.35	247.22	230.78	998.65	75.67	160.17	76.64	1.32	17.93	8.7	0.05	0.97	12.65	8.03	0.04	0.81	10.4	7.27	0.04	0.7	9.57	6.42	0.1	733.78	221.37	623.86	988.31	77.06	42.06	50.86	0.39	4.13	0.89	0.01	1.19	2.92	1.42	0.12	1.02	3.34	1.16	0.12	1.2	2.93	1.49	0.1	Wear
12:08:00	1069	957	191.58	204.03	997.97	78.93	163.66	78.2	0.33	10.21	1.65	0.01	0.25	7.63	1.38	0.01	0.29	6.36	3.65	0.1	0.32	5.83	4.97	0.13	729.76	208.82	631.74	988.22	77.8	42.38	50.23	1.22	2.19	1.11	0.14	1.07	2.43	0.86	0.14	1.36	2	1.62	0.11	1.51	3.23	2.2	0.1	Wear
12:09:00	1069	952.57	221.41	199.31	998.09	77.18	162.63	78.48	0.06	1.56	0.06	0.02	0.17	3.86	4.46	0.11	0.2	4.6	5.58	0.13	0.36	4.74	8.27	0.12	717.23	215.39	641.74	986.26	77.39	43.35	49.41	1.39	3.38	0.99	0.19	1.66	2.39	1.98	0.14	1.72	3.52	2.48	0.12	1.88	3.62	2.92	0.1	Wear
12:10:00	1069	953.41	216.57	199.14	997.8	77.46	162.85	78.49	0.23	3.79	5.43	0.13	0.23	3.97	5.61	0.12	0.38	3.84	8.06	0.11	0.82	8.86	10.61	0.1	731.49	205.34	632.8	988.86	78.01	42.29	50.21	0.95	1.85	1.77	0.05	0.99	4.27	2.09	0.08	1.21	4.18	2.45	0.08	1.54	5.38	3.38	0.15	Wear
12:11:00	1069	950.29	205.27	215.03	995.99	78.11	162.59	77.53	0.08	1.66	2.4	0.04	0.31	1.57	6.1	0.03	0.95	8.49	11.41	0.08	0.95	7.43	13.83	0.13	741.37	210.77	617.12	988.18	77.68	41.37	51.33	0.41	4.02	1.15	0.07	0.79	3.27	1.61	0.06	1.19	4.52	2.76	0.14	1.52	4.09	2.93	0.12	Wear
12:12:00	1069	949.27	200.52	222.44	995.42	78.38	162.49	77.09	0.34	0.45	5.9	0.02	1.14	9.34	13.96	0.09	1.06	7.95	15.92	0.15	0.93	8.03	13.77	0.13	745.72	223.11	607.16	987.19	76.94	40.94	52.04	0.69	0.04	1.13	0	1.06	3.12	2.47	0.13	1.69	3.37	3.14	0.11	1.7	2.92	3.04	0.1	Wear
12:13:00	1069	944.7	199.26	241.8	995.76	78.46	161.64	75.94	1.54	11.52	19.67	0.1	1.18	9.19	18.75	0.14	1.01	9.2	15.3	0.12	0.88	9.12	14.99	0.13	753.07	223.23	597.54	987.17	76.93	40.27	52.74	0.81	3.77	2.31	0.16	2.05	4.06	3.78	0.12	1.96	3.32	3.51	0.11	1.92	3.15	3.45	0.11	Wear
12:14:00	1069	965.46	169.24	182.74	997.16	80.23	165.53	79.44	0.2	11.6	3.98	0.11	0.73	11.2	9.64	0.08	0.6	10.54	8.86	0.09	0.55	9.78	7.67	0.08	761.73	235.46	578.3	984.97	76.17	39.34	54.05	2.82	5.6	5.31	0.12	2.25	3.96	4.16	0.12	2.01	3.63	3.75	0.13	1.78	3.21	3.29	0.11	Wear
12:15:00	1069	962.78	199.49	172.74	998.65	78.48	164.6	80.04	0.78	4.03	13.06	0.1	0.57	4.04	10.8	0.09	0.47	3.75	8.81	0.07	0.41	3.46	7.63	0.06	731.91	217.53	623.44	986.71	77.26	42.08	50.78	0.18	2.66	0.32	0.04	0.22	2	0.57	0.06	0.2	2.29	0.56	0.05	0.18	2.29	0.53	0.04	Wear
12:16:00	1069	952.16	211.18	207.88	997.29	77.77	162.71	77.97	0.55	1.55	12.6	0.11	0.39	1.38	9.14	0.08	0.32	1.22	7.54	0.06	0.3	1.61	6.73	0.06	733.8	225.87	620.63	987.27	76.77	41.99	51.05	0.3	2.12	0.8	0.05	0.24	2.06	0.68	0.04	0.2	1.91	0.6	0.04	0.18	1.75	0.56	0.03	Wear
12:17:00	1069	959.57	215.85	173.88	998.86	77.52	163.88	79.97	0.23	0.26	4.58	0.06	0.19	0.22	3.74	0.04	0.25	1.06	4.87	0.03	0.38	1.8	6.92	0.03	730.66	219.19	627.66	987.94	77.18	42.3	50.55	0.28	2.8	0.86	0.05	0.23	2.33	0.71	0.04	0.2	2.03	0.64	0.04	0.24	1.86	0.67	0.04	Wear
12:18:00	1069	956.4	216.66	185.51	998.06	77.46	163.39	79.29	0.01	0	0.12	0.01	0.17	1.13	3.14	0.02	0.33	1.84	5.69	0.02	0.33	1.67	5.34	0.05	733.52	228.05	620.08	987.23	76.64	42.01	51.09	0	0.15	0.02	0	0.03	0.11	0.06	0.01	0.14	0.23	0.27	0.02	0.47	0.34	0.75	0.02	Wear
12:19:00	1069	956.54	216.67	185.82	998.24	77.46	163.38	79.27	0.21	1.38	3.75	0.02	0.35	1.91	5.88	0.02	0.33	1.59	5.05	0.06	0.34	1.76	5.59	0.06	733.52	228.52	619.9	987.21	76.62	42.01	51.1	0	0.02	0.06	0.01	0.15	0.21	0.29	0.02	0.51	0.32	0.8	0.02	0.46	0.63	0.73	0.01	Wear
12:20:00	1069	953.72	220.95	195.95	998.48	77.22	162.79	78.68	0.28	1.32	4.53	0	0.22	0.95	3.21	0.08	0.33	1.74	5.53	0.07	0.35	2.23	5.89	0.06	733.85	228.44	619.37	987.1	76.62	41.97	51.14	0.17	0.27	0.33	0.02	0.56	0.34	0.86	0.01	0.48	0.73	0.78	0.01	0.43	0.75	0.7	0.01	Wear
12:21:00	1069	949.91	225.11	208.92	998.52	76.97	162.06	77.92	0.03	0.9	1.84	0.09	0.39	2.13	6.69	0.07	0.4	2.54	6.81	0.06	0.36	3.05	5.91	0.05	735.59	229.32	616.51	986.85	76.56	41.8	51.34	0.58	0.2	0.85	0.02	0.52	0.9	0.86	0.02	0.45	0.85	0.75	0.01	0.4	0.77	0.67	0.01	Wear
12:22:00	1069	950.35	222.27	203.56	997.18	77.12	162.39	78.22	0.46	2.05	7.26	0.03	0.39	2.17	6.07	0.02	0.32	2.6	5.24	0.02	0.29	2.26	4.97	0.02	741.67	229.98	609.16	987.1	76.53	41.29	51.89	0.68	1.19	1.18	0	0.53	0.93	0.92	0	0.44	0.82	0.77	0.01	0.45	1	0.71	0.01	Wear
12:23:00	1069	956.51	215.92	183.68	997.66	77.5	163.49	79.39	0.04	0.95	0.08	0.01	0.11	1.65	4.2	0.02	0.19	1.39	4.8	0.01	0.27	2.55	5.06	0.02	734.62	226.15	619.4	987.16	76.76	41.91	51.14	0.05	0.1	0.1	0	0.27	0.68	0.5	0.01	0.43	0.84	0.6	0.01	0.58	0.79	0.89	0.01	Wear
12:24:00	1069	957.05	213.05	183.47	997.53	77.67	163.63	79.4	0.15	1.37	5.12	0.01	0.21	1.3	4.8	0.01	0.28	2.93	4.67	0.02	0.36	2.8	5.43	0.03	735.18	226.48	618.51	987.1	76.74	41.86	51.2	0.3	0.78	0.56	0.01	0.42	1.02	0.57	0.01	0.56	0.9	0.85	0.01	0.64	1.41	1.05	0.01	Wear
12:25:00	1069	955	208.95	197.25	997.33	77.91	163.25	78.59	0.15	1.76	1.41	0.01	0.22	3.5	1.74	0.03	0.3	3.08	3.3	0.04	0.45	2.94	5.46	0.07	738.31	228.98	613.65	986.98	76.59	41.58	51.56	0.3	1.43	0.22	0.01	0.44	1.08	0.65	0.01	0.5	1.55	0.87	0.01	0.56	1.91	0.95	0.05	Wear
12:26:00	1069	953.04	214.22	201.23	997.46	77.6	162.85	78.36	0.17	3.11	1.04	0.03	0.24	2.24	3	0.05	0.41	1.99	5.22	0.08	0.38	2.29	4.64	0.07	741.44	224.38	611.72	987.18	76.86	41.31	51.71	0.32	1.18	0.67	0.02	0.36	1.9	0.79	0.02	0.41	2.18	0.83	0.05	0.36	1.89	0.72	0.05	Wear
12:27:00	1069	950.73	223.85	204.22	997.87	77.04	162.32	78.19	0.17	0.95	3.01	0.07	0.36	0.7	5.06	0.1	0.3	1.35	4.15	0.08	0.3	1.87	4.8	0.09	744.84	228.16	605.98	986.97	76.63	41	52.12	0.19	1.49	0.45	0.02	0.25	1.64	0.47	0.06	0.25	1.43	0.45	0.05	0.54	1.29	0.79	0.06	Wear
12:28:00	1069	948.39	220.86	213.11	996.95	77.2	162.05	77.66	0.33	0.72	4.09	0.07	0.23	1.66	3	0.07	0.29	2.11	4.97	0.1	0.29	2.08	5.07	0.11	746.8	233.03	602.15	987.26	76.35	40.85	52.41	0.17	0.8	0.2	0.06	0.28	1.2	0.45	0.05	0.62	1.19	0.91	0.07	0.69	1.05	0.97	0.07	Wear
12:29:00	1069	944.02	223.12	225.79	995.97	77.05	161.41	76.9	0.16	1.56	2.96	0.1	0.34	1.82	6.08	0.12	0.33	1.67	5.84	0.12	0.31	1.77	5.11	0.1	748.57	235.67	600.42	988.14	76.2	40.75	52.58	0.39	1.7	0.62	0.06	0.71	1.43	1.03	0.09	0.72	1.17	1	0.08	0.76	1.04	1.04	0.08	Wear
12:30:00	1069	946.19	228.11	216.53	997.31	76.78	161.59	77.46	0.32	1	5.58	0.08	0.25	0.78	4.41	0.07	0.28	0.99	4.15	0.06	0.25	0.98	3.61	0.06	744.47	230.06	605.73	987.24	76.52	41.05	52.14	0.61	0.07	0.82	0.06	0.53	0.33	0.68	0.05	0.54	0.27	0.71	0.04	0.53	0.39	0.67	0.04	Wear
12:31:00	1069	950.43	231.36	200.09	998.45	76.6	162.16	78.44	0.02	0.09	0.54	0	0.3	0.62	3.99	0.06	0.27	0.6	3.41	0.06	0.39	0.71	5.39	0.07	738.05	229.84	612.81	986.46	76.53	41.57	51.59	0.06	0.43	0.03	0	0.21	0.3	0.28	0.01	0.23	0.41	0.27	0.01	0.31	0.96	0.56	0.02	Wear
12:32:00	1069	950.18	231.05	201.63	998.45	76.62	162.11	78.35	0.36	0.8	4.54	0	0.26	0.64	3.23	0.06	0.38	0.69	5.19	0.07	0.33	15.43	7.68	0.12	737.38	231.24	613.08	986.46	76.44	41.62	51.57	0.22	0.22	0.32	0	0.2	0.32	0.26	0.01	0.35	0.96	0.65	0.02	1.7	5.66	2.62	0.07	Wear
12:33:00	1069	945.38	233.68	215	997.36	76.45	161.43	77.55	0.1	0.04	1.66	0.01	0.29	0.31	4.3	0.03	0.24	17.67	6.91	0.1	34.55	69.99	10.98	0.12	735.13	230.53	615.88	986.36	76.48	41.82	51.36	0.05	0.46	0.02	0.01	0.42	1.11	0.79	0.01	1.89	6.44	2.92	0.08	39.03	10.34	11.78	0.22	Wear
12:34:00	1069	946.73	233.56	210.01	997.49	76.46	161.65	77.85	0.39	0.4	5.85	0.04	0.28	21.06	7.63	0.12	40.18	74.54	11.28	0.13	68.67	71.16	45.45	0.13	734.61	232.02	615.73	986.22	76.39	41.85	51.37	0.54	1.07	0.96	0.01	2.25	7.73	3.48	0.1	45.57	11.83	12.83	0.24	49.08	19.04	18.69	0.46	Wear
12:35:00	1069	941.52	234.89	228.12	996.88	76.37	160.82	76.77	0.26	27.65	4.97	0.12	49.69	80.22	9.23	0.11	82.85	68.94	45.46	0.1	81.64	58.04	42.77	0.63	740.22	235.56	607.39	986.09	76.18	41.35	51.98	3	10.17	4.63	0.13	56.83	14.35	14.12	0.26	56.72	22.01	18.95	0.48	48.48	28.08	16.42	0.71	Wear
12:36:00	1069	945.05	158.07	244.73	995.25	80.86	162.09	75.69	71.14	89.12	7.86	0.03	100	62.94	45.96	0.03	97.2	49.8	39.67	0.67	100	43.5	37.91	0.66	709.48	203.96	648.5	987.87	78.07	43.89	48.74	82.14	20.21	14	0.24	66.86	26.85	16.97	0.46	52.66	32.17	13.87	0.68	50.97	34.06	12.76	0.59	Wear
12:37:00	1069	312.47	696.8	273.52	994.81	142.65	111.54	73.43	100	11.16	46.13	0.02	75.5	8.38	33.28	0.76	90.99	9.78	34.62	0.75	95.21	12.3	32.86	0.73	188.15	271.98	791.01	991.19	73.24	78.48	34.25	36.54	37.03	10.25	0.4	49.67	35.24	8.93	0.61	42.57	37.84	7.66	0.5	58.44	56.12	9.42	0.5	Wear
12:38:00	1069	27.82	816.14	538.38	994.58	145.52	91.79	57.19	100	8.42	2.61	0.93	100	8.52	29.63	0.89	100	10.76	30.43	0.84	100	16.52	48.71	0.73	319.25	159.11	914.69	996.82	99.27	71.3	22.19	34.86	50.83	11.04	0.46	33.27	46.87	7.91	0.38	58.92	66.24	9.09	0.49	49.75	55.72	18.25	0.42	Wear
12:39:00	1069	310.7	724.41	518.85	981.62	138.64	109.26	57.78	100	11.9	38.35	1.21	100	12.96	32.13	1.03	86.93	19.11	52.55	0.84	78.35	52.91	47.01	0.74	528.12	337.68	782.21	1003.3	109.68	58.22	38.73	39.33	50.29	7.8	0.48	73.02	77.94	10.93	0.6	57.22	60.65	20.45	0.49	69.01	85.7	34.13	0.53	Wear
12:40:00	1069	46.44	857.5	297.49	998.6	152.25	93.15	71.72	25.53	6.53	5.22	0.1	100	22.11	45.64	0.36	93.01	62.55	50.55	0.29	76.36	56.97	48.47	1.28	298.31	160.52	873.58	996.55	99.33	72.07	25.37	78.88	70.46	7.67	0.36	60.84	64.33	24.72	0.29	70.65	100	39.88	0.35	83.96	83.45	34.63	0.39	Wear
12:41:00	1069	66.9	940.46	320.31	999.97	160.43	86.17	71.26	100	31.11	66.01	0.48	71.95	80.17	61.17	0.34	56.74	66.71	56.31	1.46	53.67	73.28	48.07	1.36	84.69	53.76	973.77	991.46	86.87	85.08	10.38	91.01	92.14	35.03	0.35	92.49	100	48.4	0.35	100	77.43	38.96	0.36	84.42	66.93	38.7	1.13	Wear
12:42:00	1069	417.03	601.26	116.44	993.25	133.17	120.36	83.28	18.24	100	87.72	0.23	13.2	70.15	71.01	1.75	23.54	71.13	55.9	1.57	20.34	76.8	55.05	1.82	390.46	254.79	587.17	996.45	73.98	63.8	43.14	87.8	69.61	33.79	0.48	100	48.02	30.82	0.44	79.94	43.07	27.65	1.27	76.86	61.59	23.89	1.33	Wear
12:43:00	1069	540.52	80.09	496.82	996.51	96.37	125.27	123.41	3.84	100	55.03	2.01	19.58	83.49	38	1.79	16.05	82.35	38.95	1.89	13.89	82.96	39.33	1.65	91.33	748.74	360.67	989.77	40.72	84.69	66.53	47.84	4.19	44.26	0.11	97.14	25.98	33.73	1.55	94.19	58.88	27.3	1.51	87.17	71.54	23.82	1.32	Wear
12:44:00	1069	511.96	503.07	218.47	1025.29	58.22	124.16	103.72	24.42	60.94	41.78	2.31	17.87	70.44	48.56	2	14.74	69.43	45.6	1.63	14.83	58.7	39.95	1.41	45.16	705.63	689.31	988.21	44.39	87.38	45.74	100	32.07	28.94	1.94	84.37	71.6	21.42	1.55	74.31	82.26	17.44	1.26	63.4	81.94	15.27	1.1	Wear
12:45:00	1069	725.71	200.09	401.71	992.28	102.41	139.65	64.9	15.11	27.79	30.13	2.58	12.48	90.48	38.03	1.85	11.82	69.81	33.59	1.51	10.23	59.21	30.08	1.38	322.58	444.79	455.11	1015.75	61.66	69.2	61.16	39.83	86.55	10.77	0.08	41.7	83.46	12.24	0.52	35.59	72.18	12.48	0.57	32.24	68.59	10.84	0.55	Wear
12:46:00	1069	585.6	134.37	619.18	1029.15	81.58	127.03	50	0.74	96.4	50.74	0.9	11.99	63.43	40.43	0.8	9.96	50.41	34.52	0.67	9.36	42.85	30.66	0.59	575.48	107.05	530.17	1014.63	95.87	51.85	55.8	22.38	12.72	6.63	0.59	16.9	28.47	7.01	0.54	15.35	23.09	5.83	0.57	13.57	19.96	5.24	0.5	Wear
12:47:00	1069	591.73	709.72	292.18	1016.16	44.85	126.22	72.76	13.82	10.37	15.47	0.15	9.76	7.37	13.14	0.46	8.4	6.61	11.52	0.42	11.71	12.31	12.2	0.36	791.89	128.21	582.35	1006.2	97.34	37.44	54.26	1.38	25.3	3.2	0.11	3.42	18.66	3.96	0.61	2.8	15.28	3.26	0.52	4.73	14.02	6.73	0.46	Wear
12:48:00	1069	719.95	612.72	363.95	1014.02	52.78	135.24	68.96	5.85	6.69	2.23	0.63	4.16	4.87	2	0.47	8.99	11.75	10.08	0.39	10.9	18.92	9.03	0.53	776.54	184.08	609.34	1004.57	100.56	39.36	52.65	4.67	16.21	5.57	0.8	3.3	12.82	3.95	0.57	5.45	12.78	7.39	0.48	5.11	12.07	6.73	0.51	Wear
12:49:00	1069	662.76	673.53	375.63	1023.06	48.55	130.49	68.5	3.66	4.54	0.41	0.11	10.98	14.42	12.27	0.21	12.19	21.65	10.27	0.57	11.37	21.15	9.55	0.53	829.59	146.23	563.18	1015.96	98.4	35.17	56.29	2.2	2.36	3.36	0.26	6.59	4.08	9.06	0.36	5.89	9.93	7.74	0.51	5.12	9.19	6.7	0.46	Wear
12:50:00	1069	697.97	631.62	377.82	1021.5	51.52	133.32	68.35	10.93	15.59	15.78	0.19	10.4	21.55	11.16	0.59	8.94	19.09	9.49	0.5	7.94	17.79	8.23	0.47	804.18	151.2	590.6	1012.16	98.66	37.29	54.19	6.87	5.76	8.82	0.24	5.01	11.48	6.27	0.41	4.15	10.35	5.24	0.34	3.59	9.19	4.54	0.33	Wear
12:51:00	1069	814.92	506.22	301.98	1018.83	60.02	143.75	72.75	3.51	14.87	8.22	0.62	2.5	10.54	5.83	0.44	2.04	8.86	5.63	0.38	1.92	7.73	7.59	0.33	729.7	139.37	669.2	1008.76	97.95	43.44	48.1	2.18	15.77	3.22	0.34	2.96	12.65	3.82	0.25	2.52	10.53	3.36	0.22	2.34	13.58	3.33	0.27	Wear
12:52:00	1069	856.42	409.87	339.27	1009.99	66.04	148.02	70.35	1.33	7.5	3.13	0.31	1.13	5.38	2.83	0.22	1.57	4.53	5.71	0.21	1.76	4.5	5.81	0.18	752.57	174.35	639.41	1003.91	100	41.4	50.42	2	14.02	2.13	0.23	1.41	9.9	1.52	0.17	1.21	12.45	1.6	0.29	1.39	11.26	1.87	0.28	Wear
12:53:00	1069	840.43	455.75	324.58	1014.42	63.23	146.04	71.3	0.08	2.28	3.77	0.18	1.1	1.64	6.85	0.14	1.29	1.97	6.39	0.14	1.29	2.66	5.53	0.13	774.15	142.89	620.44	1007.14	98.15	39.63	51.88	0.95	8.1	0.81	0.18	0.67	15.08	0.89	0.28	0.93	12.99	1.28	0.25	1.16	11.27	1.52	0.23	Wear
12:54:00	1069	839.5	441.28	342.34	1011.85	64.09	146.1	70.18	1.31	0.77	5.79	0.16	1.28	2.26	4.49	0.13	1.16	3.07	3.86	0.12	1.99	4.91	5.39	0.1	763.81	160.26	627.62	1004.63	99.18	40.39	51.3	0.51	12.73	1.24	0.4	1.11	9.1	1.55	0.3	1.34	8.04	1.68	0.26	1.79	6.96	2.34	0.22	Wear
12:55:00	1069	824.05	446.13	371.56	1014.15	63.81	144.4	68.42	0.41	2.29	0.48	0.16	0.34	2.81	2.8	0.13	2.23	5.6	5.9	0.11	2.16	5.42	11.79	0.11	769.34	191.96	616.7	1010.26	100.97	40.19	52.29	1.03	3.82	0.94	0.05	1.12	6.62	1.05	0.05	1.99	5.5	2.57	0.08	1.85	7	2.34	0.1	Wear
12:56:00	1069	819.3	460.82	369.04	1011.87	62.81	144.1	68.64	0.01	1.68	3.19	0.01	2.66	6.84	6.22	0.02	2.37	6.15	12.41	0.09	2.28	5.73	11.19	0.11	780.66	181.87	608.56	1009.51	100.22	39.23	52.85	0.53	5.54	0.52	0.01	2.42	3.98	3.14	0.06	2.09	5.66	2.7	0.08	2.12	8.45	2.56	0.13	Wear
12:57:00	1069	819.18	471.91	352.77	1011.74	62.11	144.12	69.61	3.23	9.23	5.57	0.02	2.38	7.5	12.39	0.1	2.09	6.51	10.22	0.13	1.82	5.9	10.15	0.13	786.52	168.15	604.07	1009.4	99.42	38.71	53.15	3.21	3.81	4.05	0.07	2.51	5.16	3.19	0.08	2.34	9.69	2.78	0.13	2.06	8.8	2.45	0.12	Wear
12:58:00	1069	857.52	414.09	326.02	1012.07	65.81	148.25	71.17	0.74	9.53	11.95	0.11	0.54	6.88	8.6	0.16	0.51	6.29	7.89	0.14	0.72	6.63	8.03	0.13	751.61	177.45	639.69	1008.38	100.11	41.74	50.47	2.96	7.28	3.66	0.04	2.26	11.07	2.64	0.11	2.01	9.79	2.34	0.09	2.18	10.73	2.67	0.1	Wear
12:59:00	1069	848.55	473.94	275.21	1013.62	62.08	146.92	74.22	0.52	6.04	8.75	0.22	0.4	4.55	6.51	0.17	0.63	4.77	6.21	0.15	0.54	4.16	5.55	0.15	783.75	160.08	607.4	1007.75	99.11	38.86	52.81	2.48	15.55	2.52	0.1	1.81	12.01	1.83	0.07	1.86	12.29	2.1	0.08	1.61	10.66	1.82	0.07	Wear
13:00:00	1069	854.8	435.1	311.53	1010.44	64.45	147.81	72.04	0.45	5.12	6.48	0.2	0.77	5.71	6.87	0.16	0.63	4.73	6.01	0.17	1.02	5.24	5.37	0.15	756.76	199.64	629.47	1006.28	101.4	41.17	51.23	1.81	12.51	1.72	0.06	2.17	14.04	2.47	0.06	1.77	11.6	2.03	0.06	1.87	10.07	2.29	0.1	Wear
13:01:00	1069	849.34	467.76	284.25	1013.37	62.44	147.04	73.73	0.63	2.93	2.9	0.02	0.49	2.2	2.05	0.08	1.15	4.98	1.68	0.06	1.36	4.69	4.13	0.1	776.37	167.19	614.36	1007.08	99.5	39.47	52.32	1.24	6.68	1.78	0.08	1.02	5.64	1.37	0.06	1.78	5.15	2.36	0.11	1.62	5.3	2.28	0.12	Wear
13:02:00	1069	841.82	487.52	272.83	1013.13	61.19	146.25	74.36	0.56	2.35	1.33	0.1	1.4	6.09	1.18	0.07	1.52	5.35	4.11	0.12	1.35	4.64	4.14	0.16	790.15	152.1	599.08	1005.94	98.65	38.14	53.38	1.24	7.32	1.56	0.08	2.18	6.21	2.89	0.13	1.86	5.89	2.6	0.14	1.62	5.11	2.25	0.15	Wear
13:03:00	1069	848.53	471.6	278.02	1014.56	62.19	146.82	74.07	1.36	6.1	0.21	0.07	1.26	4.38	5.02	0.14	1.19	3.7	4.77	0.18	48.01	11.36	38.69	0.74	776.36	168.7	612.48	1007.03	99.59	39.44	52.45	1.82	0.79	2.48	0.11	1.29	5.33	1.82	0.15	1.08	4.54	1.54	0.15	2.7	10.92	3.39	1.01	Wear
13:04:00	1069	865.02	432.61	278.83	1013.52	64.61	148.96	73.98	0.32	2.28	6.34	0.13	1.12	3.01	5.75	0.21	56.75	13.07	41.79	0.82	56.06	14.2	41.87	1.27	756.58	170.6	634.35	1008.64	99.73	41.14	50.85	0.9	6.99	0.59	0.21	0.9	5	1.1	0.18	2.75	11.8	3.9	1.14	49.29	47.56	17.26	0.99	Wear
13:05:00	1069	868.99	446.79	254.9	1011.68	63.73	149.26	75.43	1.5	1.98	7.75	0.29	72.35	13.67	45.85	0.95	66.05	13.63	46.04	1.37	60.71	38.46	55.67	1.21	766.3	154.54	629.05	1005.58	98.73	40.28	51.22	0.32	2.77	0.95	0.23	3.36	11.67	4.18	1.29	58.31	55.03	19.44	1.05	57.16	70.26	20.24	0.93	Wear
13:06:00	1069	850.69	459.47	284.44	1015.89	63.06	147.09	73.64	100	15.07	46.08	1.29	82.36	12.36	49.26	1.51	68.04	44.52	53.9	1.24	66.83	53.74	45.7	1.23	769.78	160.72	620.63	1008.81	99.16	40.14	51.89	4.31	15.91	4.63	1.68	74.46	69.46	22.63	1.2	67.3	84.27	21.4	1.04	57.72	69.55	34.88	1.07	Wear
11:03:00	1069	99.94	569.07	559.42	997.59	129.94	95.8	52.27	87.21	1.18	58.89	0.84	59.56	55.18	51.74	0.69	51.03	63.85	41.55	1.11	43.99	54.46	39.24	1.08	724.25	128.22	581.29	985.11	97.62	139.42	52.39	100	98.88	28.09	1.05	83.39	100	21.69	1.03	64.81	80.83	39.62	1.17	60.13	78.16	38.18	1.19	Wear
11:04:00	1069	421.44	578.64	230.48	985.87	128.08	116.78	105.77	2.57	80.76	75.59	0.86	24.02	78.77	51.68	1.36	19.95	61.34	44.71	1.23	23.98	56.52	38.8	1.06	74.07	22.7	869.45	999.78	88.68	85.89	28.39	94.51	6.68	0.5	0.35	69.97	100	45.58	0.66	71.31	93.48	43	1.09	62.14	76.17	40.3	1.08	Wear
11:05:00	1069	437.01	157.98	759.79	997.89	98.86	117.45	142.4	32.69	6.29	21.12	1.06	24.13	56.19	18.75	0.78	27.66	45.42	15.68	0.69	27.57	40.83	13.7	0.62	372.53	24.95	875.59	1004.8	88.57	67.76	26.28	22.19	98.56	64.47	0.57	42.59	85.4	49.81	1.33	37.39	65.88	42.3	1.25	32.89	64.25	36.88	1.23	Wear
11:06:00	1069	272.9	172.68	562.31	1012.96	101.41	107.42	126.73	30.65	56.58	26.14	0.24	34.15	42.09	19.18	0.57	31.38	38.29	15.83	0.57	28.34	35.82	13.76	0.56	511.18	139.71	327.26	1012.92	101.67	125.42	69.61	35.3	68.69	28.42	1.84	26.42	47.5	22.14	1.44	21.76	52.27	19.87	1.3	18.83	73.83	18.47	1.22	Wear
11:07:00	1069	423.9	402.99	817.3	1009.5	66.51	114.87	144.31	19.38	31.62	3.11	0.54	16.82	33.96	2.78	0.46	14.67	33.51	2.57	0.41	13.19	29.78	2.54	0.36	851.22	48.36	491.86	986.97	87.36	149.59	59.9	0.58	50.32	1.1	0.16	1.55	46	4.2	0.19	2.25	73.55	5.27	0.23	2.03	90.35	4.74	0.28	Wear
11:08:00	1069	558.53	255.72	782.12	1001.76	75.21	124.02	141.52	3.85	12.24	0.49	0.03	3.16	11.27	0.57	0.05	2.85	10.07	0.84	0.08	2.58	9.4	0.86	0.07	844.27	101.79	499.57	989.15	84.17	148.62	59.55	1.55	49.14	4.45	0.27	2.09	87.85	4.84	0.28	1.73	100	3.99	0.31	1.56	100	3.58	0.35	Wear
11:09:00	1069	589.83	214.98	776.7	1001.4	77.69	126.07	140.98	0.09	2.08	0.3	0.05	0.39	9.3	0.67	0.1	0.36	9.6	0.65	0.08	0.31	9.34	0.61	0.08	825.97	49.29	532.04	985.43	87.3	146.87	57.14	1.4	99.61	2.33	0.12	1.04	100	1.8	0.17	0.86	91.13	1.48	0.23	0.75	76.01	1.33	0.21	Wear
11:10:00	1069	590.62	208.74	773.42	1000.76	77.97	126.17	140.7	0.42	12.01	0.63	0.14	0.32	10.1	0.51	0.1	0.26	8.97	0.43	0.08	7.11	8.01	3.52	0.08	809.73	8.55	549.88	983.71	89.59	145.58	55.78	1.1	16.43	2.03	0.11	0.78	65.77	1.45	0.18	0.64	61.44	1.19	0.15	0.56	56.32	1.05	0.13	Wear
11:11:00	1069	594.13	247.48	766.57	1002.68	75.76	126.32	139.97	0.07	1.33	0.02	0.05	0.13	1.49	0.03	0.04	8.06	4.19	4.01	0.06	11.45	3.88	5.36	0.06	822.37	6.77	534.29	982.14	90.52	146.8	56.89	0.43	73.9	0.81	0.14	0.38	56.4	0.86	0.1	0.31	48.23	0.71	0.08	0.58	64.6	1.37	0.1	Wear
11:12:00	1069	593.54	252.19	766.77	1001.97	75.42	126.33	139.93	0.11	0.76	0.03	0.03	9.4	5.13	4.6	0.06	12.35	4.45	5.62	0.05	12.02	3.91	5.31	0.07	817.44	21.59	540.46	980.22	91.26	146.51	56.54	0.07	14.97	0.38	0.08	0.11	16.16	0.33	0.06	0.5	47.11	1.24	0.11	0.74	50.08	1.7	0.12	Wear
11:13:00	1069	592.59	254.91	767.07	1002.33	75.27	126.24	139.94	11.78	6.71	5.54	0.08	12.93	4.87	5.6	0.06	11.46	4.16	4.84	0.08	10.48	3.63	4.36	0.07	816.65	26.7	543.38	981.3	91.56	146.33	56.38	0.15	8.11	0.43	0.01	0.58	44.18	1.38	0.1	0.79	44.18	1.75	0.1	0.83	40.61	1.79	0.1	Wear
11:14:00	1069	501.47	231.8	829.63	1001.17	76.61	120.18	146.33	5.82	2.27	2.24	0.06	4.14	3.48	1.59	0.09	3.43	2.86	1.33	0.08	10.32	34.87	3.34	0.24	818.41	29.95	540.1	981.18	91.75	146.53	56.6	0.78	44.26	1.85	0.12	0.86	37.41	1.92	0.11	0.83	32.23	1.8	0.09	0.94	58.1	1.99	0.09	Wear
11:15:00	1069	461.8	239.37	856.29	1002	76.18	117.45	148.72	2.54	2.64	0.88	0.07	1.9	1.95	0.64	0.05	11.92	40.75	3.84	0.28	13.75	65.28	4.43	0.41	809.43	57.24	554.45	982.91	93.34	145.44	55.66	0.42	11.2	0.8	0.01	0.38	9.77	0.7	0.01	0.92	58.09	1.89	0.02	0.87	52.42	1.87	0.1	Wear
11:16:00	1069	478.66	248.47	845.7	1003.04	75.66	118.5	147.47	0.47	1.99	0.24	0.05	12.74	50.7	4.22	0.33	13.51	78.41	4.48	0.44	14.93	99.45	6.16	0.5	804.61	67.09	560.79	983.06	93.91	144.93	55.22	0.08	1.93	0.11	0.01	1.13	73.69	2.31	0.02	1	62.2	2.14	0.11	0.91	55.56	2.01	0.12	Wear
11:17:00	1069	475.46	241.59	848.57	1002.4	76.05	118.32	147.85	15.28	71.94	5.35	0.39	13.23	100	4.64	0.44	13.65	100	6.1	0.46	13.47	100	6.77	0.47	803.71	68.95	561.66	982.95	94.02	144.85	55.15	1.42	100	2.9	0.03	1.04	78.58	2.21	0.13	0.87	63.74	1.89	0.13	0.86	57.17	1.74	0.12	Wear
11:18:00	1069	590.66	78.67	786.68	996.95	85.51	126.48	142.36	2.71	83.59	0.48	0.22	6.07	100	3.98	0.25	6.71	88.87	4.7	0.28	6.38	73.36	4.66	0.27	820	7.13	539.05	983.34	90.47	146.5	56.68	0.36	100	0.51	0.17	0.29	66.08	0.37	0.14	0.71	66.12	1.17	0.12	0.96	56.23	1.77	0.1	Wear
11:19:00	1069	613.76	20.22	781.32	993.79	88.83	128.14	141.83	5.63	78.21	4.67	0.12	5.44	74.48	4.59	0.16	4.78	66.98	4.17	0.16	4.17	56.36	3.62	0.15	815.83	42.3	542.93	980.94	92.47	146.27	56.39	0.02	3.02	0.15	0	0.68	35.24	1.19	0.02	0.9	29.27	1.75	0.03	2.21	33.27	3.91	0.06	Wear
11:20:00	1069	664.63	5.82	731.38	992.09	90.35	132.19	137.65	1.85	100	1.49	0.11	1.37	72.32	1.18	0.09	1.93	57.65	1.75	0.08	2.05	49.51	1.79	0.07	816.07	40.53	541.78	980.88	92.37	146.31	56.47	0.85	40.54	1.52	0.02	0.93	28.36	1.85	0.03	2.32	30.26	4.08	0.07	2.24	26.36	3.87	0.1	Wear
11:21:00	1069	682.21	37.17	716.12	990.58	92.16	133.54	136.32	0.41	18.24	0.09	0.01	2.27	18.75	2.08	0.02	2.2	16.54	1.96	0.02	2.18	15.55	1.88	0.04	806.33	73.1	553.55	981.17	94.27	145.27	55.65	0.45	9.64	1.09	0.03	2.28	16.7	3.86	0.09	2	13.62	3.36	0.11	1.92	15.65	3.17	0.1	Wear
11:22:00	1069	678.3	48.18	717.08	990.38	92.81	133.24	136.41	2.57	24.48	2.49	0.03	2.58	17.92	2.3	0.03	2.5	16.87	2.16	0.04	3.76	19.85	3.17	0.07	801.27	63.77	562.12	981.54	93.73	144.72	55.05	2.56	23.06	4.05	0.12	1.85	16.24	2.9	0.12	1.62	16.93	2.52	0.1	1.42	18.57	2.19	0.12	Wear
11:23:00	1069	654.12	33.96	742.75	990.74	91.97	131.33	138.58	3.56	21.25	3.04	0.01	3.06	16.24	2.61	0.03	4.26	18.24	3.51	0.06	5.19	27.27	4.18	0.08	772.82	88.62	595.26	979.86	95.19	142.07	52.58	0.83	9.46	1.34	0.05	0.59	10.25	0.96	0.05	0.52	12.63	1.1	0.07	0.46	16.34	1.14	0.07	Wear
11:24:00	1069	687.88	45.97	711.46	990.88	92.66	133.97	135.9	0.41	16.01	0.26	0.03	4.97	20.96	4.13	0.06	5.99	31.58	4.83	0.07	6.02	34.64	4.76	0.08	781.94	77.51	584.05	979.16	94.54	143	53.38	0.52	14.46	0.8	0.06	0.38	15.08	0.86	0.08	0.31	17.62	0.85	0.07	0.27	17.23	0.82	0.07	Wear
11:25:00	1069	691.88	36.62	708.88	991.36	92.12	134.26	135.65	6.36	13.38	5.12	0.05	6.31	27.04	4.91	0.06	5.79	28.28	4.43	0.07	5.33	27.73	4.05	0.08	776.17	95.17	590.67	980.05	95.57	142.37	52.94	0.36	6.99	1.18	0.11	0.27	11.3	1.04	0.09	0.23	10.92	0.94	0.08	0.2	10.24	0.86	0.08	Wear
11:26:00	1069	632.3	30.29	762.11	992.07	91.75	129.65	140.27	2.08	25.97	1.6	0.03	1.71	22.52	1.32	0.04	1.49	20.02	1.16	0.05	1.33	18.27	1.05	0.06	780.1	105.07	580.86	978.47	96.17	142.87	53.58	0.06	8.85	0.15	0.01	0.05	7.36	0.17	0.01	0.06	6.46	0.15	0.02	0.06	5.87	0.13	0.02	Wear
11:27:00	1069	613.96	20.89	779.58	992.54	91.21	128.21	141.76	0	0.17	0.04	0.02	0.01	0.42	0.07	0.04	0.01	0.34	0.08	0.04	0.01	0.32	0.09	0.05	779.45	119.1	579.61	978.62	96.99	142.8	53.68	0.01	0.67	0.08	0.02	0.03	0.71	0.06	0.02	0.04	0.78	0.06	0.02	0.04	0.86	0.05	0.02	Wear
11:28:00	1069	613.94	20.94	780.01	992.87	91.21	128.2	141.78	0.01	0.4	0.06	0.03	0.01	0.3	0.06	0.03	0.01	0.25	0.1	0.06	0.03	0.27	0.1	0.05	779.39	120.23	578.98	978.34	97.06	142.81	53.71	0.04	0.32	0.01	0.01	0.04	0.45	0.06	0.01	0.04	0.55	0.05	0.02	0.06	0.77	0.04	0.02	Wear
11:29:00	1069	613.81	21.06	780.72	993.35	91.22	128.16	141.81	0.01	0.3	0.01	0.01	0.01	0.21	0.12	0.07	0.03	0.29	0.11	0.06	0.03	0.35	0.1	0.06	779	120.77	579.05	978.14	97.09	142.79	53.7	0.01	0.32	0.06	0.02	0.02	0.41	0.05	0.02	0.04	0.66	0.04	0.02	0.05	0.69	0.06	0.02	Wear
11:30:00	1069	613.93	20.97	780.83	993.51	91.21	128.17	141.81	0	0.17	0.15	0.09	0.03	0.24	0.12	0.07	0.03	0.29	0.1	0.06	0.02	0.29	0.09	0.05	778.86	121.31	579.58	978.4	97.12	142.76	53.67	0.01	0.27	0.05	0.02	0.04	0.56	0.04	0.03	0.05	0.56	0.06	0.02	0.05	0.6	0.15	0.04	Wear
11:31:00	1069	613.93	21.02	779.18	992.22	91.21	128.22	141.75	0	0.34	0.01	0.02	0.03	0.34	0.02	0.02	0.02	0.32	0.06	0.04	0.02	0.46	0.06	0.04	778.7	121.77	579.19	978.1	97.15	142.76	53.69	0.04	0.51	0	0.02	0.04	0.43	0.07	0.02	0.04	0.45	0.17	0.05	0.03	0.51	0.15	0.05	Wear
11:32:00	1069	614.25	20.92	779.31	992.51	91.21	128.23	141.74	0.01	0.14	0.02	0.01	0.02	0.11	0.06	0.03	0.02	0.36	0.06	0.03	0.64	8.92	0.41	0.02	778.21	122.66	579.19	977.82	97.21	142.74	53.68	0.01	0.03	0	0.03	0.01	0.18	0.18	0.06	0.01	0.31	0.15	0.05	0.16	1.88	0.24	0.05	Wear
11:33:00	1069	614.12	20.88	779.56	992.63	91.21	128.22	141.75	0.02	0	0.06	0.03	0.01	0.36	0.05	0.02	0.72	10.03	0.47	0.02	0.91	13.27	0.58	0.02	778.13	122.71	579.89	978.18	97.21	142.7	53.64	0.01	0.2	0.16	0.06	0.01	0.31	0.12	0.04	0.18	2.05	0.22	0.04	0.24	2.77	0.25	0.04	Wear
11:34:00	1069	613.98	20.88	780.22	993.06	91.2	128.19	141.78	0	0	0	0	0.84	11.72	0.55	0.02	0.96	14.31	0.63	0.02	0.95	14.5	0.62	0.02	778.05	123.06	581.24	978.96	97.22	142.63	53.58	0.01	0.24	0.08	0.02	0.21	2.26	0.2	0.03	0.25	2.83	0.22	0.04	0.25	2.84	0.21	0.04	Wear
11:35:00	1069	613.96	20.75	780.2	993.03	91.2	128.19	141.78	1.02	14.63	0.68	0.02	0.97	14.84	0.64	0.02	0.87	13.72	0.57	0.01	0.8	12.71	0.52	0.02	778.16	123.48	580.6	978.72	97.25	142.66	53.61	0.26	2.62	0.28	0.02	0.26	2.76	0.25	0.03	0.24	2.55	0.22	0.03	0.22	2.4	0.2	0.03	Wear
11:36:00	1069	622.9	16.86	772.74	992.72	90.97	128.87	141.12	0.29	4.95	0.17	0.01	0.23	3.96	0.14	0.01	0.2	3.41	0.11	0.02	0.2	3.04	0.1	0.05	775.29	128.14	582.87	978.4	97.53	142.41	53.43	0.1	1.21	0.06	0.02	0.07	1.01	0.04	0.02	0.07	0.95	0.05	0.01	0.07	0.89	0.05	0.01	Wear
11:37:00	1069	625.42	15.72	770.87	992.8	90.91	129.05	140.94	0.01	0.31	0.01	0	0.02	0.26	0.03	0.02	0.05	0.23	0.06	0.05	0.06	0.21	0.05	0.05	774.23	130.36	583.34	978.13	97.66	142.33	53.39	0.01	0.04	0.03	0	0.01	0.22	0.04	0.01	0.03	0.23	0.04	0.01	0.04	0.25	0.03	0.02	Wear
11:38:00	1069	625.34	15.79	770.95	992.82	90.91	129.04	140.94	0.02	0	0.03	0.02	0.06	0.04	0.06	0.06	0.06	0.11	0.05	0.05	0.05	0.29	0.05	0.04	774.37	130.44	583.1	978.11	97.66	142.35	53.4	0.01	0.24	0.05	0.01	0.03	0.21	0.04	0.01	0.04	0.22	0.04	0.02	0.05	0.3	0.04	0.03	Wear
11:39:00	1069	625.55	15.79	771.24	993.17	90.91	129.04	140.95	0.06	0	0.05	0.05	0.05	0.13	0.04	0.04	0.04	0.32	0.04	0.04	0.04	0.35	0.04	0.03	774.24	130.89	583.51	978.3	97.69	142.32	53.38	0.03	0.02	0	0.02	0.03	0.1	0.02	0.02	0.04	0.23	0.04	0.03	0.05	0.31	0.04	0.04	Wear
11:40:00	1069	626.05	15.8	771.83	993.94	90.91	129.04	140.94	0.01	0.18	0.03	0.02	0.01	0.39	0.05	0.03	0.01	0.38	0.04	0.03	0.02	0.38	0.04	0.03	773.9	130.93	583.55	978.07	97.69	142.3	53.37	0.02	0.11	0.03	0.02	0.03	0.24	0.04	0.03	0.03	0.31	0.04	0.03	0.04	0.36	0.05	0.03	Wear
11:41:00	1069	626.1	15.76	771.46	993.69	90.91	129.06	140.93	0.02	0.54	0.04	0.03	0.01	0.44	0.03	0.02	0.02	0.4	0.03	0.02	0.03	0.35	0.03	0.02	773.71	131.13	583.34	977.82	97.71	142.3	53.38	0.02	0.22	0.04	0.02	0.03	0.26	0.03	0.02	0.03	0.31	0.06	0.02	0.02	0.33	0.07	0.03	Wear
11:42:00	1069	625.93	15.88	771.04	993.26	90.92	129.06	140.92	0.01	0	0.02	0.02	0.01	0.07	0.04	0.02	0.03	0.1	0.04	0.02	0.03	0.11	0.04	0.02	773.49	131.54	583.03	977.51	97.73	142.31	53.38	0.02	0.15	0.02	0	0.02	0.21	0.07	0.02	0.01	0.23	0.08	0.03	0.01	0.24	0.07	0.02	Wear
11:43:00	1069	626.05	15.88	771.22	993.48	90.92	129.06	140.92	0.02	0	0.04	0.01	0.03	0.13	0.03	0.01	0.03	0.12	0.03	0.01	0.03	0.14	0.04	0.02	773.29	131.82	583.2	977.49	97.75	142.29	53.37	0	0.14	0.08	0.03	0	0.16	0.08	0.03	0.01	0.16	0.06	0.02	0.01	0.25	0.05	0.02	Wear
11:44:00	1069	625.87	15.9	771.63	993.68	90.92	129.04	140.94	0.03	0.18	0	0.01	0.02	0.15	0.01	0.01	0.02	0.16	0.03	0.02	0.02	0.28	0.03	0.02	773.27	132.09	583.84	977.9	97.76	142.26	53.34	0	0.07	0.02	0.01	0.01	0.08	0.03	0.01	0.01	0.21	0.03	0.01	0.03	0.27	0.03	0.02	Wear
11:45:00	1069	625.64	15.86	771.65	993.55	90.91	129.03	140.96	0.01	0.18	0.01	0.01	0	0.19	0.04	0.02	0	0.31	0.03	0.02	0.02	0.61	0.03	0.02	773.29	132.23	584.04	978.05	97.77	142.25	53.33	0.01	0.04	0.05	0.02	0.01	0.21	0.04	0.02	0.03	0.26	0.03	0.02	0.04	0.24	0.03	0.03	Wear
11:46:00	1069	625.59	15.9	771.8	993.64	90.92	129.02	140.96	0	0.09	0.03	0.02	0.01	0.26	0.02	0.02	0.02	0.59	0.02	0.01	0.02	0.78	0.02	0.01	773.2	132.3	583.65	977.76	97.78	142.26	53.35	0.01	0.23	0.01	0	0.03	0.25	0.01	0.01	0.03	0.25	0.01	0.02	0.03	0.35	0.04	0.02	Wear
11:47:00	1069	625.61	15.92	772.18	993.94	90.92	129.01	140.98	0.01	0.27	0.02	0.01	0.02	0.61	0.03	0.01	0.02	0.76	0.02	0.01	0.02	0.7	0.03	0.02	773.11	132.74	583.7	977.77	97.8	142.25	53.35	0.04	0.11	0.01	0.02	0.03	0.25	0.01	0.02	0.03	0.4	0.04	0.02	0.03	0.38	0.07	0.01	Wear
11:48:00	1069	625.66	15.98	771.94	993.79	90.92	129.02	140.97	0.02	0.57	0.02	0	0.02	0.66	0.01	0	0.02	0.55	0.02	0.02	0.02	0.48	0.03	0.03	772.7	132.94	583.78	977.52	97.82	142.23	53.33	0	0.35	0.01	0.01	0	0.45	0.04	0.01	0.01	0.4	0.07	0.01	0.01	0.36	0.06	0.01	Wear
11:49:00	1069	625.86	16.11	771.77	993.78	90.93	129.03	140.95	0.01	0.35	0	0	0.01	0.26	0.03	0.02	0.01	0.25	0.04	0.03	0.01	0.27	0.04	0.03	772.7	132.29	583.71	977.4	97.78	142.24	53.33	0	0.29	0.05	0.01	0.02	0.21	0.08	0.02	0.01	0.17	0.06	0.01	0.01	0.15	0.06	0.01	Wear
11:50:00	1069	625.76	16.19	771.79	993.74	90.93	129.03	140.96	0.02	0.26	0.03	0.03	0.02	0.28	0.04	0.03	0.02	0.28	0.04	0.02	0.03	0.25	0.03	0.02	772.68	131.75	584.16	977.58	97.75	142.22	53.3	0.02	0.1	0.05	0.01	0.01	0.08	0.04	0.01	0.01	0.09	0.03	0.01	0.01	0.13	0.03	0.01	Wear
11:51:00	1069	625.94	16.13	772.17	994.15	90.93	129.02	140.96	0	0.13	0.02	0.01	0.02	0.28	0.02	0.01	0.04	0.23	0.01	0.01	0.05	0.23	0.04	0.01	772.47	131.94	584.6	977.7	97.76	142.19	53.28	0.01	0	0.03	0	0.01	0.05	0.03	0.01	0.01	0.1	0.03	0.01	0.01	0.19	0.04	0.01	Wear
11:52:00	1069	625.9	16.1	772.39	994.29	90.93	129.01	140.97	0.02	0.39	0	0.01	0.04	0.28	0	0.02	0.05	0.26	0.04	0.02	0.04	0.24	0.05	0.03	772.62	131.94	584.33	977.65	97.76	142.21	53.3	0.01	0	0	0	0	0.11	0.02	0.01	0.01	0.2	0.03	0.01	0.05	0.44	0.03	0.02	Wear
11:53:00	1069	625.73	16.19	772.4	994.2	90.93	129	140.98	0.04	0.26	0	0.01	0.04	0.2	0.05	0.02	0.03	0.22	0.05	0.03	0.03	0.35	0.05	0.03	772.55	132.05	584.3	977.6	97.76	142.21	53.3	0	0.1	0.02	0	0.01	0.19	0.03	0.01	0.05	0.45	0.03	0.02	0.06	0.49	0.03	0.02	Wear
11:54:00	1069	625.4	16.13	772.41	993.99	90.93	128.99	140.99	0.02	0.22	0.06	0.03	0.02	0.2	0.05	0.04	0.03	0.33	0.05	0.03	0.03	0.36	0.06	0.03	772.6	132.23	584.11	977.55	97.77	142.22	53.31	0.02	0.17	0.01	0.01	0.06	0.46	0.03	0.02	0.06	0.45	0.04	0.02	0.05	0.46	0.05	0.02	Wear
11:55:00	1069	625.24	16.18	773.02	994.37	90.93	128.96	141.02	0.03	0.26	0.02	0.02	0.04	0.4	0.03	0.02	0.04	0.42	0.06	0.03	7.87	100	8.16	0.16	772.4	132.55	584	977.36	97.79	142.21	53.31	0.07	0.45	0.04	0.02	0.05	0.37	0.04	0.01	0.04	0.36	0.06	0.01	2.47	40.92	3.64	0.15	Wear
11:56:00	1069	625.52	16.12	773.22	994.7	90.93	128.97	141.02	0.02	0.31	0.04	0.02	0.02	0.47	0.07	0.03	8.71	100	9.2	0.18	11.34	93.84	12.11	0.16	771.69	133.4	584.36	977.14	97.85	142.16	53.27	0.01	0.01	0.02	0.01	0.03	0.1	0.07	0.01	2.76	47.97	4.09	0.16	4.23	71.24	6.86	0.24	Wear
11:57:00	1069	625.68	16.05	772.77	994.45	90.92	128.99	140.99	0.01	0.66	0.05	0.03	9.91	100	10.77	0.19	11.77	84.78	13.06	0.16	11.39	69.94	13.05	0.14	771.82	133.42	584.49	977.32	97.85	142.16	53.27	0.03	0.12	0.09	0.01	3.16	60.21	4.75	0.19	4.47	86.35	7.4	0.25	4.34	94.5	7.37	0.23	Wear
11:58:00	1069	625.77	16.2	772.17	994.04	90.93	129.01	140.97	11.79	100	13.59	0.22	11.54	68.68	13.64	0.16	10.25	54.63	12.42	0.13	9.01	47	10.95	0.15	772.11	133.64	583.76	977.14	97.86	142.2	53.31	3.82	89.29	5.85	0.24	4.53	100	7.78	0.26	4.03	100	7.06	0.22	3.56	100	6.28	0.19	Wear
11:59:00	1069	739.61	110.81	636.77	990.96	96.45	138.66	130.31	4.38	14.09	4.39	0.13	3.42	15.43	3.34	0.13	2.81	16.13	3.03	0.17	2.45	37.5	3.64	0.2	815.03	30.2	537.35	980.42	91.78	146.34	56.72	2.58	74.23	5.11	0.13	1.9	50.74	3.78	0.09	1.55	44.88	3.09	0.09	1.34	69.29	2.68	0.11	Wear
12:00:00	1069	786.89	90.73	598.39	992.77	95.25	142.43	127.07	0.32	6.8	0.78	0.04	1.41	7.82	2.73	0.12	1.18	43.59	3.22	0.2	1.03	37.61	2.79	0.19	845.28	9.41	499.89	982.17	90.55	149.39	59.4	0.61	58.22	1.34	0.09	0.82	55.52	1.75	0.11	0.74	83.21	1.66	0.12	1.97	88.62	4.61	0.1	Wear
12:01:00	1069	783.32	82.41	605.07	993.34	94.76	142.06	127.53	1.56	4.05	2.86	0.12	1.1	49.48	3.85	0.25	0.95	40.71	3.16	0.21	0.85	37.29	2.84	0.19	837.98	22.58	509.45	980.96	91.32	148.68	58.71	0.55	27.92	1.13	0.06	0.41	82.99	0.93	0.13	1.95	81.17	4.55	0.11	2.33	70.97	5.05	0.13	Wear
12:02:00	1069	766.27	77.82	630.03	995.08	94.49	140.36	129.28	0.81	54.74	5.43	0.35	0.87	41.52	3.87	0.25	0.72	38.09	3.26	0.21	1.55	60.22	13.19	0.47	831.53	33.69	517.64	980.08	91.97	148.04	58.12	0.12	100	0.03	0.18	2.1	90.67	4.83	0.13	2.32	71.56	4.93	0.15	2.07	62.12	4.78	0.23	Wear
12:03:00	1069	775.08	176.12	583.41	990.22	100.29	141.55	126.15	0.4	33.3	2.31	0.09	0.5	35.11	2.73	0.1	1.49	55.41	14.26	0.45	1.71	57.51	18.23	0.58	832.96	1.95	517.86	982.55	90.12	148.03	58.17	2.64	100	5.82	0.07	2.4	82.71	4.85	0.18	2.13	65.12	5.02	0.24	1.85	56.16	4.37	0.27	Wear
12:04:00	1069	779.51	108.99	602.78	991.54	96.31	141.83	127.44	0.7	11.43	1.54	0.05	1.71	68.72	17.4	0.54	1.79	63.17	20.57	0.65	3.3	55	26.71	0.71	802.38	59.1	562.33	981.64	93.45	144.82	55.05	0.48	5.09	0.39	0.17	1.83	10.98	5.05	0.3	1.55	14.5	4.13	0.31	1.36	14.41	3.57	0.28	Wear
12:05:00	1069	771.86	92.69	616.02	992.21	95.36	141.09	128.39	2.34	74.48	23.12	0.68	2.02	56.48	22.58	0.67	3.49	45.96	27.68	0.68	5.71	50.17	49.33	0.7	796.91	63.51	565.43	979.22	93.72	144.47	54.73	2.43	9.94	6.46	0.42	1.74	12.44	4.59	0.36	1.43	14.17	3.79	0.3	5.61	77.93	6.87	0.37	Wear
12:06:00	1069	797.88	298.96	442.88	982.67	108.04	144.88	117.04	0.26	14.43	5.41	0.23	2.87	11.06	16.24	0.3	6.46	28.92	47.6	0.35	5.74	26.04	42.74	1.6	824.83	73.11	516.03	984.99	85.75	147.12	58.3	0.88	7.76	4.07	0.05	0.74	15.43	3.44	0.05	6.48	78.26	7.92	0.22	5.83	78.32	11.66	0.52	Wear
12:07:00	1069	800.87	366.92	410.23	979.48	112.1	145.02	114.88	3.35	0.95	17.42	0.19	7.89	26.78	56.29	0.24	6.63	24.62	49.66	1.84	8.33	27.49	42.99	1.79	814.59	81.6	546.61	985.73	85.25	145.77	56.3	0.03	21.9	0.34	0.07	7.29	80.71	7.32	0.25	6.44	73.31	13.12	0.55	5.79	61.23	12.58	0.51	Wear
12:08:00	1069	839.75	362.02	320.24	976.85	111.88	149.39	109.2	11.03	30.89	71.54	0.15	8.11	27.76	62.55	2.18	9.51	31.21	50.13	1.95	9.19	30.69	42.96	1.78	814.22	59.72	549.24	984.73	86.52	145.79	56.09	9.1	87.55	8.6	0.33	7.6	65.5	16.11	0.62	6.58	51.67	14.5	0.52	5.84	43.9	13.05	0.46	Wear
12:09:00	1069	718.25	564.37	105.09	974.79	126.94	137.99	96.27	8.89	32.05	90.82	2.72	11.56	36.86	62.04	2.01	10.62	35.18	49.85	1.69	11.14	51.42	63.97	1.62	715.74	253.82	620.4	989.4	75.1	136.66	50.91	9.88	19.66	22.88	0.53	7.85	14.63	17.62	0.37	6.66	12.54	14.79	0.31	6.02	11.51	14.42	0.28	Wear
12:10:00	1069	814.56	355.81	482.36	1013.08	69.44	143.58	118.47	7.54	16.96	26.44	0.6	5.92	13.04	23.14	0.48	6.86	41.09	54.5	1.24	6.42	46.87	58.66	1.34	823.25	335.77	447.63	996.81	70.33	145.68	63.26	0.09	13.59	5.46	0.25	0.26	12.18	4.91	0.22	0.5	10.25	5.14	0.19	0.99	9.38	6.15	0.19	Wear
12:11:00	1069	906.27	279.59	330.43	1004.52	73.84	154.46	109.21	0.34	3.66	0.27	0.04	3.73	45.79	58.42	1.21	3.32	48.52	57.59	1.21	3.2	58.98	50.25	1.09	822.19	276.89	483.6	993.29	73.81	145.87	60.86	0.26	1.57	1.11	0.03	0.61	7.86	5.26	0.14	1.11	8.63	6.9	0.18	2.43	7.64	9.51	0.16	Wear
12:12:00	1069	901.97	294.44	329.19	1005.06	72.96	153.88	109.13	4.68	65.85	85.98	1.5	3.44	57.99	69.42	1.23	3.03	66.24	55.09	1.02	2.73	71.34	47.22	0.89	819.19	270.8	491.26	992.86	74.17	145.6	60.34	0.84	10.12	7.01	0.18	1.24	9.04	7.57	0.2	2.58	7.89	9.78	0.16	2.59	8.11	9	0.14	Wear
12:13:00	1069	963.66	107.35	80.25	983.94	96.34	169.24	94.67	1.06	12.63	41.64	0.01	0.79	29.23	45.45	0.21	0.66	33.98	38.16	0.22	0.58	36	39.56	0.24	829.01	312.53	444.85	995.37	71.66	146.64	63.41	0.92	2.13	3.35	0.1	2.46	5.96	6.76	0.08	2.28	7.88	5.64	0.08	1.98	8.09	5.84	0.1	Wear
12:14:00	1069	949.32	128.4	147.23	984.1	97.56	165.36	98.64	0.83	41.93	26.15	0.25	0.68	41.63	19.13	0.22	0.56	41.9	30.88	0.27	0.56	40.19	31.98	0.25	839.81	322.09	424.24	996.75	71.12	147.53	64.78	2.44	8.21	6.17	0.11	1.84	8.95	4.39	0.1	1.53	9.23	4.35	0.11	1.33	8.18	3.79	0.1	Wear
12:15:00	1069	960.52	69.67	214.03	987.59	94.05	166.61	102.52	0.02	7.68	3.34	0.03	0.22	51.29	35.13	0.3	0.26	47.17	36.14	0.28	0.78	47.98	56.13	0.35	869.28	286.73	388.79	995.24	73.25	150.88	67	0.39	4.03	3.9	0.03	0.93	10.17	3.23	0.12	0.88	8.85	2.67	0.1	1.1	8.45	2.6	0.09	Wear
12:16:00	1069	960.79	62.49	204.15	988.02	93.63	166.62	101.94	0.28	57.91	46.21	0.38	0.31	43.66	38.77	0.29	0.87	41.69	61.36	0.34	0.86	36.07	51.99	0.31	864.52	270.84	410.87	994.81	74.2	150.35	65.61	0.9	13.71	3.93	0.16	0.69	10	2.78	0.12	0.92	8.74	2.48	0.1	2.55	9.87	6.53	0.11	Wear
12:17:00	1069	956.95	149.15	103.6	982.67	98.8	167.73	96.08	0.43	6.37	8.09	0.06	0.99	17.54	52.96	0.19	0.9	14.42	51.38	0.16	0.89	13.54	43.81	0.16	853.63	328.98	388.65	997.01	70.72	149.07	67.01	0.11	2.83	1.98	0.12	0.61	2.13	2.42	0.09	2.58	5.37	7.52	0.1	2.76	4.66	9.16	0.09	Wear
12:18:00	1069	962.85	163.22	116.18	983.5	99.55	168.24	96.78	1.37	16.85	78.44	0.26	1.05	11.96	62.88	0.18	1.01	12.58	49.75	0.19	0.9	13.06	42.63	0.17	854.96	316.09	399.67	995.33	71.49	149.2	66.32	0.79	2.36	1.44	0.08	2.92	6.5	7.6	0.11	2.84	5.33	8.7	0.11	2.66	4.71	8.42	0.09	Wear
12:19:00	1069	944.33	207.39	33.28	979.91	102.3	165.27	91.93	0.21	8.55	93.26	0.12	0.98	13.43	61.7	0.21	0.9	14.43	48.98	0.19	2.92	18.22	42.45	0.22	845.43	326.83	407.88	996.42	70.84	148.21	65.79	3.13	6.4	8.33	0.08	2.5	4.95	8	0.06	2.13	4.45	7.12	0.06	2.32	3.93	6.5	0.06	Wear
12:20:00	1069	947.19	183.75	162.18	981.64	100.8	165.07	99.53	1.08	10.55	13.4	0.17	0.81	10.15	9.55	0.12	3.37	20.39	9.32	0.16	49.5	26.73	79.05	1.64	808.77	357.83	458.92	997.55	68.97	144.23	62.59	0.19	5.46	2.73	0	0.22	4.96	2.14	0.05	1.05	4.27	1.9	0.06	37.26	9.6	16.45	0.69	Wear
12:21:00	1069	961.79	158.23	134.1	983.94	99.25	167.82	97.83	0.21	2.71	6.1	0.04	4.09	25.04	10.12	0.11	58.57	29.7	82.73	1.8	76.17	57.75	86.74	1.73	811	331.24	476.98	997.48	70.61	144.4	61.43	0.11	0.96	0.19	0.06	1.27	0.71	0.21	0.05	43.45	11.06	19	0.77	70.87	59.39	26.99	0.71	Wear
12:22:00	1069	958.93	152.29	146.19	983.41	98.92	167.36	98.55	4.96	29.85	8.08	0.15	74.74	28.89	81.16	2.06	92.95	55.22	78.7	1.82	100	51.36	67.63	1.63	812.24	326.77	475.73	996.59	70.86	144.6	61.49	1.61	0.72	0.29	0.01	53.99	12.71	22.65	0.91	85.8	61.19	29.99	0.78	100	56.55	32.01	0.69	Wear
12:23:00	1069	893.89	233.79	163.9	985.44	104.13	160.58	99.77	100	12.35	77.79	2.43	100	46.7	65.46	1.77	100	41.13	53.41	1.46	100	36.45	45.89	1.27	793.9	330.12	477.66	996.49	70.61	143.45	61.02	77.73	14.65	29.82	1.12	100	61.64	33.23	0.8	100	52.28	32.48	0.65	100	45.46	31.15	0.57	Wear
12:24:00	1069	89.94	278.51	564.64	1019.89	107.59	84.37	128.1	15.32	44.73	28.45	0.66	11.26	33.09	21.73	0.57	9.22	27.39	18.21	0.52	8.74	25.82	16.4	0.46	230.71	406.41	311.32	1012.33	59.79	106.64	108.95	100	58.09	13.98	0.42	100	41.72	11.94	0.35	100	34.08	10.61	0.3	100	29.39	9.29	0.34	Wear
12:25:00	1069	111.8	536.15	849.01	1010.35	122.05	83.65	147.17	2.67	0.19	0.13	0.07	2.85	0.22	0.16	0.08	3.07	7.21	8.02	0.23	38.06	29.12	41.09	0.23	24.09	973.06	255.29	1006.28	14.76	88.63	104.7	0.15	0.01	0.29	0	0.76	0.02	0.35	0.01	10.45	0.9	1.59	0.32	24.04	0.94	8.42	0.34	Wear
12:26:00	1069	107.65	537.6	847.5	1009.4	122.18	83.88	147.1	1.25	0.12	0.09	0.04	3.38	8.15	9.34	0.28	41.25	30.73	47.82	0.26	44.7	30.85	64.32	0.28	24.14	973.26	254.24	1006.22	14.7	88.63	104.64	0.84	0.01	0.21	0	11.69	1.05	1.92	0.38	24.99	1.08	9.57	0.38	22.01	1.01	9.63	0.36	Wear
12:27:00	1069	105.76	538.55	846.38	1008.76	122.27	83.98	147.04	4.59	9.69	11.71	0.36	44.25	32.17	59.08	0.28	43.47	29.5	75.75	0.27	39.39	26.63	84.74	0.25	24.43	973.41	253.5	1006.18	14.66	88.61	104.59	13.41	1.3	2.43	0.46	25.23	1.31	11.46	0.46	20.6	1.17	10.62	0.41	17.88	1.07	9.82	0.37	Wear
12:28:00	1069	112.85	617.8	716.91	1013.97	129.22	83.63	137.92	45.98	31.13	81.39	0.05	37.71	23.83	90.91	0.09	31.85	19.99	94.22	0.08	27.95	17.54	95.13	0.07	29.55	955.74	262.37	1012.76	15.99	88.27	105.07	21.13	1.8	15.52	0.63	15.1	1.43	11.92	0.5	12.34	1.23	10.11	0.42	10.69	1.11	8.97	0.37	Wear
12:29:00	1069	221.6	966.5	193.15	1013.19	162.59	77.36	101.01	9.68	0.44	22.05	0.13	7.8	0.35	19.25	0.1	6.7	0.3	17.32	0.08	6.18	0.26	16.13	0.07	39.93	980.42	210.49	1003.73	12.36	87.72	102.11	11.38	0.09	3.24	0.04	9.21	0.06	2.66	0.05	7.98	0.05	2.27	0.06	7.04	0.05	1.98	0.06	Wear
12:30:00	1069	254.15	972.53	141.04	1015.05	163.36	75.5	97.99	0.18	0.03	0.56	0.03	0.16	0.03	0.65	0.03	0.86	0.04	1.37	0.02	3.08	0.14	4.42	0.02	33.98	979.18	220.36	1004.25	12.83	88.06	102.68	0.83	0.04	0.09	0.04	0.69	0.04	0.11	0.04	0.9	0.05	0.26	0.04	0.85	0.06	0.34	0.04	Wear
12:31:00	1069	254.8	972.14	139.92	1014.68	163.35	75.46	97.93	0.03	0.01	0.35	0.02	0.93	0.04	1.28	0.01	3.31	0.15	4.69	0.01	3.52	0.15	5.44	0.01	34.38	979.67	220.63	1004.8	12.84	88.04	102.68	0.04	0.03	0.16	0.02	0.59	0.03	0.31	0.02	0.51	0.04	0.36	0.02	0.51	0.05	0.34	0.03	Wear
12:32:00	1069	254.92	971.97	139.23	1014.46	163.36	75.45	97.89	1.12	0.04	1.37	0.02	3.62	0.16	5.14	0.01	3.52	0.15	5.48	0.01	3.3	0.15	5.29	0.01	34.4	980.03	220.13	1005.05	12.81	88.04	102.65	0.7	0.02	0.27	0.01	0.5	0.03	0.29	0.02	0.46	0.04	0.25	0.03	0.52	0.04	0.26	0.03	Wear
12:33:00	1069	258.98	971.48	136.55	1014.69	163.22	75.21	97.74	3.73	0.18	5.57	0.01	2.98	0.14	4.94	0.01	2.56	0.12	4.36	0.01	2.29	0.11	3.99	0.01	34.74	980.3	219.29	1005.13	12.76	88.02	102.6	0.22	0.02	0.13	0.02	0.18	0.03	0.09	0.03	0.29	0.03	0.13	0.03	0.62	0.04	0.2	0.03	Wear
12:34:00	1069	273.02	969	126.2	1014.61	162.76	74.39	97.15	0.1	0.03	0.73	0.01	0.08	0.02	0.54	0.01	0.06	0.02	0.54	0.01	0.06	0.02	0.53	0.02	34.63	980.62	218.89	1005.36	12.74	88.03	102.58	0.22	0.02	0.06	0.02	0.36	0.02	0.11	0.02	0.7	0.04	0.19	0.03	0.77	0.05	0.24	0.03	Wear
12:35:00	1069	272.63	969.4	124.91	1014.72	162.81	74.41	97.07	0.02	0.02	0.16	0.02	0.04	0.02	0.21	0.02	0.04	0.02	0.23	0.02	0.05	0.04	0.23	0.04	34.74	980.88	219.09	1005.66	12.74	88.02	102.58	0.28	0.01	0.15	0.01	0.66	0.03	0.22	0.02	0.68	0.04	0.25	0.03	0.91	0.04	0.34	0.02	Wear
12:36:00	1069	272.69	969.08	125.2	1014.48	162.8	74.41	97.09	0.03	0	0.3	0.01	0.03	0.01	0.27	0.01	0.04	0.03	0.26	0.03	0.06	0.03	0.32	0.03	34.88	981.08	218.63	1005.76	12.72	88.01	102.56	0.63	0.03	0.16	0.02	0.55	0.04	0.18	0.03	0.79	0.03	0.28	0.02	0.88	0.04	0.31	0.03	Wear
12:37:00	1069	272.82	969.03	124.67	1014.4	162.8	74.4	97.06	0	0.01	0.06	0.01	0.03	0.04	0.08	0.03	0.05	0.03	0.2	0.03	0.06	0.03	0.2	0.03	35.19	981.44	218.14	1006.02	12.69	88	102.52	0.08	0.02	0.09	0.02	0.57	0.02	0.23	0.02	0.65	0.03	0.25	0.02	0.57	0.05	0.21	0.04	Wear
12:38:00	1069	272.83	968.83	124.56	1014.2	162.8	74.39	97.06	0.04	0.03	0.05	0.03	0.06	0.03	0.19	0.02	0.05	0.03	0.18	0.02	0.98	0.04	2.58	0.08	35.23	981.77	217.85	1006.28	12.67	87.99	102.5	0.66	0.01	0.22	0.02	0.62	0.03	0.2	0.03	0.51	0.04	0.17	0.04	2.69	0.51	2.09	0.06	Wear
12:39:00	1069	272.97	968.36	124.48	1013.77	162.79	74.38	97.05	0.04	0.01	0.21	0.01	0.03	0.01	0.16	0.01	1.11	0.03	2.85	0.1	1.68	0.23	32	0.09	35.56	981.63	217.17	1006	12.64	87.97	102.47	0.18	0.04	0.05	0.04	0.3	0.05	0.1	0.05	3.09	0.58	2.37	0.06	55.86	6.33	49.7	0.07	Wear
12:40:00	1069	273.14	968.49	124.11	1013.9	162.79	74.37	97.03	0	0.02	0.02	0.02	1.3	0.03	3.26	0.11	1.94	0.26	36.95	0.1	2.05	0.28	45.04	0.09	35.65	982.17	217.02	1006.51	12.62	87.97	102.45	0.42	0.03	0.14	0.03	3.59	0.68	2.72	0.05	59.13	7.09	52.37	0.07	55.63	7.72	49.13	0.1	Wear
12:41:00	1069	273.13	968.24	124.15	1013.66	162.78	74.37	97.04	1.59	0.03	4.04	0.15	2.38	0.3	45.1	0.12	2.33	0.3	51.28	0.1	2.25	0.28	52.94	0.09	35.44	982.6	217.44	1007	12.64	87.98	102.47	4.21	0.85	3.23	0.03	62.9	8.18	55.08	0.08	53.77	8.15	47.13	0.12	46.8	7.77	41.21	0.13	Wear
12:42:00	1069	267.04	967.83	117.26	1015.75	162.58	74.7	96.68	3.36	0.39	61.63	0.14	2.78	0.31	58.18	0.12	2.47	0.27	54.49	0.1	2.23	0.24	51.54	0.09	33.39	970.8	227.62	1007.46	13.68	88.12	103.05	66.85	9.81	56.85	0.11	47.56	7.97	40.63	0.13	38.64	6.91	33.15	0.13	33.32	6.19	28.65	0.13	Wear
12:43:00	1069	280.04	973.14	46.08	1013.7	163.74	73.96	92.61	0.13	0.01	1.52	0	0.26	0.01	1.73	0.01	0.24	0.02	1.41	0.01	0.22	0.02	1.46	0.01	93.25	844.9	533.67	1005.83	32.73	84.64	122.08	1.63	0.55	1.19	0.07	1.3	0.46	1.01	0.07	1.16	0.4	0.92	0.06	1.08	0.36	0.83	0.06	Wear
12:44:00	1069	280.56	972.94	47.08	1013.69	163.7	73.93	92.66	0.23	0.01	0.91	0.02	0.17	0.01	0.83	0.01	0.15	0.01	1.38	0.01	0.15	0.01	1.38	0.01	95.42	851.55	524.77	1004.81	32.06	84.55	121.48	0.05	0.01	0.09	0.01	0.12	0.02	0.14	0.02	0.18	0.03	0.12	0.02	0.16	0.03	0.14	0.02	Wear
12:45:00	1069	281.47	972.87	47.69	1013.91	163.64	73.88	92.7	0.04	0.01	1.09	0.01	0.03	0.01	1.67	0.02	0.06	0.01	1.55	0.01	0.09	0.02	1.58	0.01	95.35	851.71	524.12	1004.6	32.03	84.55	121.45	0.16	0.01	0.11	0.02	0.2	0.02	0.08	0.02	0.17	0.03	0.1	0.01	0.16	0.04	0.11	0.02	Wear
12:46:00	1069	281.33	972.77	46.96	1013.73	163.66	73.89	92.66	0	0.01	1.28	0.01	0.08	0.01	0.98	0.01	0.1	0.01	1	0.01	0.5	0.03	6.88	0.01	95.57	851.89	523.33	1004.36	31.98	84.54	121.4	0.13	0.02	0.03	0.02	0.09	0.02	0.07	0.01	0.09	0.04	0.07	0.02	2.04	0.13	0.44	0.02	Wear
12:47:00	1069	281.34	972.67	46.12	1013.6	163.66	73.88	92.61	0.1	0.01	0.18	0	0.11	0.01	0.39	0	0.54	0.03	7.47	0	1.41	2.21	57.09	0.06	95.74	852.08	523.53	1004.64	31.99	84.53	121.41	0.1	0.02	0.09	0.01	0.07	0.04	0.08	0.02	2.25	0.14	0.48	0.02	7.19	0.26	2.29	0.07	Wear
12:48:00	1069	281.72	972.6	46.24	1013.64	163.64	73.86	92.61	0.05	0.01	0.54	0.01	0.59	0.03	8.72	0	1.49	2.47	60.85	0.07	38.83	35.65	100	1.77	95.61	852.28	522.83	1004.43	31.95	84.54	121.37	0.08	0.03	0.01	0.02	2.61	0.15	0.53	0.02	8.25	0.27	2.5	0.08	10.77	15.52	33.11	2.09	Wear
12:49:00	1069	281.93	972.46	45.89	1013.55	163.63	73.85	92.6	0.69	0.03	10.67	0	1.6	2.86	65.51	0.08	45.45	41.4	100	1.96	90.37	70.88	100	2.02	95.72	852.69	522.77	1004.76	31.93	84.53	121.35	3.13	0.16	0.64	0.03	10	0.27	2.81	0.09	12.36	17.68	38.29	2.32	64.54	15.56	35.63	2.55	Wear
12:50:00	1069	284.7	971.98	39.45	1013.62	163.52	73.69	92.23	1.51	3.51	71.54	0.09	56.94	51.06	100	2.25	96.67	85.72	93.61	2.11	81.87	100	80.26	2.37	100.05	854.63	518.03	1004.39	31.69	84.28	121.05	13.78	0.22	3.1	0.12	14.99	21.1	46.84	2.66	66.99	17.75	40.09	2.67	74.41	17.99	41.06	2.98	Wear
12:51:00	1069	290.84	924.87	120.22	1014.95	158.86	73.32	97.49	83.92	71.87	85.3	2.69	100	100	73.72	2.07	80.69	100	63.52	2.17	67.03	100	70.17	1.88	82.28	857.26	495.82	1006.13	31.46	85.27	119.67	21.26	27.62	64.97	3.17	70.38	21.17	45.62	2.6	80.42	20.84	42.51	2.71	67.75	18.35	36.88	2.39	Wear
12:52:00	1069	74.22	301.57	485.68	1054.26	107.76	100.06	122.68	100	100	62.96	0.31	77.13	100	55.28	0.92	60.09	100	67.7	0.87	50.68	98.62	71.6	2.01	111.39	577.12	183.67	1052.26	53.88	95.93	100.95	63.5	27.6	43.58	0.07	82.54	25.62	31.64	1.11	66.8	21.26	26.55	0.92	57.09	18.88	27.73	2.15	Wear
12:53:00	1069	976.22	9.99	186.45	1049.61	89.17	161.19	99.86	0.68	14.43	11.33	1.25	0.86	100	37.69	1.07	1.07	100	38.53	2.28	0.92	90.72	63.76	2.8	292.95	857.05	347.3	1053.37	33.43	71.91	109.67	98.8	9.41	23.14	1.31	72.1	6.68	16.39	1	56.79	5.62	24.21	2.48	83.78	29.67	53.44	2.98	Wear
12:54:00	1069	985.63	12.26	218.93	1068.38	89.34	159.58	101.49	1.21	100	54.55	1.34	1.28	92.71	47.13	2.76	1.04	70.79	75.83	3.12	3.14	60.07	92.42	2.9	51.97	979.21	249.63	1073.13	22.43	86.27	103.88	71.31	4.98	16.6	1.09	64.49	3.52	23.37	3.02	97.21	34.53	59.7	3.34	91.46	50.44	60.63	2.92	Wear
12:55:00	1069	968.93	108.21	97.05	1048.27	83.39	160.63	95.08	0.56	49.86	8.88	2.52	0.56	34.6	69.28	2.52	3.18	30.1	87.04	2.73	54.84	57.37	100	2.64	157.69	912.61	316.02	1056.75	27.28	80.25	108.23	31.75	2.45	32.67	3.06	77.43	41.49	76.59	2.87	73.17	57.77	72.52	2.59	95.41	82.59	84.39	2.51	Wear
12:56:00	1069	961.35	226.06	110.06	1011.53	76.95	163.43	96.12	0.76	15.19	100	0.89	3.64	20.93	100	3	65.3	61.62	100	2.64	89.33	82.09	100	2.4	248.98	944.81	197.41	1011.97	19.91	75.51	101.25	66.01	58.64	97.42	0.74	56.55	70.6	69.88	2.33	88.98	99.72	100	2.06	100	100	100	1.86	Wear
12:57:00	1069	971.75	182.22	15.31	998.88	79.46	167.3	89.07	4.84	14.39	4.77	4.01	84.57	73.42	100	3.19	100	96.03	100	2.76	100	100	91.38	2.45	684.83	390.91	36.37	1001.41	64.45	144.23	92.11	23.24	33.7	72.13	3.14	87.85	88.23	100	2.5	100	100	100	2.15	100	100	85.53	1.92	Wear
12:58:00	1069	907.49	148.57	14.31	1057.12	82.02	155.4	87.1	100	100	100	3.73	100	100	88.07	3.11	100	100	68.25	2.68	100	100	57.33	2.4	954.16	240.45	112.1	1046.85	76.56	159.12	96.04	100	100	94.71	2.93	100	100	79.5	2.41	100	100	63.46	2.1	100	100	53.9	1.88	Wear
12:59:00	1069	15.96	19.71	713.42	1002.86	91.16	89.06	154.44	33.34	29.85	23.75	0.09	25.86	26.91	18.42	0.1	22.11	24.41	15.54	0.09	19.69	22.78	13.68	0.07	14.15	13.92	566.7	1004.3	90.89	89.19	141.39	7.97	22.01	39.37	0.02	38.2	20.53	29.42	0.02	42.03	19.33	24.44	0.03	42.16	18.44	21.33	0.06	Wear
13:00:00	1069	9.87	12.84	1001.39	1001.54	90.74	89.44	179.05	9.18	1.5	0.15	0.15	7.29	1.17	0.1	0.1	6.23	1.66	0.08	0.08	5.54	1.92	0.08	0.08	12.64	10.17	1003.94	1004.54	90.59	89.27	178.93	48.04	3.35	0	0.03	43.46	3.65	0.01	0.04	39.33	4.01	0.05	0.07	35.71	4.42	0.05	0.06	Wear
13:01:00	1069	11.24	12.57	1003.46	1003.61	90.72	89.36	179.02	0.13	0.17	0.07	0.07	0.1	1.18	0.06	0.06	0.09	1.46	0.06	0.06	0.09	1.31	0.08	0.08	6.23	9.7	1004.01	1004.09	90.55	89.64	179.31	1.68	1.7	0.02	0.02	2.59	2.27	0.06	0.06	3.78	2.84	0.05	0.05	3.45	2.86	0.05	0.05	Nonwear
13:02:00	1069	11.22	12.6	1002.52	1002.67	90.72	89.36	179.02	0	1.53	0	0	0.05	1.55	0.03	0.03	0.09	1.28	0.06	0.06	0.65	1.79	0.05	0.05	6.38	9.47	1003.76	1003.84	90.54	89.64	179.32	1.97	1.51	0.06	0.06	3.2	2.1	0.04	0.04	2.68	2.02	0.04	0.04	2.33	2.44	0.03	0.03	Nonwear
13:03:00	1069	11.22	12.33	1002.47	1002.62	90.7	89.36	179.03	0	0.58	0.03	0.03	0.09	0.49	0.06	0.06	0.71	1.33	0.05	0.05	0.63	1.77	0.05	0.05	6.56	9.27	1002.86	1002.94	90.53	89.63	179.32	2.54	1.46	0.03	0.03	1.81	1.2	0.02	0.02	1.5	1.75	0.02	0.02	3.33	2.87	0.02	0.02	Nonwear
13:04:00	1069	11.23	12.23	1002.01	1002.16	90.7	89.36	179.03	0.06	0.63	0.06	0.06	0.79	1.47	0.04	0.04	0.65	1.81	0.04	0.04	0.85	1.57	0.03	0.03	6.8	9.08	1003.34	1003.42	90.52	89.61	179.32	1.47	0	0.01	0.01	1.3	1.28	0.01	0.01	3.33	2.6	0.01	0.01	5.02	2.64	0.03	0.03	Nonwear
13:05:00	1069	11.24	12.34	1001.19	1001.34	90.71	89.36	179.03	0.94	2.03	0.05	0.05	0.67	2.06	0.03	0.03	0.82	1.69	0.03	0.03	0.72	1.8	0.03	0.03	6.66	9.08	1003.21	1003.29	90.52	89.62	179.33	0.21	0	0	0	4.07	2.78	0.01	0.01	5.62	2.58	0.03	0.03	7.14	2.53	0.02	0.02	Nonwear
13:06:00	1069	11.39	11.99	1001.87	1002.02	90.69	89.35	179.04	0.56	0.77	0.02	0.02	0.66	1	0.03	0.03	0.6	1.15	0.02	0.02	0.53	1.39	0.02	0.02	6.64	8.88	1003.18	1003.25	90.51	89.62	179.33	5.03	2.35	0.01	0.01	5.77	1.78	0.03	0.03	6.89	1.65	0.03	0.02	6.97	1.68	0.03	0.03	Nonwear
13:07:00	1069	11.3	11.86	1001.53	1001.67	90.68	89.35	179.05	0.93	1.42	0.01	0.01	0.72	1.36	0.02	0.02	0.59	1.5	0.02	0.02	0.51	2.09	0.02	0.02	7.13	8.59	1003.09	1003.17	90.49	89.59	179.32	3.1	0.41	0.03	0.03	4.62	0.42	0.03	0.03	4.62	0.68	0.03	0.03	4.97	0.84	0.03	0.03	Nonwear
13:08:00	1069	11.45	12.1	1001.34	1001.49	90.69	89.34	179.03	0.81	1.84	0.03	0.03	0.6	1.84	0.02	0.02	0.49	2.36	0.03	0.03	0.47	2.19	0.03	0.03	7.45	8.64	1002.61	1002.69	90.49	89.57	179.32	3.43	0.58	0.03	0.03	3.02	0.82	0.03	0.03	3.41	0.93	0.03	0.03	3.26	1.3	0.03	0.03	Nonwear
13:09:00	1069	11.32	11.79	1001.79	1001.93	90.67	89.35	179.05	0.19	0.66	0.01	0.01	0.18	1.59	0.03	0.03	0.37	1.35	0.03	0.03	0.33	1.28	0.03	0.03	7.82	8.57	1003.01	1003.09	90.49	89.55	179.31	0.54	0.58	0.02	0.02	1.79	0.65	0.03	0.03	1.67	1.09	0.03	0.03	1.54	1.5	0.03	0.03	Nonwear
13:10:00	1069	11.35	11.68	1001.64	1001.79	90.67	89.35	179.05	0.06	1.53	0.03	0.03	0.33	1.08	0.03	0.03	0.27	0.94	0.03	0.03	0.33	0.82	0.04	0.04	7.88	8.5	1003.3	1003.37	90.49	89.55	179.31	1.86	0.33	0.04	0.04	1.42	0.92	0.04	0.04	1.46	1.34	0.04	0.03	1.4	1.47	0.04	0.04	Nonwear
13:11:00	1069	11.36	11.43	1001.24	1001.38	90.65	89.35	179.06	0.37	0.74	0.01	0.01	0.27	0.52	0.01	0.01	0.37	0.45	0.03	0.03	0.4	0.56	0.04	0.04	8.09	8.46	1002.67	1002.75	90.48	89.54	179.3	0.26	0.93	0	0	1.49	1.26	0.01	0.01	1.49	1.6	0.01	0.01	1.33	1.39	0.01	0.01	Nonwear
13:12:00	1069	11.42	11.55	1001.07	1001.21	90.66	89.35	179.05	0.25	0.43	0	0	0.44	0.3	0.02	0.02	0.46	0.44	0.04	0.04	0.43	0.38	0.05	0.05	8.06	8.35	1002.65	1002.73	90.48	89.54	179.31	1.69	0.85	0.01	0.01	1.38	1.89	0.01	0.01	1.13	1.55	0.01	0.01	0.99	1.46	0.02	0.02	Nonwear
13:13:00	1069	11.38	11.48	1001.06	1001.2	90.66	89.35	179.06	0.37	0.25	0.03	0.03	0.33	0.53	0.04	0.04	0.39	0.43	0.05	0.05	0.81	0.4	0.04	0.04	7.87	8.25	1002.51	1002.59	90.47	89.55	179.32	0	2.61	0.01	0.01	0.37	1.85	0.01	0.01	0.5	1.67	0.02	0.02	0.99	1.95	0.02	0.02	Nonwear
13:14:00	1069	11.32	11.52	1000.64	1000.78	90.66	89.35	179.06	0.06	0.49	0.03	0.03	0.43	0.36	0.03	0.03	0.93	0.3	0.03	0.03	0.95	0.32	0.03	0.03	7.87	8.56	1002.35	1002.43	90.49	89.55	179.3	0	1.17	0.01	0.01	0.51	1.6	0.02	0.02	1.01	2.15	0.02	0.02	1.38	2.04	0.02	0.02	Nonwear
13:15:00	1069	11.31	11.6	1000.28	1000.42	90.66	89.35	179.05	0.56	0.37	0.02	0.02	1.02	0.26	0.02	0.02	0.94	0.34	0.02	0.02	0.82	1.11	0.04	0.04	7.92	8.42	1002.44	1002.52	90.48	89.55	179.31	0.27	1.1	0.02	0.02	0.92	1.69	0.02	0.02	1.27	1.47	0.02	0.02	2.72	1.32	0.03	0.02	Nonwear
13:16:00	1069	11.4	11.54	999.98	1000.12	90.66	89.35	179.05	0.86	0.18	0.02	0.02	0.66	0.26	0.03	0.03	0.56	1.15	0.05	0.05	0.63	1.02	0.06	0.06	7.95	8.29	1002.74	1002.82	90.47	89.55	179.31	0.97	1.29	0	0	1.19	0.92	0.02	0.02	2.75	0.75	0.03	0.03	2.57	0.67	0.03	0.03	Nonwear
13:17:00	1069	11.54	11.57	1000.22	1000.36	90.66	89.34	179.05	0.12	0.37	0.02	0.02	0.41	1.34	0.04	0.04	0.47	1.1	0.05	0.05	0.41	1.11	0.06	0.06	8.06	8.14	1002.8	1002.87	90.47	89.54	179.32	0.7	0.52	0.02	0.02	2.64	0.42	0.03	0.03	2.26	0.35	0.03	0.03	2.26	0.4	0.03	0.03	Nonwear
13:18:00	1069	11.52	11.51	1000.52	1000.66	90.66	89.34	179.05	0.43	1.43	0.04	0.04	0.56	1.02	0.05	0.05	0.46	0.95	0.05	0.05	0.62	0.85	0.04	0.04	8.14	8.2	1002.5	1002.58	90.47	89.53	179.31	2.81	0	0.02	0.02	2	0.14	0.02	0.02	2.31	0.25	0.02	0.02	3.68	2.01	0.02	0.02	Nonwear
13:19:00	1069	11.45	11.28	1001.06	1001.2	90.65	89.34	179.06	0.8	0.87	0.03	0.03	0.56	0.67	0.02	0.02	0.7	0.55	0.02	0.02	0.64	0.48	0.02	0.02	8.47	8.2	1002.17	1002.25	90.47	89.52	179.3	1.09	0	0.01	0.01	2.59	0.31	0.01	0.01	4.25	2.25	0	0	3.93	2.5	0	0	Nonwear
13:20:00	1069	11.58	11.42	1001.42	1001.56	90.65	89.34	179.05	0.37	0.75	0.01	0.01	0.52	0.57	0.01	0.01	0.43	0.47	0.02	0.02	0.91	0.41	0.02	0.02	8.34	8.18	1002.06	1002.14	90.47	89.52	179.3	2.5	0.43	0	0	4.06	2.63	0	0	3.42	2.88	0	0	3.39	3.46	0.01	0.01	Nonwear
13:21:00	1069	11.52	11.3	1001.53	1001.67	90.65	89.34	179.06	0.73	0.13	0.01	0.01	0.53	0.13	0.02	0.02	1.01	0.22	0.02	0.02	0.92	0.34	0.02	0.02	8.05	8.23	1002.08	1002.16	90.47	89.54	179.31	3.23	3.43	0	0	2.29	3.52	0	0	3.21	3.94	0.01	0.01	3.26	3.47	0.01	0.01	Nonwear
13:22:00	1069	11.64	11.32	1001.32	1001.46	90.65	89.33	179.05	0.24	0.06	0.01	0.01	0.91	0.18	0.02	0.02	0.88	0.32	0.01	0.01	0.77	0.47	0.01	0.01	7.69	7.84	1002.13	1002.21	90.45	89.56	179.34	1.9	4.88	0	0	3.89	4.81	0.01	0.01	3.64	4	0.02	0.02	5.61	4.59	0.02	0.02	Nonwear
13:23:00	1069	11.6	11.33	1001.12	1001.26	90.65	89.34	179.05	1.21	0.19	0.01	0.01	1.07	0.31	0.01	0.01	0.89	0.46	0.01	0.01	1.2	0.83	0.01	0.01	7.9	8.4	1002.07	1002.15	90.48	89.55	179.31	3.49	1.75	0.01	0.01	3.89	2.62	0.01	0.01	5.68	3.33	0.02	0.02	8.2	5.25	0.02	0.02	Nonwear
13:24:00	1069	11.8	11.36	1000.96	1001.1	90.65	89.32	179.05	1.39	0.25	0.01	0.01	1.04	0.4	0.01	0.01	1.38	0.95	0.01	0.01	1.23	0.9	0.01	0.01	8.3	8.61	1001.92	1002	90.49	89.53	179.29	5.4	3.71	0.01	0.01	6.4	3.94	0.01	0.01	8.49	5.66	0.01	0.01	9.71	6	0.01	0.01	Nonwear
13:25:00	1069	11.57	11.4	1001.16	1001.3	90.65	89.34	179.05	0.3	0.31	0.01	0.01	0.95	1.17	0	0	0.78	1.03	0.01	0.01	0.73	0.9	0.01	0.01	7.69	8.17	1001.78	1001.86	90.47	89.56	179.32	9.04	5.49	0.01	0	10.07	6.79	0.01	0.01	10.47	6.58	0.01	0.01	9.8	6.01	0.01	0.01	Nonwear
13:26:00	1069	11.62	11.45	1001.07	1001.21	90.66	89.34	179.05	1.29	1.56	0.01	0.01	0.91	1.15	0.01	0.01	0.79	0.94	0.01	0.01	0.76	0.9	0.01	0.01	8.74	8.83	1001.69	1001.79	90.51	89.5	179.26	5.22	4.12	0	0	5.89	3.64	0	0	5.26	3.08	0.01	0.01	4.86	2.69	0.01	0.01	Nonwear
13:27:00	1069	11.41	11.2	1001.15	1001.29	90.64	89.35	179.07	0.74	0.38	0.02	0.02	0.53	0.45	0.01	0.01	0.48	0.74	0.01	0.01	0.42	1.18	0.01	0.01	9.41	9.36	1001.63	1001.73	90.54	89.46	179.21	3.09	0.68	0	0	2.31	0.53	0.01	0.01	2.02	0.51	0.02	0.02	2.16	0.46	0.03	0.03	Nonwear
13:28:00	1069	11.53	11.26	1000.91	1001.05	90.64	89.34	179.06	0.43	0.25	0.01	0.01	0.49	0.64	0.01	0.01	0.4	1.1	0.01	0.01	0.45	1.01	0.01	0.01	9.83	9.45	1001.63	1001.73	90.54	89.44	179.19	0.58	0.6	0	0	0.42	0.61	0.02	0.02	0.99	0.51	0.03	0.03	1.24	0.51	0.05	0.05	Nonwear
13:29:00	1069	11.46	11.3	1001.07	1001.21	90.65	89.34	179.06	0.25	0.62	0.01	0.01	0.27	1.06	0.01	0.01	0.32	1.02	0.01	0.01	0.29	0.91	0.01	0.01	9.75	9.37	1001.75	1001.85	90.54	89.44	179.2	0.43	0.23	0.01	0.01	1.21	0.16	0.03	0.03	1.39	0.2	0.05	0.05	1.37	0.88	0.06	0.06	Nonwear
13:30:00	1069	11.42	11.4	1000.98	1001.12	90.65	89.35	179.06	0.37	0.86	0.01	0.01	0.36	1.1	0.01	0.01	0.32	0.96	0.01	0.01	0.28	0.84	0.02	0.02	9.81	9.34	1001.96	1002.06	90.53	89.44	179.2	1.21	0.15	0.03	0.03	1.2	0.16	0.05	0.05	1.39	0.94	0.06	0.06	1.2	0.88	0.06	0.06	Nonwear
13:31:00	1069	11.48	11.54	1001.1	1001.24	90.66	89.34	179.05	0.49	1.55	0.01	0.01	0.36	1.18	0.01	0.01	0.3	0.96	0.02	0.02	0.26	0.84	0.02	0.02	9.98	9.36	1002.35	1002.45	90.53	89.43	179.19	0.42	0.23	0.04	0.04	1.54	1.1	0.04	0.04	1.28	0.95	0.05	0.05	1.15	0.96	0.04	0.04	Nonwear
13:32:00	1069	11.4	11.29	1000.92	1001.06	90.65	89.35	179.06	0.37	0.25	0	0	0.27	0.44	0.01	0.01	0.25	0.38	0.02	0.02	0.22	0.65	0.02	0.02	10.04	9.33	1002.94	1003.04	90.53	89.43	179.19	2.07	1.22	0.02	0.02	1.47	0.87	0.02	0.02	1.22	0.82	0.02	0.02	1.06	0.94	0.02	0.02	Nonwear
13:33:00	1069	11.46	11.33	1000.88	1001.02	90.65	89.34	179.06	0.12	0.37	0.01	0.01	0.1	0.26	0.02	0.02	0.13	0.74	0.02	0.02	0.14	0.7	0.02	0.02	9.75	9.17	1003.23	1003.33	90.52	89.44	179.21	0.94	0.46	0.01	0.01	0.69	0.38	0.01	0.01	0.61	0.58	0.01	0.01	0.62	0.5	0.02	0.02	Nonwear
13:34:00	1069	11.44	11.39	1000.69	1000.83	90.65	89.35	179.06	0.12	0.19	0.01	0.01	0.13	0.9	0.01	0.01	0.16	0.8	0.01	0.01	0.18	0.7	0.02	0.02	9.88	9.23	1003.41	1003.51	90.53	89.44	179.2	0.22	0.46	0	0	0.15	0.71	0.01	0.01	0.25	0.58	0.01	0.01	1.07	0.95	0.01	0.01	Nonwear
13:35:00	1069	11.46	11.36	1000.52	1000.65	90.65	89.34	179.06	0.19	1	0	0	0.18	0.9	0.01	0.01	0.19	0.74	0.02	0.02	0.17	0.65	0.02	0.02	9.85	9.17	1003.43	1003.54	90.52	89.44	179.2	0.14	0.54	0.01	0	0.31	0.41	0.02	0.02	1.2	1.07	0.01	0.01	1.16	0.99	0.01	0.01	Nonwear
13:36:00	1069	11.43	11.2	1000.46	1000.59	90.64	89.35	179.07	0.25	1.19	0	0	0.23	0.86	0.02	0.02	0.19	0.73	0.02	0.02	0.21	0.65	0.01	0.01	9.87	9.1	1003.51	1003.61	90.52	89.44	179.21	0.29	0.46	0.02	0.02	1.29	1.3	0.01	0.01	1.28	1.14	0.01	0.01	1.22	1.04	0.01	0.01	Nonwear
13:37:00	1069	11.47	11.39	1000.4	1000.54	90.65	89.34	179.06	0.06	0.37	0.02	0.02	0.13	0.27	0.01	0.01	0.15	0.22	0.01	0.01	0.44	0.38	0.01	0.01	9.91	9.16	1003.73	1003.84	90.52	89.43	179.2	1.41	1.3	0	0	1.49	1.21	0	0	1.3	1.11	0	0	1.27	1.01	0	0	Nonwear
13:38:00	1069	11.48	11.33	1000.11	1000.25	90.65	89.34	179.06	0.19	0.12	0.01	0.01	0.18	0.13	0.01	0.01	0.49	0.42	0.01	0.01	0.45	0.4	0.01	0.01	10.11	9.33	1003.67	1003.77	90.53	89.42	179.19	2.06	1.61	0	0	1.51	1.35	0	0	1.35	1.14	0	0	1.42	0.99	0.01	0.01	Nonwear
13:39:00	1069	11.45	11.35	1000.21	1000.35	90.65	89.34	179.06	0.25	0.06	0.01	0.01	0.58	0.43	0.01	0.01	0.49	0.42	0.01	0.01	0.44	0.51	0.01	0.01	9.82	9.12	1003.7	1003.8	90.52	89.44	179.21	1.57	0.08	0	0	1.48	0.79	0	0	1.42	0.66	0.01	0.01	1.29	0.7	0.01	0.01	Nonwear
13:40:00	1069	11.49	11.36	1000.36	1000.49	90.65	89.34	179.06	0.55	0.5	0	0	0.39	0.5	0	0	0.32	0.59	0	0	0.47	0.54	0	0	10.04	9.11	1003.69	1003.79	90.52	89.43	179.2	0.42	1	0	0.01	1.36	0.71	0.01	0.01	1.14	0.78	0.01	0.01	1.57	0.75	0.02	0.02	Nonwear
13:41:00	1069	11.58	11.44	1000.38	1000.52	90.66	89.34	179.05	0.24	0.68	0	0	0.2	0.72	0	0	0.52	0.63	0.01	0.01	0.58	0.84	0.01	0.01	10.1	9.24	1003.76	1003.87	90.53	89.42	179.19	1.84	0.46	0.01	0.01	1.36	0.88	0.01	0.01	1.8	0.83	0.02	0.02	1.56	0.88	0.02	0.02	Nonwear
13:42:00	1069	11.54	11.33	1000.36	1000.5	90.65	89.34	179.06	0	0.31	0	0	0.5	0.53	0.01	0.01	0.53	0.75	0.01	0.01	0.46	0.74	0.01	0.01	9.84	9.18	1003.87	1003.97	90.52	89.44	179.21	1.42	0.77	0.02	0.02	2.19	0.6	0.02	0.02	1.79	0.88	0.02	0.02	1.8	0.82	0.02	0.02	Nonwear
13:43:00	1069	11.54	11.28	1000.36	1000.5	90.65	89.34	179.06	0	0.75	0	0	0.53	0.89	0.01	0.01	0.45	0.82	0.02	0.02	0.56	1.24	0.01	0.01	10.04	9.08	1003.6	1003.71	90.52	89.43	179.2	1.67	0.08	0.01	0.01	1.27	1.04	0.01	0.01	1.23	0.9	0.01	0.01	1.11	0.83	0.01	0.01	Nonwear
13:44:00	1069	11.44	11.4	1000.26	1000.4	90.65	89.34	179.06	0.06	1.25	0.02	0.01	0.33	1	0.02	0.02	0.6	1.41	0.02	0.02	0.55	1.34	0.01	0.01	10.28	9.09	1003.43	1003.54	90.52	89.41	179.19	1.39	1.23	0.01	0.01	1.1	1.01	0.01	0.01	1.05	0.92	0.01	0.01	1.34	0.83	0.01	0.01	Nonwear
13:45:00	1069	11.43	11.2	1000.48	1000.61	90.64	89.35	179.06	0.43	0.06	0.03	0.03	0.65	1.66	0.02	0.02	0.54	1.54	0.02	0.02	0.51	1.4	0.01	0.01	10.08	9.25	1003.57	1003.67	90.53	89.42	179.19	1.32	1.23	0	0	1.03	1.08	0	0	1.26	0.94	0.01	0.01	1.48	1.25	0.02	0.02	Nonwear
13:46:00	1069	11.5	11.21	1000.09	1000.23	90.64	89.34	179.06	0.49	1.99	0.02	0.02	0.35	1.51	0.02	0.02	0.3	1.26	0.01	0.01	0.31	1.15	0.01	0.01	10.27	9.09	1003.61	1003.72	90.52	89.41	179.19	1.18	0.16	0.01	0.01	1.54	0.11	0.01	0.01	1.7	0.83	0.02	0.02	1.52	0.76	0.02	0.02	Nonwear
13:47:00	1069	11.58	11.53	1000.33	1000.47	90.66	89.34	179.05	0.31	0.31	0	0	0.22	0.28	0.01	0.01	0.3	0.75	0	0	0.46	0.68	0	0	10.1	9.07	1003.53	1003.64	90.52	89.42	179.2	0.99	0.08	0.01	0.01	1.12	0.93	0.02	0.02	1.21	0.83	0.02	0.02	1.94	0.75	0.01	0.01	Nonwear
13:48:00	1069	11.53	11.48	1000.39	1000.53	90.66	89.34	179.05	0.18	0.06	0.01	0.01	0.26	0.73	0.01	0.01	0.52	0.61	0.01	0.01	0.46	0.74	0.01	0.01	9.96	9.08	1003.45	1003.55	90.52	89.43	179.2	0.57	1.18	0.02	0.02	1.33	0.99	0.01	0.01	2.24	0.83	0.01	0.01	2.18	0.75	0.01	0.01	Nonwear
13:49:00	1069	11.56	11.47	1000.27	1000.41	90.66	89.34	179.05	0.37	0.87	0	0	0.61	0.61	0	0	0.52	0.7	0.01	0.01	0.6	0.63	0.01	0.01	9.88	8.93	1003.23	1003.33	90.51	89.44	179.21	1.84	1.26	0	0	2.52	0.89	0.01	0.01	2.23	0.74	0.01	0.01	1.94	0.81	0.01	0.01	Nonwear
13:50:00	1069	11.5	11.33	1000.31	1000.45	90.65	89.34	179.06	0.86	0.44	0	0	0.64	0.49	0.01	0.01	0.68	0.4	0.01	0.01	0.6	0.38	0.01	0.01	10.14	9.09	1003.19	1003.29	90.52	89.42	179.2	1.72	0.7	0.01	0.01	1.25	0.65	0.01	0.01	1.14	0.68	0.01	0.01	1.01	0.9	0.01	0.01	Nonwear
13:51:00	1069	11.64	11.4	1000.35	1000.49	90.65	89.33	179.05	0.67	0.69	0.01	0.01	0.6	0.49	0.01	0.01	0.49	0.44	0.01	0.01	0.49	0.38	0.01	0.01	10.39	9	1003.38	1003.48	90.51	89.41	179.19	0.48	0.16	0.01	0.01	1.04	0.71	0.01	0.01	0.95	1.02	0.01	0.01	0.83	0.98	0.01	0.01	Nonwear
13:52:00	1069	11.53	11.29	1000.52	1000.66	90.65	89.34	179.06	0.79	0.25	0	0	0.56	0.18	0.01	0.01	0.56	0.21	0.01	0.01	0.48	0.42	0.01	0.01	10.32	8.98	1003.28	1003.38	90.51	89.41	179.19	0.97	0.94	0	0	0.72	1.11	0	0	0.66	1.08	0	0	0.95	0.96	0.01	0.01	Nonwear
13:53:00	1069	11.66	11.33	1000.5	1000.64	90.65	89.33	179.05	0.36	0.19	0.01	0.01	0.33	0.18	0.01	0.01	0.28	0.48	0.01	0.01	0.58	0.42	0.01	0.01	10.18	9.1	1003.25	1003.35	90.52	89.42	179.19	0.21	0.62	0	0	0.61	1.11	0	0	0.89	0.98	0.01	0.01	1	0.98	0.01	0.01	Nonwear
13:54:00	1069	11.6	11.3	1000.35	1000.49	90.65	89.34	179.05	0.43	0.25	0.01	0.01	0.31	0.54	0.01	0.01	0.62	0.44	0.01	0.01	0.54	0.48	0.01	0.01	10.21	9.18	1003.24	1003.34	90.52	89.42	179.19	0.62	1.56	0	0	1.08	1.17	0.01	0.01	1.15	1.13	0.01	0.01	1.04	0.98	0.01	0.01	Nonwear
13:55:00	1069	11.67	11.34	1000.46	1000.6	90.65	89.33	179.05	0.3	0.75	0.02	0.02	0.75	0.53	0.01	0.01	0.62	0.55	0.01	0.01	0.63	0.56	0.01	0.01	10.3	8.98	1003.24	1003.34	90.51	89.41	179.19	1.53	0.31	0	0	1.35	1.11	0.01	0.01	1.13	0.92	0.01	0.01	1.82	0.88	0.01	0.01	Nonwear
13:56:00	1069	11.62	11.22	1000.19	1000.33	90.64	89.33	179.06	0.73	0.44	0.01	0.01	0.6	0.62	0.01	0.01	0.55	0.57	0.01	0.01	0.48	0.53	0.01	0.01	10.08	9.02	1003.11	1003.21	90.52	89.42	179.2	0.21	1.17	0.01	0.01	0.21	0.83	0.01	0.01	2.01	0.72	0.01	0.01	1.89	0.81	0.01	0.01	Nonwear
13:57:00	1069	11.5	11.29	1000.32	1000.46	90.65	89.34	179.06	0.73	0.44	0	0	0.56	0.58	0	0	0.46	0.55	0	0	0.5	0.58	0.01	0.01	10.05	9.17	1003.27	1003.37	90.52	89.43	179.2	0.28	0.62	0	0	2.33	0.44	0.01	0.01	2.14	0.55	0.01	0.01	1.93	0.6	0.01	0.01	Nonwear
13:58:00	1069	11.62	11.36	1000.32	1000.46	90.65	89.33	179.05	0.61	0.81	0	0	0.44	0.67	0	0	0.55	0.66	0.01	0.01	0.61	0.74	0.01	0.01	10.09	9.09	1003.22	1003.33	90.52	89.42	179.2	2.68	0.39	0.01	0.01	2.47	0.66	0.01	0.01	2.05	0.65	0.01	0.01	1.82	0.96	0.01	0.01	Nonwear
13:59:00	1069	11.52	11.23	1000.34	1000.47	90.64	89.34	179.06	0.25	0	0.01	0.01	0.39	0.67	0.01	0.01	0.62	0.68	0.01	0.01	0.55	0.84	0.01	0.01	10.48	9.14	1003.05	1003.16	90.52	89.4	179.18	3.24	0.54	0.02	0.02	2.3	0.71	0.02	0.02	1.89	0.99	0.02	0.02	1.64	1.07	0.02	0.02	Nonwear
14:00:00	1069	11.56	11.23	1000.25	1000.39	90.64	89.34	179.06	0.55	0	0.01	0.01	0.74	0.83	0.01	0.01	0.62	0.92	0.01	0.01	0.55	1.17	0.01	0.01	10.01	9.21	1003.35	1003.46	90.53	89.43	179.2	1.88	1.01	0	0	1.62	1.15	0	0	1.35	1.23	0.01	0.01	1.35	1.08	0.01	0.01	Nonwear
14:01:00	1069	11.47	11.36	1000.44	1000.58	90.65	89.34	179.06	1.04	1.13	0.01	0.01	0.76	1.04	0.01	0.01	0.63	1.34	0.01	0.01	0.61	1.16	0.01	0.01	10.28	9.08	1003.31	1003.42	90.52	89.41	179.19	0.21	1.62	0.01	0.01	0.24	1.43	0.01	0.01	0.47	1.21	0.01	0.01	0.47	1.06	0.01	0.01	Nonwear
14:02:00	1069	11.64	11.18	1000.25	1000.39	90.64	89.33	179.06	0.73	1.38	0	0	0.52	1.46	0.01	0.01	0.46	1.22	0.01	0	0.7	1.09	0.01	0.01	10.31	9.29	1003.39	1003.5	90.53	89.41	179.18	0.34	1.85	0.01	0.01	0.53	1.32	0	0	0.53	1.08	0.01	0.01	0.98	1.01	0.01	0.01	Nonwear
14:03:00	1069	11.52	11.4	1000.29	1000.43	90.65	89.34	179.05	0.31	2.01	0.01	0	0.43	1.44	0	0	0.67	1.23	0.01	0.01	0.6	1.07	0.01	0.01	10.26	9.05	1003.47	1003.58	90.52	89.41	179.19	0.75	1.16	0	0	0.65	0.89	0.01	0.01	1.08	0.77	0.01	0.01	7.99	4.11	0.01	0.01	Nonwear
14:04:00	1069	11.57	11.08	1000.37	1000.5	90.63	89.34	179.06	0.3	1.26	0	0	0.8	0.9	0.01	0.01	0.68	0.8	0.01	0.01	0.87	0.79	0.01	0.01	10.37	9.2	1003.42	1003.53	90.53	89.41	179.18	0.82	0.15	0.01	0.01	1.32	0.58	0.01	0.01	9	4.72	0.02	0.01	11.61	5.75	0.01	0.01	Nonwear
14:05:00	1069	11.62	11.28	1000.34	1000.48	90.65	89.33	179.05	1.1	0.69	0.01	0.01	0.82	0.51	0.01	0.01	1	0.48	0.01	0.01	0.88	0.58	0.01	0.01	10.25	9.18	1003.57	1003.68	90.52	89.41	179.19	1.04	0.62	0.01	0.01	10.15	5.36	0.01	0.01	12.14	6	0.01	0.01	12.85	6.37	0.01	0.01	Nonwear
14:06:00	1069	11.44	11.17	1000.53	1000.67	90.64	89.34	179.07	0.86	0.5	0.02	0.02	1.21	0.54	0.01	0.01	0.99	0.67	0.01	0.01	0.9	0.67	0.01	0.01	10.1	9.1	1003.7	1003.8	90.52	89.42	179.2	12.25	6.33	0	0	12.2	5.85	0	0	11.89	5.76	0.01	0.01	11.33	5.41	0.01	0.01	Nonwear
14:07:00	1069	11.58	11.25	1000.25	1000.39	90.64	89.34	179.06	0.85	0.25	0.01	0.01	0.75	0.45	0.01	0.01	0.78	0.43	0.01	0.01	0.69	0.47	0.01	0.01	8.49	8.32	1003.76	1003.84	90.47	89.52	179.29	3.85	1.29	0	0	4.1	1.9	0.01	0.01	3.9	1.77	0.01	0.01	3.55	1.75	0.01	0.01	Nonwear
14:08:00	1069	11.72	11.29	1000.41	1000.55	90.65	89.33	179.05	0.97	0.37	0	0	0.95	0.31	0	0	0.8	0.47	0.01	0.01	0.71	0.41	0.01	0.01	8.04	8.17	1003.74	1003.82	90.47	89.54	179.31	1.78	1.4	0.01	0.01	1.58	1.08	0.01	0.01	1.32	1.05	0.02	0.01	1.73	0.91	0.01	0.01	Nonwear
14:09:00	1069	11.56	11.35	1000.44	1000.58	90.65	89.34	179.05	0.31	0	0	0	0.23	0.56	0.01	0.01	0.19	0.46	0.01	0.01	0.28	0.52	0.01	0.01	7.84	8.01	1003.88	1003.95	90.46	89.55	179.33	0.27	0.18	0	0	0.32	0.31	0.02	0.02	1.16	0.42	0.02	0.01	1.04	1.29	0.01	0.01	Nonwear
14:10:00	1069	11.51	11.35	1000.39	1000.53	90.65	89.34	179.06	0.25	0	0.01	0.01	0.18	0.5	0.01	0.01	0.32	0.59	0.01	0.01	0.3	0.72	0.01	0.01	7.81	8.03	1003.9	1003.98	90.46	89.55	179.33	0.45	0.44	0.02	0.02	1.34	0.5	0.02	0.02	1.11	1.46	0.01	0.01	1.21	1.27	0.01	0.01	Nonwear
14:11:00	1069	11.55	11.24	1000.23	1000.37	90.64	89.34	179.06	0.06	0.5	0.01	0.01	0.28	0.71	0.01	0.01	0.24	0.79	0.01	0.01	0.32	0.68	0.01	0.01	7.86	7.98	1003.57	1003.65	90.46	89.55	179.33	1.82	0.71	0.02	0.02	1.29	1.68	0.01	0.01	1.4	1.38	0.01	0.01	1.23	1.22	0.01	0.01	Nonwear
14:12:00	1069	11.54	11.32	1000.42	1000.56	90.65	89.34	179.06	0.37	0.5	0	0	0.26	0.89	0	0	0.33	0.73	0	0	0.34	0.63	0.01	0.01	7.66	8.06	1003.82	1003.9	90.46	89.56	179.33	0.83	2.32	0.01	0.01	1.56	1.68	0	0	1.33	1.41	0.01	0.01	1.18	1.3	0.01	0.01	Nonwear
14:13:00	1069	11.6	11.4	1000.46	1000.6	90.65	89.34	179.05	0.12	1.25	0	0	0.22	0.88	0.01	0.01	0.33	0.73	0.01	0.01	0.28	0.64	0.01	0.01	7.75	7.8	1003.73	1003.81	90.45	89.56	179.34	1.36	1.61	0	0	0.96	1.39	0.01	0.01	0.96	1.17	0.01	0.01	0.91	1.02	0.01	0.01	Nonwear
14:14:00	1069	11.58	11.2	1000.47	1000.61	90.64	89.34	179.06	0.3	0.63	0.01	0.01	0.39	0.57	0.01	0.01	0.32	0.47	0.01	0.01	0.28	0.44	0.01	0.01	7.9	7.98	1003.75	1003.82	90.46	89.55	179.33	0.63	0.18	0.01	0.01	1.03	0.81	0.01	0.01	0.99	0.69	0.01	0.01	0.87	0.7	0.01	0.01	Nonwear
14:15:00	1069	11.63	11.3	1000.37	1000.51	90.65	89.33	179.05	0.55	0.13	0	0	0.39	0.18	0	0	0.32	0.17	0	0	0.37	0.33	0	0	7.83	8	1003.62	1003.69	90.46	89.55	179.33	0.82	1.07	0	0	0.67	0.77	0.01	0.01	0.55	0.71	0.01	0.01	1.33	0.66	0.01	0.01	Nonwear
14:16:00	1069	11.54	11.32	1000.36	1000.5	90.65	89.34	179.06	0.24	0.25	0	0	0.2	0.2	0	0	0.26	0.38	0	0	0.28	0.74	0.01	0.01	7.74	7.88	1003.66	1003.73	90.45	89.56	179.34	0	0.36	0.01	0.01	0.3	0.29	0.01	0.01	1.53	0.48	0.01	0.01	1.43	0.42	0.01	0.01	Nonwear
14:17:00	1069	11.58	11.28	1000.37	1000.51	90.65	89.34	179.06	0	0.25	0	0	0.3	0.4	0.01	0.01	0.3	0.77	0.01	0.01	0.32	0.67	0.02	0.02	7.74	7.92	1003.82	1003.89	90.45	89.56	179.34	0	0.36	0.01	0.01	1.71	0.51	0.01	0.01	1.59	0.41	0.01	0.01	1.43	1.18	0.01	0.01	Nonwear
14:18:00	1069	11.58	11.32	1000.34	1000.48	90.65	89.34	179.06	0	0.56	0.01	0.01	0.36	0.89	0.01	0.01	0.36	0.75	0.02	0.02	0.32	0.66	0.02	0.02	7.78	7.88	1003.68	1003.75	90.45	89.56	179.33	1.88	0.71	0	0	1.81	0.51	0	0	1.59	1.32	0	0	1.38	1.19	0	0	Nonwear
14:19:00	1069	11.52	11.23	1000.44	1000.58	90.64	89.34	179.06	0.49	0.7	0.01	0.01	0.4	0.66	0.02	0.02	0.33	0.59	0.02	0.02	0.29	0.55	0.02	0.02	7.99	7.96	1003.62	1003.7	90.45	89.54	179.33	2.43	0.36	0	0	1.92	1.32	0	0	1.57	1.1	0	0	1.36	1.01	0.01	0.01	Nonwear
14:20:00	1069	11.6	11.12	1000.62	1000.75	90.64	89.34	179.06	0.49	0.88	0.01	0.01	0.38	0.72	0.01	0.01	0.31	0.64	0.01	0.02	0.71	0.58	0.01	0.01	7.72	7.92	1003.63	1003.7	90.45	89.56	179.34	0.18	1.76	0	0	0.61	1.25	0	0	0.57	1.06	0.01	0.01	20.69	54.27	0.01	0.01	Nonwear
14:21:00	1069	11.52	11.26	1000.75	1000.89	90.64	89.34	179.06	0.06	0	0.01	0.01	0.13	0.05	0.01	0.01	0.68	0.05	0.01	0.01	1.44	1.95	0.02	0.02	7.74	8.12	1003.66	1003.73	90.46	89.56	179.33	0.64	0.79	0.01	0.01	0.49	0.56	0.01	0.01	23.74	64.59	0.01	0.01	53.67	54.33	0.01	0.01	Nonwear
14:22:00	1069	11.53	11.26	1000.86	1001	90.64	89.34	179.06	0.12	0	0.01	0.01	0.81	0.05	0	0.01	1.58	2.17	0.01	0.01	1.91	2.11	0.02	0.02	7.81	8.03	1003.57	1003.64	90.46	89.55	179.33	0.09	0.35	0	0	28.67	83.57	0	0.01	63.25	64.68	0.01	0.02	79.81	54.35	0.04	0.04	Nonwear
14:23:00	1069	11.55	11.27	1000.96	1001.1	90.65	89.34	179.06	1.05	0	0	0	1.72	2.47	0.01	0.01	1.92	2.2	0.01	0.01	1.68	1.98	0.01	0.01	7.8	8.07	1003.51	1003.58	90.46	89.55	179.33	38.23	100	0	0.01	79.25	83.7	0.01	0.02	95.61	64.68	0.04	0.05	100	54.35	0.05	0.05	Nonwear
14:24:00	1069	11.38	11.27	1000.91	1001.08	90.64	89.35	179.04	1.38	0	0.02	0.02	1.42	2.21	0.02	0.01	1.17	1.83	0.01	0.01	1.01	1.62	0.01	0.01	4.48	0.19	1003.51	1003.79	90.01	89.75	179.25	95.87	100	0	0.03	100	83.69	0.04	0.05	100	64.67	0.05	0.06	100	55.69	0.05	0.06	Nonwear
14:25:00	1069	11.16	11.76	1001.18	1001.32	90.67	89.36	179.05	0.57	0.73	0	0	0.72	0.62	0.01	0.01	0.66	0.95	0.01	0.01	0.65	0.95	0.01	0.01	0.86	8.42	1003.37	1003.41	89.52	90.05	179.5	1.66	0.84	0.05	0.05	14.8	0.6	0.05	0.05	17.98	11.78	0.04	0.04	21.98	13.65	0.05	0.05	Nonwear
14:26:00	1069	11.07	11.64	1001.2	1001.34	90.67	89.37	179.06	1.01	0.06	0.01	0.01	0.8	0.72	0.01	0.01	0.76	0.68	0.01	0.01	0.65	0.62	0.01	0.01	0.84	8.32	1002.67	1002.71	89.52	90.05	179.51	18.03	0.42	0.01	0.01	22.11	13.7	0.01	0.01	24.79	14.58	0.03	0.03	30.51	14.35	0.03	0.03	Nonwear
14:27:00	1069	11.23	11.63	1001.07	1001.21	90.67	89.36	179.06	0.06	0.86	0.01	0.01	0.7	0.66	0.01	0.01	0.58	0.63	0.01	0.01	0.63	0.6	0.01	0.01	0.65	8.37	1002.5	1002.55	89.52	90.04	179.49	31.33	17.68	0.01	0.01	28.62	15.4	0.03	0.03	31.65	13.81	0.02	0.03	57.46	13.69	0.02	0.03	Nonwear
14:28:00	1069	11.22	11.49	1001.28	1001.42	90.66	89.36	179.06	0.82	0.12	0	0	0.58	0.61	0.01	0.01	0.69	0.53	0.01	0.01	0.63	0.86	0.01	0.01	1.02	6.51	1002.39	1002.42	89.63	89.94	179.6	10.29	0.76	0.03	0.03	18.65	0.73	0.02	0.02	49.63	3.49	0.02	0.02	67.4	5.59	0.02	0.02	Nonwear
14:29:00	1069	11.09	11.51	1001.24	1001.37	90.66	89.37	179.07	0.44	0.67	0.01	0.01	0.81	0.58	0.01	0.01	0.71	0.9	0.01	0.01	0.63	1.39	0.01	0.01	1.18	6.44	1001.97	1002	89.63	89.93	179.6	15.48	0.22	0.01	0.01	47.1	3.76	0.01	0.01	61.47	5.76	0.01	0.01	57.12	9.42	0.01	0.01	Nonwear
14:30:00	1069	11.16	11.62	1001.09	1001.23	90.67	89.36	179.06	0.69	0.73	0.01	0.01	0.5	0.95	0.01	0.01	0.51	1.6	0.01	0.01	1.11	2.71	0.01	0.01	1.47	6.42	1002.11	1002.14	89.63	89.92	179.6	43.59	4.55	0.01	0.01	52.58	5.97	0.01	0.01	46.35	9.6	0.01	0.01	40.94	14.51	0.01	0.01	Nonwear
14:31:00	1069	11.27	11.5	1001.01	1001.15	90.66	89.35	179.06	0.25	1.34	0.01	0.01	0.54	1.87	0.01	0.01	1.28	2.92	0.01	0.01	1.18	3.29	0.01	0.01	2.78	6.02	1001.95	1001.98	89.66	89.84	179.58	34	3.86	0	0	27.46	8.33	0.01	0.01	23.36	13.63	0.01	0.01	21.62	13.69	0.01	0.01	Nonwear
14:32:00	1069	11.23	11.72	1001.2	1001.34	90.67	89.36	179.05	0.51	2.64	0.01	0.01	1.3	3.45	0.01	0.01	1.1	3.56	0.01	0.01	13.48	43.65	0.31	0.01	4.54	5.7	1002	1002.03	89.67	89.74	179.55	4.52	7.86	0	0.01	3.78	13.06	0.01	0.01	5.64	12	0	0.01	59.42	46.59	0.15	0.13	Nonwear
14:33:00	1069	11.15	11.29	1000.99	1001.13	90.65	89.36	179.07	1.28	2.23	0.01	0.01	0.9	2.14	0.01	0.01	15.11	50.93	0.35	0.01	45.68	52.26	0.31	0.02	4.84	5.1	1002.07	1002.15	89.71	89.72	179.54	0.29	10.74	0	0	4.19	7.97	0	0	60.78	52.77	0.17	0.15	72.27	46.04	0.16	0.13	Nonwear
14:34:00	1069	10.95	10.94	1001.14	1001.27	90.63	89.37	179.09	0.64	0.65	0	0	17.65	63.96	0.4	0	53.12	60.57	0.35	0.01	65.52	57.47	0.32	0.02	4.86	4.38	1002.12	1002.15	89.75	89.72	179.59	4.92	3	0	0	62.9	65.11	0.2	0.17	68.09	52.06	0.19	0.14	59.44	44.21	0.17	0.12	Nonwear
14:35:00	1069	11.05	10.84	1001.15	1001.28	90.62	89.37	179.09	23.07	95.89	0.49	0.01	65.7	73.97	0.41	0.02	76.44	63.23	0.36	0.02	81.34	56.33	0.32	0.04	5.21	4.57	1002.06	1002.09	89.74	89.7	179.57	63.25	98.84	0.24	0.21	58.67	65.23	0.22	0.15	48.18	51.63	0.2	0.13	42.27	46.08	0.18	0.11	Nonwear
14:36:00	1069	7.95	2.08	994.18	1001.2	90.14	89.49	178.03	84.57	59.71	0.52	0.02	82.76	42.7	0.43	0.02	79.62	34.83	0.36	0.05	76.3	29.93	0.31	0.07	13.64	0.81	998.61	1005.06	89.94	89.17	178.65	28.85	89.35	0.29	0.15	21.31	62.55	0.24	0.12	18.61	50.84	0.21	0.1	17.13	48.34	0.19	0.09	Nonwear
14:37:00	1069	2	5.12	1001.51	1001.54	89.71	90.11	179.62	8.32	0.14	0.01	0.01	7.36	0.11	0.06	0.06	6.67	2.11	0.07	0.07	6.02	2.04	0.07	0.07	20.63	3.59	1002.74	1002.97	89.8	88.82	178.79	2.44	9.55	0.01	0.01	3.04	17.34	0.01	0.01	4.01	27.95	0.02	0.02	3.95	30.87	0.03	0.03	Nonwear
14:38:00	1069	2.25	5.11	1001.62	1001.65	89.71	90.13	179.61	1.55	0	0.07	0.07	1.57	2.41	0.08	0.08	1.35	2.13	0.07	0.07	9.85	1.85	0.06	0.06	19.93	4.11	1002.85	1003.07	89.76	88.86	178.81	4.3	24.65	0.01	0.01	4.77	33.95	0.02	0.02	4.31	34.62	0.03	0.03	3.83	34.02	0.03	0.03	Nonwear
14:39:00	1069	2.3	5.11	1000.61	1000.64	89.71	90.13	179.61	0.61	0	0.04	0.04	0.43	2.17	0.03	0.03	10.47	1.83	0.04	0.04	11.02	1.73	0.05	0.05	21.18	2.89	1002.94	1003.19	89.84	88.79	178.75	2.4	23.38	0.02	0.02	1.84	20.2	0.03	0.03	1.5	18.21	0.03	0.03	1.38	16.75	0.02	0.02	Nonwear
14:40:00	1069	2.32	4.9	1000.05	1000.08	89.72	90.13	179.62	0.31	0.86	0.01	0.01	11.74	1.41	0.04	0.04	11.26	1.61	0.05	0.05	9.76	2.22	0.05	0.05	21.91	2.07	1003.29	1003.54	89.88	88.75	178.73	0.29	0	0.02	0.02	0.61	0.56	0.01	0.01	0.52	0.73	0.01	0.01	0.46	3.76	0.01	0.01	Nonwear
14:41:00	1069	2.31	4.96	1000.2	1000.23	89.72	90.13	179.62	14.06	1.13	0.04	0.04	11.02	1.22	0.05	0.05	9.02	1.89	0.04	0.04	8.06	1.66	0.04	0.04	21.82	2.07	1003.55	1003.8	89.88	88.75	178.74	0.55	0	0	0	0.51	0.74	0.01	0.01	0.45	4.11	0.01	0.01	0.44	4.27	0.02	0.02	Nonwear
14:42:00	1069	2.82	5.04	1000.81	1000.84	89.71	90.16	179.6	0.25	0.56	0.03	0.03	3.88	1.52	0.02	0.02	5.11	1.24	0.02	0.02	7.34	1.37	0.02	0.02	21.65	2.05	1003.52	1003.76	89.88	88.76	178.75	0.68	0.35	0.01	0.01	0.54	4.5	0.01	0.01	0.49	4.27	0.02	0.02	0.42	4.08	0.01	0.01	Nonwear
14:43:00	1069	2.81	5.08	1001.22	1001.25	89.71	90.16	179.61	4.68	1.51	0.01	0.01	5.17	1.14	0.01	0.01	7.25	1.19	0.01	0.01	7.94	1.33	0.02	0.02	21.86	2.04	1003.35	1003.6	89.88	88.75	178.73	0.03	5.4	0.01	0.01	0.41	4.18	0.01	0.01	0.37	3.64	0.01	0.01	0.32	3.16	0.01	0.01	Nonwear
14:44:00	1069	2.63	5.19	1001.07	1001.1	89.7	90.15	179.6	2.46	1.24	0.01	0.01	5.48	1.07	0	0	5.97	1.14	0.02	0.02	7.59	0.99	0.02	0.02	21.85	1.89	1003.23	1003.48	89.89	88.75	178.74	0.49	0.74	0	0	0.36	0.53	0	0	0.29	0.9	0.01	0.01	0.42	0.83	0.01	0.01	Nonwear
14:45:00	1069	2.54	5.1	1001.15	1001.18	89.71	90.15	179.61	5.2	1.37	0	0	4.87	1.39	0.03	0.03	6.48	1.14	0.02	0.02	6.03	1	0.02	0.02	21.7	1.91	1003.17	1003.41	89.89	88.76	178.74	0.13	0.37	0	0	0.14	0.8	0.01	0.01	0.33	0.67	0.01	0.01	0.4	0.6	0.01	0.01	Nonwear
14:46:00	1069	2.36	5.2	1001.09	1001.12	89.7	90.14	179.61	1.21	0.54	0.03	0.03	4.39	0.59	0.02	0.02	3.72	0.66	0.02	0.02	3.73	1.87	0.02	0.02	21.74	1.9	1003.23	1003.47	89.89	88.76	178.74	0.07	1.11	0.01	0.01	0.4	0.8	0.01	0.01	0.46	0.66	0.01	0.01	0.48	1.14	0.01	0.01	Nonwear
14:47:00	1069	2.32	5.24	1000.66	1000.69	89.7	90.13	179.6	4.72	0.81	0.02	0.02	3.35	0.8	0.03	0.03	3.1	2.08	0.03	0.03	7.69	2.02	0.03	0.03	21.76	1.93	1003.34	1003.59	89.89	88.76	178.74	0.52	0.37	0.01	0.01	0.56	0.3	0.01	0.01	0.56	0.98	0.01	0.01	0.51	2.32	0.01	0.01	Nonwear
14:48:00	1069	2.17	5.18	1000.9	1000.92	89.7	90.12	179.62	2.24	0.27	0.02	0.02	1.72	2.04	0.02	0.02	8.88	1.81	0.02	0.02	100	100	2.84	1.43	21.6	1.92	1003.23	1003.47	89.89	88.77	178.75	0.78	0	0.01	0.01	0.68	1.19	0.01	0.01	0.58	2.64	0.01	0.01	11.04	100	0.18	0.17	Nonwear
14:49:00	1069	2.24	5.16	1001.23	1001.26	89.7	90.13	179.61	1.92	2.37	0	0	9.71	1.73	0	0	100	100	3.19	1.6	100	100	3.53	1.77	21.84	1.92	1003.38	1003.63	89.89	88.75	178.74	0.1	0	0	0	0.07	3.2	0.01	0.01	12.61	100	0.21	0.2	14.49	100	0.23	0.22	Nonwear
14:50:00	1069	2.18	4.99	1001.19	1001.22	89.71	90.12	179.62	12.43	0.7	0.01	0.01	100	100	3.71	1.86	100	100	3.75	1.87	83.1	88.15	3.58	1.78	21.87	1.96	1003.42	1003.66	89.89	88.75	178.73	0.06	4.47	0.01	0.01	14.89	100	0.24	0.23	15.71	99.71	0.24	0.23	15.28	80.66	0.23	0.22	Nonwear
14:51:00	1069	2.6	5.04	1001.27	1001.3	89.71	90.15	179.61	100	100	4.59	2.29	78.94	83.9	3.79	1.88	61.38	64.81	3.3	1.63	51.72	54.44	2.96	1.47	21.85	1.84	1003.52	1003.76	89.89	88.75	178.74	19.02	100	0.3	0.28	16.43	77.7	0.25	0.23	14.53	60.51	0.21	0.2	13.33	51.03	0.19	0.18	Nonwear
07:00:00	1769	56.62	689.68	726.05	1003.01	133.44	86.76	136.38	0.34	0.2	0.13	0.03	0.25	0.23	0.12	0.05	0.34	0.29	0.12	0.07	0.29	0.59	0.44	0.07	25.4	1001.95	31.6	1002.78	2.32	91.45	88.19	0.44	0.03	0.72	0.03	0.67	0.03	0.74	0.03	0.54	0.03	0.65	0.03	4.23	0.03	1.28	0.03	Nonwear
07:01:00	1769	56.35	687.78	727.36	1002.64	133.31	86.78	136.51	0.06	0.13	0.03	0.05	0.22	0.2	0.05	0.07	0.2	0.57	0.44	0.06	0.79	1.57	1.61	0.18	25.56	1002.33	31.28	1003.16	2.31	91.46	88.21	0.5	0.01	0.29	0.01	0.39	0.01	0.21	0.01	4.83	0.02	1.14	0.02	28.55	0.03	5.38	0.02	Nonwear
07:02:00	1769	56.4	686.51	727.67	1002	133.25	86.77	136.57	0.3	0.15	0.05	0.05	0.24	0.58	0.5	0.03	0.89	1.67	1.75	0.2	1.01	1.85	1.93	0.23	25.74	1002.46	31.15	1003.28	2.31	91.47	88.22	0.47	0.01	0.11	0.01	5.69	0.02	1.24	0.02	32.73	0.02	5.92	0.02	40.97	0.02	5.48	0.01	Nonwear
07:03:00	1769	56.16	685.06	728.14	1001.33	133.17	86.79	136.65	0.28	0.63	0.58	0.03	1.07	1.78	1.91	0.24	1.11	1.82	1.93	0.25	1.05	1.75	1.84	0.23	25.57	1002.62	31.2	1003.44	2.31	91.46	88.22	6.84	0.02	1.58	0.02	39.14	0.02	6.72	0.02	45.72	0.01	5.71	0.01	48.2	0.01	4.95	0.01	Nonwear
07:04:00	1769	56.38	679	734.18	1001.72	132.68	86.77	137.14	1.14	1.8	1.98	0.28	0.98	1.53	1.66	0.24	0.85	1.35	1.45	0.2	0.77	1.23	1.3	0.18	23.21	1002.88	30.51	1003.66	2.22	91.32	88.26	50.31	0	7.47	0.02	49.04	0	5.29	0.02	47.14	0	4.38	0.02	45.77	0	3.83	0.01	Nonwear
07:05:00	1769	57.3	661.89	755.05	1005.74	131.16	86.73	138.66	0.11	0.12	0.11	0.01	0.08	0.12	0.1	0.01	0.07	0.11	0.09	0.01	0.29	0.12	0.08	0.02	11.03	1002.9	27.45	1003.35	1.7	90.63	88.43	5.25	0	3.54	0	5.33	0	3.52	0	6.31	0	3.25	0	7.1	0.01	2.88	0.01	Nonwear
07:06:00	1769	57.39	660.74	756.24	1005.88	131.06	86.73	138.75	0.04	0.03	0.01	0.01	0.03	0.04	0.01	0.01	0.33	0.05	0.01	0.02	0.37	0.06	0.01	0.02	10.24	1002.89	28.86	1003.36	1.76	90.58	88.35	1.96	0	1.31	0	3.77	0	1.13	0.01	4.77	0.01	0.92	0.01	5.45	0.01	0.84	0.01	Nonwear
07:07:00	1769	57.36	660.44	756.38	1005.78	131.04	86.73	138.77	0.02	0.02	0	0.01	0.37	0.04	0.01	0.02	0.38	0.05	0.01	0.02	0.56	0.05	0.02	0.02	9.96	1002.84	29.4	1003.33	1.78	90.57	88.32	3.34	0.01	0.14	0.01	4.01	0.01	0.41	0.01	4.51	0.01	0.6	0.01	5.51	0.01	0.71	0.01	Nonwear
07:08:00	1769	57.38	660.28	756.38	1005.68	131.04	86.73	138.77	0.47	0.04	0	0.03	0.39	0.04	0.01	0.02	0.55	0.04	0.02	0.02	0.5	0.37	0.16	0.07	9.5	1002.94	29.46	1003.43	1.78	90.54	88.32	2.27	0.01	0.55	0.01	2.83	0.01	0.67	0.01	4.09	0.01	0.72	0.01	17.11	0.01	11.4	0.01	Nonwear
07:09:00	1769	57	659.87	756.29	1005.32	131.02	86.75	138.79	0.02	0.01	0.02	0.01	0.39	0.02	0.02	0.01	0.43	0.4	0.18	0.07	0.38	0.5	0.21	0.09	9.2	1003.03	29.23	1003.51	1.76	90.53	88.33	1.71	0	0.39	0	3.28	0	0.44	0	19.5	0.01	12.74	0.01	25.85	0.01	16.65	0.01	Nonwear
07:10:00	1769	56.98	659.81	756.48	1005.42	131.01	86.75	138.8	0.46	0.02	0.01	0	0.52	0.46	0.2	0.08	0.44	0.53	0.22	0.1	0.39	0.51	0.21	0.1	8.98	1003.09	29.07	1003.56	1.75	90.51	88.34	2.89	0	0.22	0	22.66	0.01	14.55	0.01	27.04	0.01	17.27	0.01	25.88	0.01	16.95	0.01	Nonwear
07:11:00	1769	56.61	659.65	756.61	1005.39	131	86.77	138.81	0.73	0.55	0.24	0.1	0.53	0.52	0.21	0.1	0.45	0.47	0.19	0.09	0.39	0.43	0.17	0.08	8.62	1003.1	28.98	1003.56	1.74	90.49	88.35	27.38	0.01	17.21	0	26.6	0.01	16.82	0.01	23.4	0.01	15.18	0.01	20.67	0.01	13.81	0.01	Nonwear
07:12:00	1769	57.2	654.52	759.15	1004	130.69	86.73	139.13	0.21	0.15	0.04	0.04	0.32	0.12	0.03	0.03	0.29	0.1	0.03	0.03	0.27	0.11	0.03	0.04	12.76	1002.93	37.01	1003.72	2.25	90.73	87.89	11.27	0	6.66	0.01	9.06	0	5.64	0.01	7.5	0	5	0.01	6.69	0.01	4.37	0.01	Nonwear
07:13:00	1769	57.03	653.14	759.61	1003.43	130.61	86.74	139.2	0.25	0.02	0	0.01	0.18	0.01	0.01	0.01	0.16	0.05	0.01	0.02	0.15	0.07	0.01	0.03	14.97	1002.87	40.67	1003.81	2.48	90.85	87.68	0.24	0	0.67	0	1.19	0	0.68	0	0.99	0.01	0.71	0.01	0.91	0.01	1.09	0.01	Nonwear
07:14:00	1769	56.83	653.31	759.61	1003.53	130.62	86.75	139.2	0.06	0.01	0	0.01	0.04	0.06	0.01	0.03	0.05	0.08	0.01	0.03	0.08	0.09	0.01	0.03	15.02	1002.88	41.06	1003.85	2.5	90.86	87.66	1.57	0	0.26	0	1.17	0.01	0.75	0.01	1.04	0.01	1.26	0.01	0.94	0.01	1.17	0.01	Nonwear
07:15:00	1769	56.88	653.22	759.42	1003.33	130.62	86.75	139.19	0.04	0.06	0.01	0.02	0.06	0.08	0.01	0.03	0.08	0.08	0.02	0.03	0.26	0.09	0.02	0.03	14.69	1002.83	41.21	1003.8	2.51	90.84	87.65	1.24	0.01	1.02	0.01	1.14	0.01	1.4	0.01	0.95	0.01	1.2	0.01	0.83	0.01	1.09	0.01	Nonwear
07:16:00	1769	56.85	652.64	759.51	1003.02	130.59	86.75	139.22	0.05	0.05	0.01	0.02	0.1	0.05	0.01	0.02	0.28	0.05	0.02	0.01	0.29	0.06	0.02	0.01	14.95	1003.04	40.62	1003.99	2.48	90.85	87.68	0.28	0	0.96	0	0.61	0	0.68	0	0.52	0	0.56	0	1.2	0	0.69	0	Nonwear
07:17:00	1769	56.81	652.19	759.58	1002.78	130.57	86.75	139.24	0.14	0.02	0.01	0	0.33	0.03	0.01	0	0.31	0.03	0.02	0	0.34	0.03	0.02	0	15.01	1003.09	40.07	1004.01	2.45	90.86	87.71	0.85	0	0.49	0	0.61	0	0.36	0	1.32	0	0.52	0	1.14	0	0.63	0	Nonwear
07:18:00	1769	56.92	651.97	759.71	1002.74	130.56	86.75	139.26	0.46	0.02	0.01	0	0.35	0.02	0.01	0	0.35	0.02	0.01	0	0.32	0.02	0.01	0.01	14.83	1003.06	40.35	1003.99	2.46	90.85	87.7	0.29	0	0.12	0	1.23	0	0.62	0	1.01	0	0.73	0	1.2	0.01	0.71	0.01	Nonwear
07:19:00	1769	56.55	651.83	759.8	1002.69	130.55	86.77	139.27	0.06	0.02	0.01	0	0.13	0.02	0.01	0	0.11	0.01	0.01	0	0.25	0.02	0.01	0	14.89	1003.07	40.28	1004	2.46	90.85	87.7	1.63	0	0.69	0.01	1.19	0	0.69	0	1.29	0.01	0.61	0.01	1.22	0.01	0.58	0.01	Nonwear
07:20:00	1769	56.6	651.69	759.9	1002.68	130.54	86.76	139.28	0.18	0.01	0	0	0.13	0	0.01	0	0.28	0.01	0	0	0.26	0.01	0.01	0	14.55	1003.01	39.89	1003.92	2.43	90.83	87.72	1.2	0	0.25	0	1.1	0.01	0.19	0.01	0.95	0.01	0.19	0.01	0.85	0.01	0.17	0.01	Nonwear
07:21:00	1769	56.46	651.64	759.92	1002.66	130.54	86.77	139.28	0.06	0	0.01	0	0.26	0.01	0.01	0	0.22	0.01	0.01	0	0.26	0.01	0.01	0	14.8	1003.01	39.75	1003.91	2.43	90.84	87.73	1.45	0	0.05	0.01	1.13	0.01	0.08	0.01	0.97	0.01	0.11	0.01	0.85	0.01	0.29	0.01	Nonwear
07:22:00	1769	56.51	651.64	759.84	1002.6	130.54	86.77	139.28	0.35	0	0.01	0	0.25	0.01	0.01	0	0.27	0.01	0.01	0	0.23	0.01	0.01	0	14.5	1003.18	39.78	1004.08	2.43	90.83	87.73	0.15	0.01	0.11	0.01	0.11	0.01	0.13	0.01	0.2	0.01	0.34	0.01	0.38	0.01	0.35	0	Nonwear
07:23:00	1769	56.23	651.55	759.91	1002.58	130.53	86.78	139.29	0.14	0.01	0.01	0	0.15	0.01	0.01	0	0.16	0.01	0.01	0	0.14	0.01	0.02	0	14.53	1003.08	39.72	1003.98	2.42	90.83	87.73	0.05	0.01	0.18	0.01	0.18	0.01	0.38	0.01	0.44	0.01	0.4	0.01	0.67	0.01	0.49	0.01	Nonwear
07:24:00	1769	56.34	651.65	759.82	1002.58	130.54	86.78	139.28	0.21	0.01	0.02	0	0.18	0.01	0.01	0	0.16	0.02	0.02	0	0.16	0.01	0.02	0.01	14.52	1003.2	39.82	1004.1	2.43	90.83	87.73	0.24	0	0.53	0	0.53	0	0.49	0	0.74	0	0.55	0	0.75	0.01	0.52	0.01	Nonwear
07:25:00	1769	56.17	651.56	759.99	1002.64	130.53	86.79	139.29	0.23	0	0	0	0.17	0.02	0.01	0	0.15	0.01	0.02	0.01	0.14	0.09	0.04	0.02	14.57	1003.18	39.52	1004.08	2.41	90.83	87.74	0.73	0	0.64	0	0.84	0	0.68	0	0.86	0.01	0.6	0.01	2.85	0.01	2.1	0.01	Nonwear
07:26:00	1769	56.35	651.54	760.03	1002.67	130.53	86.78	139.29	0.16	0.02	0.01	0	0.17	0.01	0.02	0.01	0.15	0.1	0.05	0.02	0.2	0.21	0.09	0.04	14.42	1003.2	39.88	1004.1	2.43	90.82	87.72	0.44	0	0.3	0	0.91	0.01	0.52	0.01	3.07	0.01	2.42	0.01	8.39	0.01	5.95	0.01	Nonwear
07:27:00	1769	56.22	651.38	760.16	1002.65	130.52	86.79	139.3	0.06	0.02	0.01	0.01	0.05	0.11	0.05	0.02	0.15	0.22	0.09	0.05	0.25	0.23	0.09	0.05	14.33	1003.18	40.05	1004.09	2.44	90.82	87.71	1.27	0.01	0.73	0.01	3.62	0.01	2.79	0.01	9.27	0.01	6.49	0.01	10.47	0.01	6.97	0.01	Nonwear
07:28:00	1769	56.17	651.54	760.29	1002.86	130.52	86.79	139.3	0	0.14	0.05	0.03	0.14	0.24	0.09	0.05	0.25	0.23	0.08	0.05	0.24	0.22	0.08	0.05	14.59	1003.31	39.64	1004.21	2.42	90.83	87.74	4.97	0	3.02	0.01	10.61	0.01	6.84	0.01	10.99	0.01	6.75	0.01	10.62	0.01	6.4	0	Nonwear
07:29:00	1769	56.17	650.22	760.83	1002.41	130.44	86.79	139.38	0	0.2	0.07	0.04	0.26	0.16	0.06	0.03	0.23	0.14	0.05	0.03	0.24	0.12	0.05	0.03	13.6	1003.26	37.98	1004.09	2.32	90.78	87.83	10.02	0.02	6.55	0.01	8.7	0.01	5.33	0.01	7.71	0.01	4.62	0	7.25	0.01	4.14	0	Nonwear
07:30:00	1769	56.03	648.37	761.62	1001.8	130.33	86.79	139.49	0.19	0.01	0.01	0	0.13	0.01	0	0	0.16	0.02	0.01	0.01	0.17	0.02	0.01	0.01	11.8	1003.51	34.62	1004.19	2.1	90.67	88.02	0.72	0	0.24	0	0.57	0	0.21	0	1.14	0	0.17	0	1.98	0	0.26	0	Nonwear
07:31:00	1769	55.88	648.49	761.56	1001.83	130.34	86.8	139.48	0.08	0	0	0	0.11	0.01	0.01	0.01	0.12	0.01	0.01	0.01	0.15	0.02	0.01	0.01	11.68	1003.44	34.74	1004.12	2.1	90.67	88.02	0.06	0	0.02	0	1.02	0	0.03	0	1.92	0	0.27	0	1.68	0	0.53	0	Nonwear
07:32:00	1769	55.94	648.5	761.58	1001.85	130.34	86.8	139.48	0.15	0.01	0.01	0.01	0.14	0.02	0.01	0.01	0.16	0.02	0.01	0.01	0.18	0.03	0.01	0.01	11.69	1003.49	34.75	1004.17	2.1	90.67	88.02	1.28	0	0.04	0	2.05	0	0.32	0	1.68	0	0.56	0	2.1	0	0.89	0	Nonwear
07:33:00	1769	55.82	648.63	761.66	1001.99	130.34	86.81	139.48	0.04	0.03	0.01	0.01	0.08	0.02	0.01	0.01	0.12	0.03	0.01	0.01	0.12	0.03	0.01	0.01	11.48	1003.53	34.73	1004.21	2.1	90.66	88.02	1.62	0	0.37	0	1.27	0	0.58	0	1.71	0	0.89	0	1.96	0.01	1.07	0.01	Nonwear
07:34:00	1769	55.79	648.4	761.76	1001.91	130.33	86.81	139.49	0.08	0	0.01	0.01	0.11	0.03	0.01	0.01	0.12	0.02	0.01	0.01	0.13	0.02	0.01	0.01	11.22	1003.51	34.55	1004.18	2.08	90.64	88.03	1.5	0	0.45	0	1.71	0	0.78	0	1.83	0.01	0.93	0.01	1.9	0.01	0.81	0.01	Nonwear
07:35:00	1769	55.73	648.37	761.68	1001.83	130.33	86.81	139.49	0.08	0.03	0.01	0.01	0.14	0.02	0.01	0	0.14	0.02	0.01	0	0.12	0.02	0.01	0.01	11.46	1003.46	34.33	1004.12	2.08	90.65	88.04	2.38	0	0.64	0	2.23	0.01	0.73	0.01	2.14	0.01	0.6	0.01	1.91	0.01	0.53	0.01	Nonwear
07:36:00	1769	55.67	648.1	761.81	1001.75	130.31	86.81	139.51	0.19	0.01	0	0	0.17	0.01	0.01	0	0.14	0.01	0.01	0.01	0.18	0.01	0.01	0.01	11.08	1003.5	34.02	1004.15	2.05	90.63	88.06	0.58	0.01	0.38	0.01	0.69	0.01	0.39	0.01	0.56	0	0.4	0	0.52	0.01	0.35	0.01	Nonwear
07:37:00	1769	55.82	648.19	761.76	1001.78	130.32	86.81	139.5	0.22	0.01	0.01	0	0.15	0.01	0.01	0.01	0.18	0.01	0.01	0.01	0.16	0.01	0.02	0.01	10.99	1003.62	33.84	1004.26	2.04	90.63	88.07	0.39	0	0.54	0	0.38	0	0.49	0	0.45	0.01	0.4	0.01	1.84	0.01	0.41	0.01	Nonwear
07:38:00	1769	55.65	648.28	761.67	1001.76	130.33	86.82	139.49	0.09	0.02	0	0.01	0.21	0.02	0.01	0.01	0.17	0.01	0.02	0.01	0.21	0.01	0.02	0.02	10.93	1003.56	34.1	1004.21	2.05	90.62	88.05	0.52	0	0.1	0	0.56	0.01	0.21	0.01	2.05	0.01	0.37	0.01	1.81	0.01	0.33	0.01	Nonwear
07:39:00	1769	55.72	648.09	761.62	1001.6	130.32	86.81	139.5	0.2	0	0.01	0	0.17	0.01	0.01	0	0.23	0.01	0.02	0.01	0.37	0.09	0.04	0.02	11.01	1003.55	34.15	1004.2	2.06	90.63	88.05	0.26	0.01	0.29	0.01	2.13	0.01	0.43	0.01	1.74	0.01	0.37	0.01	9.01	0.01	0.32	0.01	Nonwear
07:40:00	1769	55.88	648.11	761.53	1001.55	130.32	86.8	139.5	0.2	0.01	0.01	0	0.29	0.01	0.02	0.01	0.41	0.1	0.04	0.02	0.42	0.11	0.05	0.02	11.05	1003.66	34.01	1004.31	2.05	90.63	88.06	2.45	0	0.31	0	1.75	0	0.34	0	9.68	0.01	0.3	0.01	9.68	0.01	0.35	0.01	Nonwear
07:41:00	1769	55.72	648.23	761.4	1001.52	130.33	86.81	139.49	0.2	0.02	0.01	0.01	0.34	0.12	0.05	0.02	0.33	0.12	0.05	0.02	0.35	0.11	0.06	0.02	11.44	1003.68	33.86	1004.33	2.05	90.65	88.07	1.5	0	0.48	0	10.45	0	0.37	0.01	9.54	0	0.4	0.01	8.93	0	0.34	0.01	Nonwear
07:42:00	1769	55.56	648.06	761.29	1001.32	130.33	86.82	139.49	0.28	0.13	0.07	0.02	0.22	0.11	0.06	0.01	0.24	0.1	0.05	0.01	0.25	0.09	0.05	0.01	11.2	1003.74	34.09	1004.39	2.06	90.64	88.06	13.12	0	0.06	0	9.86	0	0.18	0	8.45	0	0.19	0	7.33	0	0.54	0	Nonwear
07:43:00	1769	55.34	646.85	762.03	1001.09	130.25	86.83	139.57	0.01	0.01	0	0	0.11	0.01	0.01	0.01	0.13	0.01	0.01	0.01	0.13	0.01	0.01	0.01	13.49	1003.77	34.06	1004.45	2.1	90.77	88.06	1.59	0	0.25	0	1.13	0	0.23	0	1.46	0	0.6	0	1.8	0	0.76	0	Nonwear
07:44:00	1769	55.35	646.76	762.06	1001.06	130.25	86.83	139.58	0.14	0	0.01	0.01	0.14	0.01	0.01	0.01	0.14	0.01	0.01	0.01	0.13	0.01	0.01	0.01	13.19	1003.78	34.18	1004.46	2.1	90.75	88.05	0.96	0	0.31	0	1.21	0	0.72	0	1.53	0	0.83	0	1.52	0	1.28	0	Nonwear
07:45:00	1769	55.24	646.79	762.22	1001.19	130.24	86.84	139.58	0.05	0.01	0	0	0.15	0.01	0	0	0.14	0.01	0.01	0	0.19	0.01	0.01	0	13.37	1003.77	34.03	1004.44	2.1	90.76	88.06	1.71	0	0.69	0	1.83	0	0.69	0	1.68	0	1.19	0	2	0	1.16	0	Nonwear
07:46:00	1769	55.2	646.68	762.22	1001.12	130.24	86.84	139.59	0.2	0	0	0	0.16	0	0.01	0	0.2	0.01	0.01	0	0.21	0.02	0.02	0.01	13.05	1003.74	33.7	1004.4	2.07	90.74	88.08	0.82	0	0.25	0	0.65	0	1	0	1.26	0	0.91	0	1.22	0	1.32	0	Nonwear
07:47:00	1769	55.36	646.69	762.26	1001.17	130.24	86.83	139.59	0.03	0	0	0	0.13	0.01	0.01	0	0.13	0.02	0.02	0.01	0.19	0.03	0.02	0.01	12.9	1003.81	33.58	1004.46	2.06	90.74	88.08	0.05	0	1.08	0.01	1.1	0	0.8	0	1.23	0	1.22	0	2.09	0.01	1.67	0.01	Nonwear
07:48:00	1769	55.34	646.67	762.3	1001.18	130.23	86.83	139.59	0.17	0.01	0.01	0	0.14	0.02	0.03	0.01	0.19	0.03	0.02	0.01	0.2	0.03	0.02	0.01	12.91	1003.74	33.07	1004.37	2.04	90.74	88.11	1.38	0	0.26	0	1.5	0	0.95	0	2.37	0.01	1.44	0.01	2.88	0.01	1.34	0.01	Nonwear
07:49:00	1769	55.47	646.56	762.38	1001.18	130.23	86.82	139.6	0.01	0.02	0.03	0	0.13	0.03	0.02	0.01	0.13	0.03	0.02	0.01	0.17	0.03	0.02	0.01	12.66	1003.77	33.19	1004.41	2.04	90.72	88.11	2.09	0	1.27	0	2.84	0.01	1.58	0.01	3.14	0.01	1.35	0.01	2.97	0.01	1.18	0.01	Nonwear
07:50:00	1769	55.48	646.38	762.68	1001.29	130.21	86.82	139.61	0.15	0.02	0.01	0.01	0.12	0.02	0.01	0.01	0.16	0.02	0.02	0.02	0.16	0.02	0.01	0.02	13.04	1003.78	32.6	1004.41	2.02	90.74	88.14	1.93	0.01	0.96	0	2.13	0.01	0.68	0.01	1.87	0.01	0.58	0.01	1.62	0.01	0.56	0.01	Nonwear
07:51:00	1769	55.6	646.2	762.59	1001.11	130.2	86.82	139.62	0	0	0.01	0	0.09	0.01	0.02	0.01	0.15	0.01	0.01	0.01	0.14	0.02	0.02	0.02	13.4	1003.93	32.16	1004.54	2	90.76	88.17	1.05	0	0.53	0	0.76	0.01	0.54	0	0.73	0.01	0.57	0.01	0.66	0.01	0.69	0.01	Nonwear
07:52:00	1769	55.6	646.16	762.71	1001.18	130.2	86.82	139.62	0	0.01	0.02	0.02	0.18	0.01	0.02	0.01	0.16	0.02	0.02	0.02	0.2	0.02	0.02	0.02	13.6	1003.86	32.4	1004.49	2.01	90.78	88.15	0.31	0	0.22	0	0.72	0.01	0.29	0.01	0.67	0.01	0.47	0.01	0.69	0.01	0.54	0.01	Nonwear
07:53:00	1769	55.69	646.08	762.45	1000.93	130.2	86.81	139.62	0.25	0	0.01	0	0.19	0.02	0.01	0.01	0.22	0.02	0.01	0.01	0.22	0.02	0.01	0.01	13.54	1003.82	32.5	1004.45	2.02	90.77	88.15	0.68	0.01	0.2	0.01	0.52	0.01	0.4	0.01	0.7	0.01	0.45	0.01	0.61	0.01	0.55	0.01	Nonwear
07:54:00	1769	55.49	646.07	762.51	1000.96	130.2	86.82	139.62	0.05	0.02	0.01	0.02	0.12	0.02	0.01	0.01	0.12	0.02	0.01	0.01	0.2	0.02	0.01	0.01	13.41	1003.97	32.59	1004.6	2.02	90.76	88.14	0.11	0	0.37	0	0.82	0	0.36	0	0.67	0	0.46	0	0.58	0	0.43	0	Nonwear
07:55:00	1769	55.53	645.89	762.37	1000.74	130.2	86.82	139.62	0.17	0	0.01	0.01	0.14	0.02	0.02	0	0.21	0.01	0.02	0.01	0.21	0.02	0.02	0.01	13.43	1003.92	32.76	1004.56	2.03	90.77	88.13	0.94	0	0.13	0	0.67	0	0.3	0	0.55	0	0.37	0	0.74	0	0.44	0.01	Nonwear
07:56:00	1769	55.4	645.88	762.49	1000.82	130.19	86.83	139.63	0.01	0.02	0.01	0	0.16	0.01	0.01	0.01	0.14	0.02	0.01	0.01	0.15	0.02	0.01	0.01	13.61	1003.87	32.82	1004.51	2.04	90.78	88.13	0.52	0	0.28	0	0.47	0	0.44	0	0.83	0.01	0.5	0.01	1.07	0.01	0.78	0.01	Nonwear
07:57:00	1769	55.39	645.71	762.6	1000.79	130.18	86.83	139.64	0.19	0.02	0.01	0.01	0.14	0.01	0	0.01	0.16	0.02	0	0.01	0.17	0.02	0.01	0.01	13.51	1003.88	32.95	1004.52	2.04	90.77	88.12	0.1	0	0.63	0	0.69	0.01	0.59	0.01	0.93	0.01	0.84	0.01	1.59	0.01	0.82	0.01	Nonwear
07:58:00	1769	55.24	645.85	762.66	1000.92	130.19	86.84	139.64	0.05	0.02	0	0.01	0.17	0.02	0	0.01	0.19	0.02	0.01	0.01	0.31	0.02	0.01	0.01	13.49	1003.95	32.66	1004.58	2.03	90.77	88.14	0.79	0.01	0.17	0.01	0.91	0.01	0.62	0.01	1.58	0.01	0.56	0.01	1.88	0.01	0.58	0.01	Nonwear
07:59:00	1769	55.28	645.68	762.63	1000.79	130.18	86.83	139.64	0.18	0.01	0	0	0.17	0.01	0.01	0	0.3	0.01	0.01	0	0.28	0.01	0.01	0	13.34	1003.82	32.58	1004.45	2.02	90.76	88.14	0.48	0.01	0.65	0.01	1.38	0.01	0.48	0.01	1.62	0.01	0.48	0.01	1.53	0.01	0.41	0.01	Nonwear
08:00:00	1769	55.42	645.57	762.68	1000.76	130.17	86.83	139.65	0.05	0	0.01	0	0.25	0.01	0.01	0	0.22	0.01	0.01	0	0.19	0.01	0.01	0	13.25	1003.96	32.28	1004.57	2	90.76	88.16	1.4	0	0.15	0	1.42	0	0.19	0	1.23	0.01	0.2	0.01	1.08	0.01	0.17	0.01	Nonwear
08:01:00	1769	55.46	645.56	762.76	1000.82	130.17	86.82	139.65	0.28	0.02	0.01	0	0.2	0.01	0.01	0	0.17	0.01	0.01	0	0.19	0.01	0.01	0	12.99	1003.92	32.35	1004.54	2	90.74	88.15	0.55	0	0.26	0	0.39	0.01	0.23	0.01	0.56	0.01	0.19	0.01	1.11	0.01	0.21	0	Nonwear
08:02:00	1769	55.68	645.73	762.63	1000.84	130.18	86.81	139.64	0.1	0.01	0.01	0	0.14	0.01	0.01	0	0.21	0	0.01	0	0.33	0.01	0	0	12.89	1003.98	32.23	1004.59	1.99	90.74	88.16	0.27	0.01	0.31	0.01	0.67	0.01	0.22	0.01	1.26	0.01	0.22	0.01	1.8	0.01	0.35	0.01	Nonwear
08:03:00	1769	55.6	645.68	762.7	1000.87	130.18	86.82	139.65	0.1	0.01	0.01	0	0.17	0.01	0.01	0	0.3	0.01	0.01	0	0.31	0.01	0.01	0	12.94	1003.84	32.37	1004.46	2	90.74	88.15	0.65	0.01	0.15	0.01	1.24	0.01	0.23	0.01	1.73	0.01	0.35	0.01	2.01	0.01	0.34	0.01	Nonwear
08:04:00	1769	55.52	645.75	762.61	1000.83	130.18	86.82	139.64	0.14	0.01	0	0	0.28	0.01	0	0	0.26	0	0	0	0.32	0.01	0.01	0.01	13.06	1003.96	32.3	1004.57	2	90.74	88.16	1.07	0	0.18	0	1.51	0	0.43	0	1.71	0.01	0.4	0.01	1.5	0.01	0.91	0.01	Nonwear
08:05:00	1769	55.41	645.7	762.63	1000.81	130.18	86.83	139.64	0.26	0.01	0	0	0.2	0.01	0	0	0.26	0.01	0.01	0.01	0.29	0.01	0.01	0.01	13.26	1003.94	32.22	1004.55	2	90.76	88.16	1.06	0	0.59	0	1.2	0.01	0.46	0.01	1.14	0.01	0.98	0.01	1.29	0.01	0.97	0.01	Nonwear
08:06:00	1769	55.21	645.77	762.62	1000.84	130.18	86.84	139.64	0.04	0	0	0	0.17	0.02	0.01	0.01	0.21	0.01	0.01	0.01	0.2	0.01	0.01	0.01	13.46	1004	32.49	1004.62	2.02	90.77	88.15	0.63	0	0.07	0.01	1.12	0.01	0.89	0.01	1.42	0	0.82	0	1.85	0.01	0.71	0.01	Nonwear
08:07:00	1769	55.24	645.73	762.6	1000.8	130.18	86.84	139.64	0.23	0.02	0.01	0.01	0.23	0.01	0.01	0.01	0.19	0.01	0.01	0.01	0.17	0.02	0.02	0.01	13.58	1004.07	32.46	1004.7	2.02	90.77	88.15	1.58	0.01	1.12	0.01	1.65	0.01	0.85	0.01	1.97	0.01	0.69	0.01	1.71	0.01	0.6	0	Nonwear
08:08:00	1769	55.06	645.58	762.48	1000.6	130.18	86.85	139.64	0.08	0.01	0	0	0.06	0.01	0.01	0.01	0.05	0.01	0.02	0.01	0.17	0.02	0.03	0.01	13.28	1003.96	32.98	1004.6	2.04	90.76	88.12	0.7	0.01	0.19	0.01	1.23	0.01	0.34	0.01	1.04	0.01	0.36	0	1.08	0.01	0.68	0	Nonwear
08:09:00	1769	55	645.66	762.45	1000.62	130.18	86.85	139.64	0.05	0	0.01	0.01	0.04	0.02	0.02	0.01	0.19	0.02	0.03	0.01	0.21	0.02	0.03	0.01	13.15	1004.05	32.89	1004.68	2.03	90.75	88.12	1.03	0	0.28	0	1	0	0.27	0	0.95	0	0.64	0	1.71	0	1.27	0	Nonwear
08:10:00	1769	55.04	645.65	762.59	1000.73	130.18	86.85	139.64	0.01	0.02	0.02	0	0.2	0.02	0.02	0.01	0.21	0.02	0.02	0	0.28	0.02	0.02	0	12.96	1004.1	32.76	1004.72	2.02	90.74	88.13	1.35	0	0.09	0	1.06	0	0.6	0	1.81	0	1.28	0.01	1.9	0	1.4	0.01	Nonwear
08:11:00	1769	55.03	645.45	762.79	1000.75	130.16	86.85	139.66	0.26	0.01	0.01	0.01	0.21	0	0.01	0	0.27	0	0.01	0	0.32	0.01	0.01	0.01	13.21	1004.03	32.72	1004.66	2.02	90.75	88.13	1.24	0	0.69	0	2.22	0	1.34	0.01	2.17	0	1.35	0	2.55	0	1.39	0	Nonwear
08:12:00	1769	55.23	645.4	762.92	1000.83	130.16	86.84	139.67	0.01	0	0.01	0	0.17	0	0	0	0.23	0.01	0	0.01	0.26	0.01	0.01	0.01	12.98	1004.09	32.4	1004.71	2	90.74	88.15	1.88	0.01	1.19	0.01	1.54	0	1.01	0.01	1.94	0	1	0.01	1.79	0	0.88	0	Nonwear
08:13:00	1769	55.24	645.42	762.85	1000.79	130.16	86.84	139.66	0.2	0	0	0	0.23	0.01	0	0.01	0.24	0.01	0	0.01	0.21	0.01	0.01	0.01	12.64	1004	31.86	1004.6	1.97	90.72	88.18	0	0	0.09	0	1.2	0	0.32	0	1.01	0	0.27	0	0.89	0	0.24	0	Nonwear
08:14:00	1769	55.4	645.44	762.89	1000.84	130.16	86.83	139.66	0.11	0.02	0	0.01	0.13	0.01	0	0.01	0.13	0.01	0.01	0.01	0.21	0.01	0.01	0.01	12.64	1004.02	31.82	1004.62	1.96	90.72	88.18	0	0	0.33	0	1.04	0	0.29	0	0.85	0	0.24	0.01	1.48	0.01	0.34	0.01	Nonwear
08:15:00	1769	55.49	645.3	762.85	1000.72	130.15	86.82	139.67	0.06	0.01	0	0	0.13	0.01	0.01	0	0.25	0.01	0.01	0	0.27	0.01	0.01	0.01	12.38	1004.01	31.67	1004.6	1.95	90.71	88.19	0.63	0	0.38	0	0.51	0.01	0.29	0.01	1.67	0.01	0.36	0.01	1.89	0.01	0.54	0.01	Nonwear
08:16:00	1769	55.54	645.37	762.82	1000.75	130.16	86.82	139.66	0.18	0.01	0.01	0	0.28	0.01	0.01	0	0.29	0.01	0.01	0.01	0.33	0.01	0.01	0.01	12.49	1004.04	31.84	1004.64	1.96	90.71	88.18	0	0.01	0.07	0.01	1.69	0.01	0.41	0.01	1.78	0.01	0.57	0.01	1.73	0.01	0.63	0.01	Nonwear
08:17:00	1769	55.4	645.44	762.72	1000.71	130.16	86.83	139.66	0.22	0.01	0	0	0.2	0.01	0	0.01	0.25	0.01	0	0.01	0.31	0.01	0	0.01	12.49	1003.93	31.81	1004.52	1.96	90.71	88.19	0	0	0.47	0	1.77	0	0.69	0	1.57	0.01	0.73	0.01	1.44	0.01	0.8	0.02	Nonwear
08:18:00	1769	55.23	645.34	762.75	1000.66	130.16	86.84	139.66	0.04	0	0.01	0.01	0.15	0	0	0	0.24	0.01	0	0	100	27.74	2.02	0.18	12.86	1003.9	31.6	1004.49	1.96	90.73	88.2	0.22	0	0.98	0	0.21	0.01	0.87	0.01	0.91	0.02	0.87	0.02	100	39.64	100	0.5	Nonwear
08:19:00	1769	55.2	645.3	762.69	1000.58	130.16	86.84	139.66	0.17	0	0	0	0.24	0.01	0	0	100	32	2.26	0.2	100	38.56	2.51	0.22	12.9	1003.87	32.04	1004.48	1.98	90.74	88.17	0.05	0.01	0.15	0.01	1.1	0.02	0.32	0.02	100	46.37	100	0.56	100	58.64	100	0.56	Nonwear
08:20:00	1769	55.07	645.28	762.71	1000.58	130.16	86.85	139.66	0.17	0.01	0	0	100	39.04	2.6	0.23	93.13	43.73	2.64	0.23	76.13	44.74	2.42	0.22	12.91	1004	32.11	1004.6	1.98	90.74	88.17	1.38	0.02	0.29	0.02	100	58.03	100	0.65	100	69.22	100	0.59	88.35	74.69	84.52	0.57	Nonwear
08:21:00	1769	54.94	645.22	762.73	1000.55	130.16	86.85	139.67	100	53.88	3.15	0.28	73.42	50.04	2.62	0.23	57.52	46.54	2.2	0.2	48.69	43.68	1.93	0.19	12.66	1004.24	32.24	1004.85	1.99	90.72	88.16	100	85.38	100	0.81	84.12	86.52	80.74	0.61	64.96	85.73	62.65	0.53	54.56	84	52.75	0.52	Nonwear
08:36:00	1769	517.59	289.22	797.53	996.63	73.03	58.77	36.71	1.12	0.76	0.14	0	0.96	0.7	0.27	0.01	1.19	0.58	0.28	0.03	3.45	1.37	1.17	0.03	659.61	248.14	695.84	993.38	75.36	131.38	45.16	0.84	1.86	0.55	0.17	1	1.35	0.84	0.12	1.26	1.17	1.12	0.18	1.5	5.56	0.99	0.19	Wear
08:37:00	1769	509.47	292.35	799.15	996.56	72.8	59.33	36.44	1.22	0.18	0.38	0.01	1.46	0.34	0.33	0.03	3.86	1.58	1.28	0.02	4.32	1.92	1.48	0.02	651.81	254.74	701.31	995.76	74.86	130.54	44.69	0.56	1.28	0.64	0.1	0.89	1.2	0.9	0.21	1.6	6.37	0.86	0.22	1.84	7.56	0.86	0.2	Wear
08:38:00	1769	518.35	293.09	794.85	996.45	72.8	58.71	36.92	0.84	0.48	0.03	0.03	3.81	1.82	1.35	0.02	3.99	2.02	1.44	0.02	3.84	1.88	1.44	0.03	646.65	250.18	707.66	994.32	75.2	130.32	44.24	0.7	0.32	0.64	0.2	1.95	6.97	0.89	0.17	2.11	7.65	0.94	0.14	1.96	7.5	0.87	0.14	Wear
08:39:00	1769	524.52	291.12	794.47	996.07	72.99	58.23	37.07	4.14	1.96	1.64	0	3.59	1.83	1.44	0.01	3.17	1.55	1.32	0.02	2.75	2.36	1.18	0.05	640.31	249.06	714.07	991.57	75.42	130.19	43.87	2.65	8.55	1.26	0.01	2.35	7.7	1.13	0.02	2	6.88	0.97	0.04	2.19	8.03	1.19	0.07	Wear
08:40:00	1769	556.17	283.16	776.28	996.1	73.48	56.06	38.8	0.55	0.47	0.21	0	0.47	0.36	0.26	0.03	0.9	2.59	0.21	0.05	0.91	2.42	0.19	0.06	664.79	220.67	701.48	991.37	77.14	132.11	44.96	0.43	1.25	0.22	0.02	0.31	1	0.16	0.05	1.04	4.3	0.71	0.08	1.01	4.54	0.65	0.07	Wear
08:41:00	1769	560.48	281.28	773.98	996.17	73.6	55.76	39.02	0.06	0.42	0.15	0.04	1.09	3.04	0.12	0.06	1.05	2.62	0.16	0.05	0.97	2.29	0.16	0.05	668.84	216.81	699.33	991.7	77.37	132.41	45.15	0.3	0.06	0.14	0.06	1.11	4.58	0.77	0.09	0.98	4.44	0.65	0.07	0.87	4.36	0.56	0.06	Wear
08:42:00	1769	560.94	282.94	772.34	995.65	73.49	55.71	39.13	1.37	3.47	0.14	0.04	1.08	2.48	0.19	0.04	0.91	2.03	0.18	0.03	2.02	5.84	0.18	0.08	666.01	217	700.68	990.81	77.35	132.24	44.99	1.48	5.72	1.01	0.06	1.09	4.52	0.72	0.05	0.9	4.06	0.59	0.04	1.14	6.3	0.73	0.07	Wear
08:43:00	1769	550.15	297.17	773.84	995.03	72.62	56.43	38.94	0.11	1.21	0.13	0	0.15	1.22	0.11	0.01	1.87	5.83	0.16	0.07	4.36	7.21	0.8	0.1	680.06	200.13	690.78	989.99	78.34	133.4	45.75	0.34	0.54	0.4	0.05	0.31	0.52	0.39	0.04	0.77	4.87	0.57	0.08	0.66	4.35	0.5	0.1	Wear
08:44:00	1769	551.02	292.14	775.31	995.05	72.93	56.37	38.81	0.1	0.46	0	0.01	2.2	6.99	0.19	0.08	4.78	7.87	0.89	0.1	4.42	6.88	1.03	0.1	676.81	201.66	694.74	990.71	78.25	133.09	45.47	0.08	0.7	0.13	0	0.94	5.72	0.67	0.09	0.77	4.74	0.57	0.11	0.89	6.03	0.65	0.13	Wear
08:45:00	1769	551.82	290.23	775.33	994.95	73.04	56.32	38.81	2.76	8.61	0.23	0.1	5.2	7.93	1.05	0.1	4.84	6.8	1.19	0.09	4.64	6.01	1.33	0.09	676.09	199.67	695.98	990.67	78.37	133.04	45.37	1.18	6.75	0.88	0.11	0.85	4.77	0.63	0.11	0.91	5.79	0.66	0.12	0.8	5.87	0.57	0.1	Wear
08:46:00	1769	530.66	327.86	772.78	993.58	70.72	57.71	38.94	4.56	2.21	1.38	0.04	5.25	4.92	1.45	0.03	5.14	4.78	1.53	0.03	4.51	4.14	1.38	0.05	687.48	181.48	687.35	989.08	79.43	134.04	45.97	0.75	3.81	0.33	0.04	0.7	4.52	0.36	0.06	0.57	4.32	0.38	0.07	0.68	3.85	0.63	0.06	Wear
08:47:00	1769	497.5	338.26	788.04	993.04	70.06	59.91	37.44	7.41	6.87	2	0.01	6.24	5.57	1.87	0.02	5.14	4.55	1.58	0.04	4.45	6.62	1.97	0.15	680.24	191.54	690.6	988.58	78.82	133.5	45.67	0.94	6.32	0.5	0.04	0.67	5.29	0.44	0.08	0.72	4.42	0.66	0.06	1.63	6.39	1.1	0.06	Wear
08:48:00	1769	552.48	306.94	766.05	993.17	72	56.2	39.53	0.71	0.31	0.48	0.03	1.21	2.24	0.36	0.04	1.48	7.33	1.23	0.16	3.69	8	3.49	0.21	689.31	175.16	685.72	987.98	79.79	134.24	46.05	0.34	0.13	0.57	0.11	0.79	0.81	0.81	0.08	1.88	6.97	1.22	0.06	2.26	9.69	1.32	0.07	Wear
08:49:00	1769	558.06	308.3	760.92	992.75	71.91	55.8	39.96	1.71	2.56	0.4	0.03	1.73	7.86	1.34	0.17	4.21	7.86	3.76	0.21	3.77	8.73	3.85	0.21	686.01	174.84	691.23	989.47	79.82	133.89	45.69	0.75	1.04	0.58	0.03	1.92	7.84	1.04	0.05	2.17	10.01	1.07	0.07	1.89	9.68	0.96	0.06	Wear
08:50:00	1769	544.73	319.65	765.25	992.36	71.21	56.7	39.54	0.64	7.92	1.81	0.19	5.16	6.59	4.24	0.21	4.33	7.14	3.97	0.19	3.95	6.46	3.6	0.16	678.75	177.44	696.94	989.01	79.66	133.34	45.19	1.9	8.83	0.88	0.03	1.85	9.56	0.78	0.06	1.53	8.48	0.8	0.05	1.8	9.25	1.8	0.04	Wear
08:51:00	1769	539.8	357.59	745.91	989.66	68.78	56.93	41.01	6.52	0.58	4.09	0.09	4.63	3.36	3.12	0.07	4.22	4.45	3.23	0.1	3.84	9.37	3.05	0.1	660.8	201.08	705.63	988.56	78.25	131.98	44.43	0.6	4.67	0.16	0.05	1	3.5	0.81	0.05	1.88	5.27	2.08	0.05	2	8.09	2.46	0.08	Wear
08:52:00	1769	591.99	360.52	703.98	988.35	68.6	53.2	44.57	2.51	3.76	0.69	0.02	3.93	5.42	3.42	0.12	3.27	10.71	3.31	0.12	2.89	11.98	3.1	0.1	655.21	214.81	707.18	987.89	77.44	131.55	44.28	1.4	0.79	1.07	0.07	2.16	3.99	2.31	0.06	2.1	7.16	2.51	0.09	2.01	7.82	2.52	0.1	Wear
08:53:00	1769	571.32	380.24	710.9	988.58	67.37	54.7	44	3.04	7.66	3.76	0.14	2.87	12.72	2.98	0.11	2.66	13.06	2.55	0.09	2.44	12.64	2.26	0.08	668.33	212.42	696.59	988.85	77.58	132.51	45.18	1.65	5.19	2.15	0	1.37	7.68	2.02	0.07	1.23	7.69	1.9	0.08	1.11	7.3	1.78	0.07	Wear
08:54:00	1769	547.26	341.15	749.73	990.54	69.83	56.43	40.74	3.89	10.45	0.15	0.01	3.25	9.17	0.13	0.02	2.82	8.18	0.14	0.05	2.52	7.44	0.13	0.05	684.1	228.59	675.76	988.82	76.63	133.79	46.87	0.07	5.66	0.54	0.09	0.15	5.04	0.57	0.08	0.14	4.52	0.54	0.07	0.13	4.1	0.51	0.06	Wear
08:55:00	1769	578.24	294.21	748.11	990.33	72.72	54.28	40.94	0.23	0.94	0.02	0.02	0.18	0.79	0.05	0.04	0.15	0.7	0.05	0.04	0.49	1.7	0.06	0.04	684.78	247.65	670.63	990.03	75.51	133.76	47.36	0.14	1.05	0.25	0.01	0.1	0.95	0.22	0.01	0.09	0.84	0.2	0.01	0.13	0.75	0.2	0.01	Wear
08:56:00	1769	580.11	290.34	747.88	990.05	72.95	54.13	40.94	0.02	0.05	0.05	0.04	0.02	0.05	0.04	0.04	0.49	1.61	0.04	0.04	0.79	2.98	0.05	0.05	686.11	251.37	668.28	990.23	75.29	133.86	47.56	0.02	0.21	0.04	0.01	0.02	0.16	0.04	0.01	0.09	0.13	0.08	0.01	0.18	0.13	0.24	0.03	Wear
08:57:00	1769	579.94	290.12	747.37	989.49	72.95	54.12	40.95	0	0.02	0.01	0.01	0.58	1.85	0.02	0.04	0.85	3.19	0.04	0.06	1.82	4.73	0.4	0.1	685.89	252.11	667.94	990.03	75.25	133.85	47.57	0.02	0.03	0.02	0	0.1	0.09	0.07	0.01	0.2	0.11	0.26	0.03	0.63	2.12	0.57	0.07	Wear
08:58:00	1769	579.93	290.05	747.3	989.41	72.95	54.12	40.95	0.7	2.27	0.02	0.05	0.88	3.36	0.05	0.06	1.89	4.78	0.44	0.1	2.6	5.12	0.89	0.12	686.13	252	667.74	990.04	75.25	133.87	47.59	0.11	0.1	0.07	0.01	0.2	0.1	0.28	0.04	0.67	2.36	0.6	0.08	0.77	4.55	0.56	0.11	Wear
08:59:00	1769	585.73	280.89	747.13	990.09	73.52	53.73	41.01	0.53	2.49	0.07	0.04	1.78	3.98	0.52	0.09	2.44	4.09	0.97	0.1	2.22	4.57	0.84	0.09	687.19	251.66	667.04	990.21	75.28	133.95	47.65	0.18	0.05	0.3	0.05	0.7	2.7	0.61	0.08	0.75	4.89	0.53	0.11	0.65	5.05	0.49	0.11	Wear
09:00:00	1769	590.16	271.17	747.9	990.62	74.11	53.43	40.97	1.86	3.14	0.67	0.09	2.27	2.82	1.05	0.08	1.89	3.31	0.86	0.07	1.65	3.22	0.78	0.08	688.91	251.49	664.26	989.54	75.28	134.12	47.83	0.75	3.31	0.56	0.07	0.67	5.19	0.4	0.1	0.55	4.9	0.44	0.09	0.58	4.32	0.53	0.09	Wear
09:01:00	1769	605.9	259.39	740.85	991.85	74.84	52.34	41.66	1.35	0.53	0.81	0.02	0.98	1.83	0.66	0.04	1.04	1.73	0.68	0.08	0.9	1.89	0.61	0.07	696.3	240	659.01	988.54	75.95	134.79	48.18	0.12	4.05	0.25	0.06	0.31	3.15	0.49	0.05	0.55	2.58	0.61	0.05	0.57	2.25	0.6	0.05	Wear
09:02:00	1769	617.55	257.47	732.38	992.14	74.96	51.5	42.42	0.96	1.94	0.81	0.05	1.2	1.5	0.83	0.09	0.99	1.57	0.7	0.08	0.86	1.59	0.62	0.07	697.47	226.65	661.3	987.65	76.73	134.93	47.96	0.42	0.48	0.44	0.02	0.62	1.36	0.51	0.02	0.59	1.4	0.47	0.02	0.56	1.3	0.43	0.03	Wear
09:03:00	1769	609.2	250.5	740.79	991.44	75.36	52.08	41.65	0.73	0.25	0.33	0.08	0.55	0.65	0.24	0.06	0.48	0.76	0.2	0.05	0.42	0.77	0.17	0.04	693.31	228.2	665.46	987.87	76.64	134.58	47.65	0.46	1.36	0.27	0.03	0.36	1.17	0.21	0.03	0.32	1	0.18	0.03	0.29	0.88	0.16	0.03	Wear
09:04:00	1769	602.92	251.37	744.27	990.29	75.3	52.49	41.27	0.6	0.89	0.21	0.05	0.52	0.85	0.19	0.04	0.46	0.79	0.17	0.03	0.41	0.72	0.14	0.03	688.86	232.64	668.03	987.39	76.37	134.24	47.42	0.02	0.15	0.04	0	0.03	0.12	0.03	0.02	0.03	0.13	0.03	0.01	0.04	0.12	0.03	0.01	Wear
09:05:00	1769	608.05	248.24	742.02	990.96	75.49	52.15	41.51	0.07	0.26	0.04	0.01	0.05	0.23	0.03	0.01	0.04	0.2	0.04	0.02	0.1	0.19	0.06	0.02	689.09	233.13	667.68	987.43	76.34	134.26	47.45	0.04	0.15	0.02	0.02	0.03	0.15	0.03	0.01	0.04	0.14	0.04	0.01	0.08	0.22	0.08	0.02	Wear
09:06:00	1769	608.66	247.32	741.61	990.78	75.54	52.1	41.54	0.01	0.04	0.03	0.01	0.01	0.03	0.05	0.02	0.11	0.03	0.07	0.02	0.14	0.03	0.06	0.03	688.69	232.64	667.85	987.15	76.37	134.24	47.43	0	0.06	0.02	0	0.02	0.05	0.03	0	0.07	0.17	0.08	0.01	0.08	0.2	0.09	0.01	Wear
09:07:00	1769	608.56	247.17	741.89	990.89	75.56	52.11	41.52	0.01	0.03	0.04	0.02	0.12	0.03	0.06	0.03	0.14	0.03	0.05	0.04	0.14	0.03	0.04	0.04	688.67	232.43	668.04	987.21	76.38	134.23	47.41	0.03	0	0.02	0	0.08	0.17	0.08	0.01	0.08	0.19	0.08	0.01	0.08	0.2	0.07	0.02	Wear
09:08:00	1769	608.48	247.28	742.33	991.21	75.55	52.13	41.5	0.14	0.04	0.04	0.04	0.13	0.03	0.03	0.04	0.12	0.03	0.02	0.04	0.11	0.03	0.02	0.04	688.42	232.42	668.27	987.2	76.38	134.21	47.4	0.08	0.21	0.08	0.01	0.07	0.19	0.07	0.01	0.06	0.19	0.06	0.02	0.06	0.23	0.05	0.02	Wear
09:09:00	1769	607.24	247.14	742.74	990.71	75.55	52.2	41.43	0.04	0.04	0.02	0.02	0.03	0.04	0.02	0.02	0.03	0.03	0.02	0.02	0.02	0.14	0.02	0.02	687.64	231.73	669.06	987.02	76.42	134.16	47.32	0.01	0.04	0	0.01	0.01	0.06	0	0.01	0.01	0.14	0.01	0.01	0.11	0.29	0.07	0.01	Wear
09:10:00	1769	606.93	247.28	742.5	990.37	75.54	52.21	41.43	0.01	0.01	0.01	0.01	0.01	0.02	0.01	0.01	0.01	0.15	0.01	0.01	0.02	0.28	0.03	0.01	687.58	231.6	669.05	986.94	76.43	134.16	47.32	0.01	0.05	0	0.01	0.01	0.14	0.01	0.01	0.12	0.3	0.08	0.01	0.16	0.49	0.11	0.01	Wear
09:11:00	1769	606.88	247.3	742.4	990.28	75.54	52.21	41.44	0.01	0.03	0.01	0	0.01	0.18	0.01	0.01	0.02	0.3	0.03	0.01	0.02	0.3	0.03	0.01	687.47	231.44	669.05	986.83	76.44	134.16	47.31	0	0.14	0	0.01	0.14	0.3	0.09	0.01	0.17	0.49	0.11	0.01	0.17	0.51	0.12	0.01	Wear
09:12:00	1769	606.97	247.19	742.34	990.26	75.55	52.2	41.44	0.01	0.23	0.01	0.01	0.03	0.32	0.03	0.01	0.03	0.3	0.03	0.01	0.05	0.26	0.03	0.02	687.46	230.98	669.12	986.76	76.46	134.16	47.3	0.17	0.28	0.12	0.02	0.17	0.46	0.12	0.01	0.16	0.45	0.11	0.01	0.16	0.43	0.12	0.01	Wear
09:13:00	1769	607.05	248	742.28	990.47	75.5	52.2	41.46	0.03	0.23	0.03	0.02	0.03	0.17	0.03	0.02	0.05	0.16	0.03	0.02	0.05	0.35	0.04	0.02	689.15	230.06	668	986.97	76.52	134.29	47.4	0.06	0.37	0.04	0.01	0.06	0.3	0.04	0.01	0.07	0.27	0.06	0.01	0.08	0.26	0.07	0.01	Wear
09:14:00	1769	606.75	248.8	741.95	990.24	75.45	52.21	41.47	0.01	0.04	0	0	0.04	0.15	0.03	0.01	0.04	0.41	0.05	0.01	0.04	0.56	0.05	0.01	689.78	228.86	667.58	986.83	76.59	134.35	47.43	0.01	0.01	0	0	0.04	0.04	0.04	0	0.05	0.07	0.06	0.01	0.05	0.12	0.06	0.01	Wear
09:15:00	1769	606.69	248.66	741.96	990.17	75.46	52.21	41.47	0.05	0.16	0.04	0.01	0.05	0.43	0.05	0.01	0.05	0.56	0.04	0.01	0.04	0.56	0.04	0.02	689.88	228.88	667.54	986.88	76.59	134.35	47.44	0.05	0.05	0.05	0	0.05	0.08	0.06	0.01	0.04	0.13	0.06	0.01	0.04	0.14	0.05	0.02	Wear
09:16:00	1769	606.26	248.11	742.33	990.05	75.49	52.24	41.43	0.06	0.43	0.03	0.01	0.06	0.5	0.03	0.01	0.05	0.47	0.02	0.02	0.08	0.4	0.02	0.03	690.33	228.72	667.09	986.86	76.6	134.39	47.47	0.02	0.06	0.03	0.01	0.01	0.12	0.03	0.02	0.03	0.12	0.02	0.02	0.09	0.12	0.07	0.02	Wear
09:17:00	1769	606.81	246.6	742.65	990.25	75.58	52.21	41.41	0.01	0.27	0	0.01	0.02	0.22	0.02	0.02	0.09	0.21	0.01	0.03	0.09	0.21	0.01	0.03	690.51	228.53	666.8	986.75	76.61	134.41	47.49	0.01	0.1	0.01	0.01	0.03	0.09	0.01	0.02	0.11	0.11	0.08	0.02	0.11	0.1	0.08	0.02	Wear
09:18:00	1769	606.91	245.65	742.66	990.07	75.63	52.19	41.4	0.02	0.01	0.02	0.02	0.1	0.21	0.01	0.03	0.09	0.23	0.01	0.02	0.08	0.23	0.02	0.02	690.43	228.2	666.71	986.56	76.63	134.41	47.48	0.04	0.02	0.01	0.01	0.11	0.12	0.09	0.01	0.11	0.11	0.08	0.01	0.1	0.12	0.08	0.01	Wear
09:19:00	1769	606.72	245.7	742.46	989.84	75.63	52.2	41.4	0.11	0.24	0.01	0.02	0.08	0.22	0.01	0.02	0.07	0.21	0.01	0.01	0.06	0.2	0.02	0.01	690.06	228.13	666.83	986.37	76.63	134.39	47.46	0.12	0.16	0.1	0	0.09	0.12	0.08	0	0.08	0.12	0.06	0	0.07	0.1	0.06	0	Wear
09:20:00	1769	605.78	246.55	742.6	989.56	75.57	52.25	41.37	0.02	0.05	0.02	0	0.04	0.06	0.02	0.01	0.04	0.07	0.02	0.01	0.05	0.07	0.03	0.01	688.93	228.64	667.8	986.34	76.6	134.3	47.39	0.01	0.02	0.01	0	0.01	0.04	0.02	0	0.01	0.03	0.02	0	0.01	0.03	0.02	0.01	Wear
09:21:00	1769	605.93	246.72	742.43	989.57	75.56	52.24	41.39	0.04	0.03	0.01	0.01	0.03	0.04	0.02	0.01	0.04	0.04	0.02	0.01	0.04	0.05	0.02	0.01	689	228.58	667.66	986.28	76.6	134.31	47.39	0.01	0.05	0.01	0	0.01	0.04	0.01	0	0.01	0.03	0.02	0.01	0.01	0.06	0.02	0.01	Wear
09:22:00	1769	606.24	246.84	742.34	989.73	75.56	52.23	41.4	0	0.03	0.02	0.01	0.03	0.02	0.01	0.01	0.02	0.03	0.02	0.01	0.02	0.03	0.02	0.01	689.1	228.75	667.54	986.31	76.59	134.32	47.41	0.01	0.05	0.02	0	0.01	0.03	0.02	0.01	0.01	0.06	0.03	0.01	0.01	0.06	0.03	0.01	Wear
09:23:00	1769	606.21	246.93	742.18	989.61	75.55	52.22	41.41	0.04	0.01	0	0.01	0.03	0.03	0.01	0.01	0.02	0.02	0.01	0.01	0.03	0.78	0.07	0.02	688.96	228.6	667.69	986.28	76.6	134.31	47.39	0	0.01	0.02	0.01	0	0.06	0.02	0.01	0	0.05	0.02	0.01	0.78	2.58	0.53	0.01	Wear
09:24:00	1769	606.53	246.95	742.14	989.78	75.55	52.21	41.43	0.02	0.03	0.01	0.01	0.02	0.02	0.01	0.02	0.04	0.88	0.08	0.03	0.09	0.83	0.07	0.04	688.94	228.64	667.87	986.4	76.6	134.3	47.38	0	0.07	0.01	0	0	0.05	0.01	0.01	0.87	2.88	0.6	0.01	1.08	3.86	0.74	0.01	Wear
09:25:00	1769	606.33	247.05	742.05	989.61	75.54	52.22	41.42	0.01	0.02	0.01	0.01	0.03	1.02	0.09	0.02	0.11	0.94	0.08	0.05	0.11	0.82	0.07	0.05	688.92	228.4	667.93	986.37	76.61	134.3	47.38	0	0.03	0.01	0.01	1	3.33	0.7	0.01	1.13	4.1	0.78	0.01	1.05	3.92	0.72	0.01	Wear
09:26:00	1769	606.26	246.99	741.94	989.47	75.54	52.21	41.42	0.04	1.24	0.12	0.02	0.13	1.11	0.1	0.06	0.13	0.92	0.08	0.06	0.12	0.83	0.08	0.05	688.95	228.5	668.02	986.47	76.61	134.3	47.38	1.22	4.13	0.86	0.01	1.14	4.21	0.79	0.01	0.96	3.67	0.66	0.01	0.83	3.2	0.57	0.01	Wear
09:27:00	1769	605.95	242.69	743.17	989.15	75.8	52.22	41.29	0.17	1.45	0.13	0.08	0.14	1.09	0.1	0.07	0.12	0.91	0.08	0.06	0.72	1.29	0.46	0.1	700.96	215.52	659.94	986.66	77.38	135.27	48.02	0.3	1.58	0.19	0.01	0.22	1.12	0.16	0.01	0.26	1.06	0.22	0.01	1.26	4.14	1.22	0.06	Wear
09:28:00	1769	607.45	247.73	741.8	990.28	75.51	52.16	41.49	0.01	0.27	0.04	0	0.01	0.59	0.06	0	0.76	1.07	0.5	0.08	1.02	1.06	0.56	0.1	703.91	210.75	658.19	986.48	77.66	135.53	48.15	0.24	0.71	0.21	0.01	0.32	1.09	0.27	0.01	1.4	4.48	1.37	0.07	1.52	5.11	1.5	0.08	Wear
09:29:00	1769	607.37	246.78	742.19	990.29	75.57	52.17	41.46	0	0.55	0.05	0	0.88	1.31	0.59	0.09	1.08	1.21	0.61	0.1	1.08	1.1	0.59	0.1	701.52	212.88	660.14	986.56	77.54	135.32	48	0.21	0.82	0.17	0.01	1.68	5.43	1.64	0.08	1.68	5.69	1.65	0.09	1.56	5.35	1.55	0.09	Wear
09:30:00	1769	607.4	244.88	742.69	990.22	75.68	52.16	41.41	1.08	1.8	0.75	0.12	1.09	1.49	0.63	0.11	1	1.27	0.55	0.09	2.38	1.22	2.12	0.15	699.44	215.37	661.69	986.65	77.39	135.15	47.88	2.15	7.12	2.1	0.1	1.75	6.11	1.73	0.09	1.49	5.25	1.47	0.08	1.36	4.65	1.36	0.07	Wear
09:31:00	1769	616.72	251.19	734.88	991.86	75.33	51.55	42.19	0.43	1.82	0.04	0.02	0.35	1.46	0.04	0.02	2.25	1.28	2.17	0.16	5.2	2.2	4.98	0.38	721.04	194.71	642.31	985.28	78.6	137.05	49.31	0.01	0.45	0.01	0.03	0.09	0.46	0.09	0.02	0.13	0.47	0.17	0.02	0.17	0.52	0.26	0.02	Wear
09:32:00	1769	620.47	244.79	734.49	992.18	75.72	51.29	42.24	0.01	0.08	0.01	0.01	2.46	1.04	2.51	0.19	5.47	2.07	5.41	0.41	5.87	3.12	5.89	0.46	721.19	193.48	642.25	984.92	78.67	137.07	49.3	0.12	0.63	0.11	0.01	0.16	0.58	0.21	0.02	0.19	0.59	0.29	0.02	0.17	0.52	0.26	0.02	Wear
09:33:00	1769	620.4	245.08	734.35	992.1	75.7	51.29	42.25	2.99	1.23	3.09	0.24	5.81	2.53	5.85	0.44	5.71	3.5	5.84	0.45	5.36	3.6	5.57	0.43	719.95	195.21	643.29	985.03	78.57	136.96	49.23	0.23	0.14	0.29	0.01	0.22	0.24	0.33	0.02	0.18	0.2	0.28	0.02	0.16	0.28	0.26	0.03	Wear
09:34:00	1769	647.2	249.37	702.97	988.8	75.39	49.06	44.63	5.08	3.53	5.16	0.38	4.21	4.02	4.32	0.33	3.66	3.78	3.79	0.3	3.3	3.58	3.44	0.27	722.31	195.59	640.66	985.23	78.55	137.16	49.43	0.07	0.19	0.17	0.03	0.06	0.17	0.12	0.03	0.05	0.26	0.11	0.03	0.07	0.4	0.09	0.03	Wear
09:35:00	1769	695.42	237.22	653.49	983.45	76.04	44.99	48.35	0.27	2.06	0.12	0.04	0.23	1.7	0.12	0.04	0.24	1.55	0.18	0.05	0.23	1.43	0.17	0.04	723.02	196.13	639.11	984.78	78.51	137.24	49.53	0.08	0.22	0.11	0.01	0.06	0.28	0.08	0.01	0.08	0.4	0.08	0.01	0.08	0.5	0.08	0.01	Wear
09:36:00	1769	698.09	230.41	652.37	982.87	76.44	44.74	48.41	0.02	0.02	0.04	0.01	0.09	0.23	0.14	0.03	0.1	0.24	0.12	0.02	0.09	0.24	0.11	0.02	722.25	195.51	640.09	984.69	78.55	137.18	49.45	0.01	0.39	0.07	0.01	0.06	0.48	0.06	0.01	0.06	0.55	0.05	0.01	0.06	0.57	0.06	0.01	Wear
09:37:00	1769	698.25	230.33	652.01	982.73	76.45	44.72	48.43	0.11	0.26	0.15	0.03	0.09	0.23	0.11	0.02	0.08	0.21	0.09	0.02	0.07	0.18	0.08	0.01	722.32	196.59	639.47	984.55	78.48	137.19	49.5	0.07	0.29	0.07	0	0.06	0.36	0.07	0.01	0.06	0.38	0.07	0.02	0.08	0.47	0.11	0.02	Wear
09:38:00	1769	699.31	229.47	650.65	982.37	76.49	44.61	48.52	0.01	0.03	0.04	0.02	0.02	0.03	0.05	0.02	0.04	0.09	0.04	0.01	0.09	0.09	0.13	0.02	721.57	197.39	640.1	984.57	78.43	137.13	49.45	0	0.22	0.02	0.02	0.01	0.23	0.03	0.02	0.06	0.34	0.09	0.02	0.06	0.3	0.1	0.02	Wear
09:39:00	1769	699.42	229.36	651.06	982.7	76.5	44.62	48.51	0.03	0.01	0.02	0.01	0.04	0.1	0.02	0.01	0.1	0.1	0.13	0.02	0.17	0.76	0.36	0.04	721.54	198	640.26	984.79	78.4	137.11	49.45	0.01	0.11	0.02	0.01	0.07	0.26	0.09	0.01	0.06	0.22	0.09	0.01	0.05	0.26	0.08	0.01	Wear
09:40:00	1769	699.08	229.33	651.27	982.59	76.5	44.65	48.49	0.02	0.13	0	0	0.09	0.1	0.15	0.02	0.17	0.87	0.38	0.04	0.17	0.99	0.4	0.05	721.43	198.3	640.45	984.88	78.38	137.1	49.44	0.07	0.26	0.1	0.01	0.05	0.21	0.08	0.01	0.05	0.29	0.07	0.01	0.04	0.26	0.06	0.02	Wear
09:41:00	1769	698.86	229.76	651.25	982.53	76.48	44.66	48.48	0.1	0.01	0.18	0.03	0.17	1.03	0.42	0.05	0.15	1.08	0.4	0.05	0.14	1.06	0.37	0.04	720.67	199.02	641.37	985.07	78.34	137.02	49.38	0.02	0.25	0	0	0.05	0.36	0.02	0	0.04	0.3	0.02	0.01	0.05	0.35	0.06	0.02	Wear
09:42:00	1769	697.87	229.72	652.94	982.94	76.48	44.77	48.37	0.14	1.26	0.39	0.04	0.1	1.07	0.31	0.03	0.08	0.97	0.26	0.03	0.08	0.94	0.23	0.02	720.88	198.33	641.35	985.07	78.38	137.04	49.38	0.04	0.26	0.02	0	0.03	0.25	0.02	0.02	0.06	0.38	0.06	0.02	0.06	0.4	0.06	0.02	Wear
09:43:00	1769	696.46	225.66	656.59	983.44	76.73	44.91	48.11	0.05	0.1	0.03	0.01	0.04	0.13	0.03	0	0.07	0.25	0.06	0.01	0.07	0.63	0.06	0.01	721.33	197.59	641.14	985.12	78.43	137.07	49.4	0.02	0.34	0.03	0.02	0.07	0.46	0.07	0.01	0.07	0.45	0.07	0.02	0.06	0.47	0.06	0.02	Wear
09:44:00	1769	696.92	225.35	656.35	983.52	76.75	44.88	48.14	0.01	0.08	0.01	0	0.05	0.23	0.06	0.01	0.06	0.65	0.06	0.01	0.06	0.7	0.05	0.01	721.11	198.55	641.44	985.35	78.38	137.04	49.38	0.08	0.31	0.07	0	0.07	0.26	0.07	0.01	0.06	0.29	0.07	0.01	0.07	0.47	0.08	0.02	Wear
09:45:00	1769	697.03	225.09	656.26	983.48	76.77	44.87	48.14	0.06	0.23	0.07	0.01	0.05	0.68	0.07	0.01	0.05	0.68	0.06	0.01	0.09	0.71	0.1	0.02	720.33	199.42	642.08	985.36	78.32	136.97	49.34	0.1	0.02	0.1	0.01	0.08	0.13	0.09	0.01	0.08	0.4	0.09	0.02	0.11	0.36	0.18	0.02	Wear
09:46:00	1769	697.59	224.36	655.62	983.29	76.81	44.81	48.18	0.01	0.7	0.1	0.01	0.01	0.57	0.07	0.01	0.08	0.56	0.11	0.02	0.11	0.55	0.14	0.02	721.34	199.48	641.15	985.52	78.32	137.05	49.41	0.01	0.15	0.01	0	0.08	0.43	0.09	0.01	0.12	0.38	0.21	0.02	0.13	0.34	0.21	0.02	Wear
09:47:00	1769	697.71	222.15	656.52	983.47	76.94	44.81	48.12	0	0	0.02	0.01	0.09	0.17	0.14	0.02	0.11	0.19	0.16	0.03	0.1	0.19	0.17	0.03	721.22	199.91	641.09	985.48	78.3	137.04	49.42	0.09	0.43	0.11	0.02	0.12	0.41	0.22	0.03	0.12	0.36	0.21	0.02	0.11	0.33	0.2	0.02	Wear
09:48:00	1769	697.72	222.14	656.33	983.35	76.94	44.8	48.13	0.11	0.21	0.16	0.02	0.12	0.19	0.16	0.02	0.1	0.2	0.15	0.02	2.68	2.97	3.15	0.09	720.32	201.14	642.13	985.73	78.23	136.95	49.35	0.08	0.55	0.2	0.02	0.07	0.44	0.16	0.01	0.06	0.38	0.14	0.01	0.1	0.34	0.17	0.02	Wear
09:49:00	1769	698.85	221.49	654.88	983.04	76.98	44.69	48.23	0.04	0.05	0.06	0.01	0.03	0.2	0.06	0.01	2.96	3.31	3.5	0.1	3	14.87	3.04	0.16	719.48	199.57	643.93	985.98	78.32	136.86	49.23	0	0.03	0.02	0.01	0	0.02	0.01	0.01	0.11	0.15	0.17	0.02	0.18	0.99	0.33	0.02	Wear
09:50:00	1769	699.28	221.33	654.36	982.95	76.99	44.65	48.26	0.04	0.27	0.02	0.01	3.39	3.86	4.04	0.12	3.14	16.68	3.3	0.17	2.87	19.37	2.86	0.18	719.45	199.65	643.78	985.88	78.32	136.87	49.23	0	0.02	0.01	0.01	0.12	0.16	0.19	0.03	0.21	1.12	0.38	0.02	0.23	1.42	0.44	0.02	Wear
09:51:00	1769	698.92	222.17	654.17	982.77	76.93	44.67	48.27	4.13	4.91	5	0.16	3.14	19.26	3.6	0.18	2.63	20.58	2.98	0.17	2.31	20.39	2.6	0.16	719.46	199.6	643.89	985.95	78.32	136.86	49.23	0.15	0.21	0.24	0.03	0.26	1.32	0.46	0.03	0.26	1.53	0.49	0.02	0.28	1.61	0.53	0.02	Wear
09:52:00	1769	740.98	207.26	609.51	984.93	77.84	41.05	51.64	0.58	22.01	3.47	0.1	0.51	19.35	2.87	0.08	0.46	17.44	2.5	0.07	0.48	15.74	2.27	0.06	721.01	200.19	641.71	986.39	78.29	136.99	49.4	0.36	1.71	0.64	0.03	0.31	1.63	0.57	0.02	0.3	1.57	0.56	0.02	0.28	1.53	0.53	0.02	Wear
09:53:00	1769	734.89	151.43	640.19	986.35	81.17	41.84	49.53	0.07	0.87	0.13	0	0.07	0.86	0.12	0.01	0.19	0.88	0.2	0.02	0.18	0.8	0.17	0.02	717.35	195.4	647.54	985.96	78.57	136.68	48.95	0.04	0.47	0.11	0.01	0.09	0.54	0.19	0.02	0.09	0.59	0.18	0.01	0.09	0.6	0.17	0.02	Wear
09:54:00	1769	734.13	149.57	641.41	986.29	81.28	41.9	49.43	0.02	0.3	0.03	0.01	0.19	0.92	0.16	0.02	0.16	0.85	0.13	0.02	0.15	0.82	0.15	0.02	716.97	194.11	648.51	986.07	78.65	136.64	48.88	0.08	0.28	0.16	0.02	0.07	0.35	0.13	0.01	0.06	0.37	0.11	0.02	0.1	0.34	0.15	0.01	Wear
09:55:00	1769	733.89	148.94	641.65	986.17	81.31	41.91	49.41	0.22	1.25	0.18	0.02	0.16	0.95	0.13	0.02	0.15	0.84	0.16	0.02	0.18	3.05	0.15	0.02	716.14	193.33	650.02	986.3	78.7	136.56	48.77	0.01	0.21	0.01	0.02	0.01	0.22	0.02	0.02	0.08	0.19	0.1	0.02	0.13	0.32	0.17	0.02	Wear
09:56:00	1769	731.58	151.59	643.25	985.91	81.16	42.09	49.27	0.09	0.17	0.13	0.01	0.15	0.13	0.2	0.01	0.17	3.09	0.17	0.01	0.18	3.21	0.15	0.01	716.02	192.77	649.92	986.04	78.73	136.57	48.77	0	0.1	0.01	0.01	0.08	0.07	0.12	0.01	0.15	0.27	0.2	0.02	0.13	0.33	0.18	0.01	Wear
09:57:00	1769	732.55	151.22	642.07	985.8	81.18	42	49.36	0.11	0.15	0.15	0	0.2	3.58	0.11	0.01	0.21	3.39	0.1	0.01	0.2	3.46	0.09	0.01	716	192.5	649.81	985.9	78.74	136.57	48.77	0.1	0.04	0.16	0.02	0.18	0.28	0.24	0.02	0.15	0.38	0.2	0.02	0.14	0.43	0.18	0.01	Wear
09:58:00	1769	733.72	151.55	640.7	985.83	81.16	41.9	49.46	0.28	4.26	0.09	0.01	0.24	3.3	0.1	0.01	0.21	3.1	0.09	0.01	0.28	3.39	0.17	0.01	714.98	192.62	651.24	986.13	78.74	136.47	48.67	0.26	0.36	0.35	0.03	0.18	0.46	0.25	0.02	0.15	0.49	0.21	0.02	0.15	0.63	0.19	0.02	Wear
09:59:00	1769	730.87	160.96	641.48	985.72	80.6	42.14	49.4	0.04	0.39	0.06	0.01	0.03	0.76	0.06	0.01	0.18	1.69	0.16	0.01	0.24	1.49	0.27	0.01	717.6	191.63	648.07	985.75	78.79	136.72	48.89	0.12	0.65	0.13	0.02	0.09	0.58	0.09	0.01	0.09	0.69	0.08	0.01	0.08	0.66	0.07	0.01	Wear
10:00:00	1769	730.5	160.07	642.04	985.65	80.65	42.17	49.35	0	1.07	0.08	0	0.2	1.93	0.18	0.01	0.24	1.58	0.28	0.01	0.25	1.49	0.33	0.01	716.37	193.4	649.24	985.97	78.69	136.6	48.82	0.05	0.76	0.03	0.01	0.09	0.84	0.06	0.01	0.08	0.76	0.05	0.01	0.13	0.66	0.14	0.01	Wear
10:01:00	1769	730.5	162.5	641.3	985.6	80.51	42.17	49.41	0	1.63	0.25	0.01	0.24	1.21	0.32	0.01	0.24	1.37	0.34	0.01	0.22	1.28	0.33	0.01	716.9	191.34	648.99	985.82	78.81	136.65	48.83	0.08	0.41	0.06	0	0.06	0.31	0.04	0	0.14	0.34	0.16	0.01	0.14	0.31	0.16	0.01	Wear
10:02:00	1769	727.95	166.3	643.58	985.79	80.29	42.4	49.24	0.08	1.26	0.19	0	0.09	1.64	0.22	0.01	0.08	1.47	0.2	0.01	0.34	1.58	0.43	0.01	717.67	190.23	648.48	985.79	78.87	136.72	48.87	0.01	0.07	0.02	0	0.17	0.37	0.2	0.01	0.16	0.33	0.18	0.01	0.32	0.71	0.37	0.01	Wear
10:03:00	1769	727.1	163.36	645.35	985.84	80.46	42.48	49.11	0.05	1.05	0.11	0.01	0.03	0.77	0.09	0.01	0.39	0.95	0.5	0.02	2.78	23.39	7.66	0.08	717.52	190.41	648.62	985.82	78.86	136.71	48.86	0.2	0.42	0.24	0.01	0.15	0.31	0.17	0.01	0.37	0.82	0.43	0.01	6.6	14.95	5.15	0.03	Wear
10:04:00	1769	726.63	160.96	646.34	985.74	80.6	42.51	49.03	0.01	0.26	0.01	0.01	0.46	0.61	0.6	0.02	3.07	25.72	8.61	0.09	41.18	72.05	13.81	1.17	715.47	191.54	650.79	985.97	78.8	136.52	48.7	0.04	0.11	0.06	0.01	0.46	1.01	0.52	0.01	7.43	16.99	5.73	0.03	36.74	55.75	13.71	0.98	Wear
10:05:00	1769	726.78	161.56	646.28	985.9	80.57	42.51	49.04	0.55	0.84	0.73	0.01	3.45	28.52	9.99	0.11	48.34	71.82	15.9	1.31	61.78	64.42	16.03	1.45	715.9	191.23	650.26	985.87	78.82	136.57	48.73	0.54	1.17	0.61	0.01	8.77	20.02	6.65	0.04	42.53	60.73	14.63	1.1	52.81	56.01	15.01	1.16	Wear
10:06:00	1769	732.45	159.65	639.65	986.1	80.68	42	49.53	3.88	32.67	12.22	0.14	60.92	69.25	19.38	1.52	73.76	57.49	17.98	1.54	80.12	49.55	16.44	1.47	721.35	188.08	644.66	986.01	79	137.04	49.15	11.27	25.43	8.29	0.04	51.99	67.61	15.42	1.25	60.53	56.41	14.46	1.22	63.87	48.71	13.3	1.15	Wear
10:07:00	1769	773.79	255.58	537.9	984.11	74.84	37.82	56.78	91.45	57.74	26.89	1.92	95.05	41.48	20.69	1.59	95.3	33.89	17.42	1.39	100	32.75	46.67	1.2	614.88	130.75	724.91	986.6	82.36	129.65	41.56	68.78	78.71	13.01	1.51	66.99	54.19	10.27	1.19	64.17	43.52	8.77	1.03	58.16	65.11	19.16	0.93	Wear
10:07:00	1769	166.03	608.3	790.53	1011.22	53.02	99.45	38.58	0.36	0.06	0.12	0.06	0.39	0.05	0.13	0.07	44.74	11.54	51.8	0.29	48.26	13.91	45.41	0.6	212.5	458.95	871.78	1007.88	117.09	77.83	149.88	0.07	0.1	0.09	0.09	0.14	0.09	0.06	0.06	62.03	56.93	21.38	0.06	71.29	48.18	39.7	0.17	Wear
10:08:00	1769	166.88	607.77	791.86	1012.08	53.09	99.49	38.52	0.19	0.01	0.06	0.04	55.88	13.09	65.48	0.35	55.96	14.36	53.03	0.66	54.66	13.75	45.7	0.71	212.71	458.32	870.65	1006.66	117.08	77.8	149.87	0.13	0.02	0.05	0.04	64.87	72.61	25.59	0.07	67.55	56.86	45.41	0.18	59.49	48.09	52.94	0.19	Wear
10:09:00	1769	167.32	607.83	792.53	1012.71	53.12	99.51	38.5	81.66	15.45	98.91	0.45	67.17	13.89	65.69	0.71	59.29	12.21	52.1	0.7	53.89	10.96	44.36	0.65	213.09	458.17	871.28	1007.22	117.06	77.79	149.89	66.87	100	33.87	0.06	58.77	72.32	53.45	0.22	48.65	56.64	58	0.21	42.1	47.91	59.16	0.2	Wear
10:10:00	1769	44.82	756.91	140.2	1006.24	40.15	92.54	98.2	34.55	3.75	87.49	0.56	26.15	3.03	59.22	0.46	21.82	2.6	47.26	0.4	19.1	2.32	40.37	0.35	595.36	52.15	534.61	1008.07	87.04	50.49	124.86	26.19	100	45.53	0.29	20.15	71.67	41.72	0.23	16.96	56.25	38.49	0.2	14.92	47.63	35.86	0.18	Wear
10:11:00	1769	73.8	798.18	595.14	998.37	36.92	85.76	126.59	0.18	0.03	0	0.02	0.13	0.03	0.04	0.01	0.11	0.03	0.09	0.02	0.15	0.03	0.1	0.02	866.02	427.46	274.21	1003.95	64.8	30.39	105.85	0.03	0	0.16	0.01	0.03	0.04	0.16	0.02	0.03	0.03	0.23	0.01	0.03	0.03	0.2	0.02	Wear
10:12:00	1769	73.99	797.83	595.12	998.09	36.93	85.75	126.6	0.11	0.01	0.05	0.01	0.07	0.01	0.09	0.02	0.12	0.02	0.1	0.02	0.22	0.02	0.09	0.03	866.38	427.49	273.58	1004.11	64.8	30.36	105.81	0.01	0.04	0.05	0.01	0.01	0.03	0.17	0.01	0.02	0.03	0.15	0.02	0.05	0.02	0.14	0.03	Wear
10:13:00	1769	73.88	797.77	595.56	998.3	36.95	85.76	126.63	0.06	0.01	0.08	0.02	0.15	0.02	0.07	0.02	0.25	0.02	0.06	0.02	0.25	0.02	0.05	0.02	866.49	427.75	273.38	1004.26	64.79	30.37	105.8	0	0.01	0.18	0.01	0.02	0.01	0.15	0.02	0.05	0	0.14	0.03	0.04	0.01	0.14	0.03	Wear
10:14:00	1769	73.94	797.62	596.21	998.56	36.99	85.75	126.66	0.14	0.01	0.02	0	0.24	0.03	0.02	0.01	0.22	0.02	0.03	0.01	0.2	0.02	0.03	0.01	866.53	427.71	272.69	1004.08	64.79	30.34	105.76	0.02	0	0.2	0.03	0.05	0	0.15	0.04	0.04	0.01	0.13	0.03	0.04	0.01	0.15	0.03	Wear
10:15:00	1769	74.09	797.51	596.4	998.61	37	85.74	126.67	0.19	0.04	0.03	0.01	0.15	0.03	0.04	0.01	0.12	0.02	0.03	0.01	0.13	0.02	0.03	0.01	866.82	427.71	273.45	1004.55	64.8	30.36	105.8	0.05	0	0.16	0.02	0.03	0.01	0.15	0.02	0.03	0.01	0.17	0.02	0.03	0.04	0.16	0.02	Wear
10:16:00	1769	74.29	797.93	596.11	998.78	36.97	85.73	126.64	0.03	0.01	0.02	0.01	0.02	0.01	0.02	0.01	0.05	0.01	0.02	0.01	0.07	0.02	0.02	0.01	867.38	427.71	272.85	1004.87	64.81	30.32	105.76	0.03	0	0.04	0.02	0.02	0	0.1	0.02	0.02	0.04	0.09	0.02	0.02	0.05	0.08	0.01	Wear
10:17:00	1769	74.26	797.8	595.94	998.58	36.97	85.74	126.64	0	0	0.03	0.01	0.06	0	0.02	0.01	0.08	0.02	0.02	0.01	0.66	0.31	0.37	0.07	867.02	427.76	272.68	1004.53	64.8	30.33	105.75	0.02	0	0.09	0.01	0.02	0.04	0.07	0.02	0.02	0.05	0.06	0.01	0.03	0.04	0.31	0.01	Wear
10:18:00	1769	74.26	797.75	596.16	998.67	36.98	85.74	126.65	0	0	0	0	0.08	0.02	0	0.01	0.74	0.34	0.41	0.08	100	23.19	37.09	0.89	867.29	427.77	272.32	1004.67	64.8	30.31	105.73	0	0.05	0.03	0.01	0.01	0.05	0.03	0.01	0.02	0.04	0.33	0.01	18.23	7.43	29.16	0.59	Wear
10:19:00	1769	74.34	797.76	596.17	998.68	36.98	85.73	126.65	0.04	0.02	0	0.01	0.88	0.4	0.48	0.09	100	26.63	43.24	0.99	95.59	41.66	61.52	2.54	867.29	428.08	272.44	1004.84	64.78	30.33	105.73	0	0.01	0	0.01	0.03	0.03	0.39	0.01	20.8	8.23	33.69	0.66	59.04	31.42	43.08	0.7	Wear
10:20:00	1769	74.38	797.53	596.16	998.5	36.99	85.73	126.66	1.1	0.5	0.59	0.12	100	32.22	53.77	1.12	92.65	47.71	73.03	2.73	82.67	41.96	60.87	2.37	867.14	428.13	272.44	1004.73	64.78	30.34	105.73	0.04	0.04	0	0.01	24.89	9.38	41.17	0.76	70.33	36.64	49.56	0.74	58.84	63.83	54.33	1.13	Wear
10:21:00	1769	73.23	803.16	591.24	1000.17	36.57	85.8	126.24	99.69	43.73	77.75	1.31	86.13	56.09	92.44	2.9	71.96	45.08	70.9	2.37	60.47	43.94	66.55	2.19	867.63	427.88	270.6	1004.57	64.79	30.27	105.63	32.86	11.21	57.02	0.93	90.76	45.63	60.32	0.74	69.9	76.85	63.96	1.29	58.54	84.69	62.43	1.44	Wear
10:22:00	1769	423.06	423.74	171.76	1018.85	61.62	60.6	100.78	68.71	33.6	37.92	2.69	51.41	33.87	82.79	2.11	41.28	29.38	80.45	2.13	47.38	25.37	71.75	2.34	540.46	501.54	115.09	1017.94	58.82	53.48	96.42	100	66.84	83.96	0.05	89.41	100	80.85	1.57	69.24	100	69.96	1.66	58.06	100	60.96	1.59	Wear
10:23:00	1769	146.4	261.05	99.13	1058.36	73.21	79.2	84.79	76.05	48.65	94.39	2.43	51.67	36.36	73.97	2.52	55.72	29.48	61.75	2.7	67.64	28.36	54.26	2.51	14.53	179.6	451.4	1017.23	79.47	91.6	61.32	100	100	76.57	1.9	84.33	75.26	56.74	1.65	65.11	64.33	46.96	1.45	88.7	75.94	57.45	1.25	Wear
10:24:00	1769	487.04	534.87	497.08	1022.57	55.28	59.34	120.36	6.32	28.89	30.26	1.02	44.44	20.55	27.25	1.4	64.87	23.89	25.51	1.21	74.94	23.89	23.19	1.09	825.84	29.71	134.29	990.25	91.81	148.52	98.54	0.71	71.84	84.92	0.21	1.36	49.29	58.57	0.15	65.2	60.72	63	0.43	88.74	65.4	56.05	0.47	Wear
10:25:00	1769	445.35	353.39	767.69	1007.95	69.31	62.54	141.34	59.23	15.04	9.14	0.96	77.28	17.13	10.38	0.68	83.55	15.9	9.44	0.56	86.25	14.61	8.58	0.49	817.57	91.06	538.01	987.36	95.22	146.16	123.03	1.19	4.83	3.77	0.05	84.44	54.14	36.62	0.53	100	63.72	33.11	0.54	100	67.86	29.72	0.53	Wear
10:26:00	1769	182.44	437.51	873.83	994.39	63.89	79.42	151.51	48.56	23.24	5.58	0.42	44.78	19.4	4.4	0.32	41.61	16.9	3.73	0.27	38.95	15.19	3.3	0.23	803.94	85.05	567.45	988.03	94.91	144.48	125.04	100	76.55	38.79	0.62	100	75.75	29.02	0.52	100	73.6	24.14	0.47	100	70.82	21.09	0.44	Wear
12:01:00	1769	89.18	314.02	945.56	1000.33	71.7	95.11	160.95	0.02	1.55	0.26	0.07	0.42	1.65	0.27	0.07	0.49	1.53	0.25	0.07	1.06	1.46	0.24	0.07	13.69	25.31	996.33	996.76	88.55	89.21	1.67	2.04	1.19	0.02	0.02	1.45	0.85	0.07	0.07	1.47	0.98	0.09	0.09	1.42	1.1	0.1	0.1	Nonwear
12:02:00	1769	89.16	321	942.14	999.37	71.26	95.12	160.53	0.5	0.73	0.11	0.03	0.49	0.62	0.1	0.03	1.09	0.6	0.09	0.03	1.28	0.58	0.1	0.04	14.09	25.74	996.62	997.06	88.52	89.19	1.7	0.76	0.41	0.07	0.07	1.53	0.6	0.08	0.08	1.36	0.76	0.08	0.08	1.19	1.33	0.11	0.11	Nonwear
12:03:00	1769	88.53	324.34	940.68	998.97	71.05	95.08	160.33	0.16	0.05	0.02	0.01	1.02	0.18	0.03	0.01	1.14	0.2	0.05	0.04	1.22	0.2	0.06	0.04	13.94	25.59	997.65	998.09	88.53	89.2	1.68	1.38	0.85	0.04	0.04	1.41	0.89	0.04	0.04	1.15	1.44	0.08	0.09	1.11	1.41	0.09	0.09	Nonwear
12:04:00	1769	88.33	324.58	940.45	998.81	71.04	95.07	160.32	1.17	0.18	0.02	0.01	1.09	0.17	0.05	0.04	1.08	0.17	0.06	0.04	1	0.16	0.06	0.04	13.67	25.9	998.24	998.69	88.51	89.22	1.69	1.94	0.38	0.02	0.02	1.37	1.18	0.08	0.08	1.28	1.07	0.08	0.08	1.23	1.18	0.1	0.1	Nonwear
12:05:00	1769	86.88	325.43	940.19	998.73	70.98	94.99	160.29	0.27	0.05	0.05	0.04	0.4	0.06	0.05	0.04	0.36	0.06	0.05	0.04	0.35	0.07	0.07	0.06	14.05	26.04	998.47	998.92	88.51	89.19	1.71	0.86	1.21	0.08	0.09	0.68	0.9	0.07	0.07	0.64	0.97	0.09	0.09	0.56	0.95	0.1	0.1	Nonwear
12:06:00	1769	86.55	325.66	939.55	998.16	70.96	94.97	160.27	0.29	0.03	0.02	0.01	0.22	0.04	0.02	0.02	0.2	0.05	0.05	0.04	0.22	0.06	0.04	0.04	13.88	26.49	999.67	1000.13	88.48	89.2	1.72	0.81	0.27	0.01	0.01	0.76	0.47	0.06	0.06	0.62	0.48	0.06	0.06	0.56	0.56	0.06	0.06	Nonwear
12:07:00	1769	86.19	325.82	939.34	997.98	70.95	94.95	160.26	0.07	0.02	0.02	0.01	0.06	0.03	0.05	0.04	0.12	0.04	0.04	0.04	13.75	21.01	1.62	0.07	14.04	26.39	999.82	1000.28	88.49	89.2	1.72	0.2	0.67	0.06	0.06	0.25	0.57	0.06	0.06	0.21	0.6	0.07	0.07	2.48	1.49	0.06	0.06	Nonwear
12:08:00	1769	86.28	325.91	939.14	997.83	70.94	94.96	160.25	0.08	0.03	0.05	0.04	0.15	0.04	0.04	0.04	15.61	24.06	1.81	0.07	25.43	40.91	2.46	0.13	14.08	26.64	1000.71	1001.18	88.48	89.19	1.73	0.35	0.05	0.01	0.01	0.25	0.26	0.07	0.07	2.76	1.43	0.06	0.06	4.08	2.61	0.05	0.06	Nonwear
12:09:00	1769	86.18	326.04	938.43	997.2	70.92	94.96	160.23	0.12	0.02	0.05	0.05	18.47	28.96	2.09	0.08	28.25	46.83	2.6	0.14	33.38	57.98	2.63	0.17	14.01	26.66	1000.89	1001.36	88.47	89.2	1.73	0.2	0.29	0.09	0.09	3.23	1.59	0.07	0.07	4.37	2.74	0.06	0.06	8.2	2.39	0.07	0.07	Nonwear
12:10:00	1769	86.03	326.14	939.13	997.87	70.92	94.95	160.24	23.84	38.71	2.52	0.11	31.31	55.01	2.6	0.16	34.46	64.31	2.42	0.18	37.03	73.32	2.24	0.21	14.05	26.77	999.57	1000.04	88.47	89.2	1.74	3.82	1.77	0.05	0.06	4.35	2.75	0.06	0.07	8.21	2.25	0.08	0.08	47.39	29.07	0.08	0.09	Nonwear
12:11:00	1769	61.21	185.97	973.22	996.32	79.2	93.52	168.6	19.96	40.62	1.09	0.11	21.2	45.78	0.93	0.13	23.16	53.45	0.83	0.15	24.15	59.14	0.75	0.16	14.83	27.45	1000.32	1000.82	88.43	89.15	1.8	2.3	2.11	0.04	0.04	7.31	1.7	0.06	0.06	48.42	33.78	0.05	0.06	47.14	41.09	0.05	0.06	Nonwear
12:12:00	1769	46.07	102.98	988.28	994.74	84.06	92.65	173.48	8.1	18.65	0.1	0.07	11.51	29.58	0.11	0.1	12.8	35.18	0.11	0.11	13.83	38.81	0.11	0.1	15.32	28.28	1000.84	1001.37	88.38	89.12	1.85	7.43	2.03	0.04	0.05	49.86	41.52	0.03	0.04	44.36	47.07	0.03	0.04	39.5	48.58	0.07	0.08	Nonwear
12:13:00	1769	41.08	78.98	989.66	993.7	85.44	92.37	174.85	8.19	24.02	0.06	0.07	8.74	27.16	0.05	0.07	9.59	29.32	0.06	0.06	39.83	56.15	0.76	0.78	17.02	27.48	1001.47	1002.04	88.43	89.03	1.91	50.11	56.86	0	0.01	37.26	53.5	0	0.01	30.98	50.17	0.07	0.07	59.05	51.66	0.19	0.22	Nonwear
12:14:00	1769	36.58	56.05	990.45	992.72	86.76	92.11	176.13	3.71	12.4	0.01	0.03	5.17	14.84	0.03	0.02	45.02	55.92	0.83	0.88	43.37	71.99	0.91	0.97	35.7	11.72	1001.42	1002.14	89.33	87.96	2.16	2.18	0.24	0.01	0.01	2.31	0.2	0.08	0.08	59.31	11.94	0.22	0.25	78.71	13.45	0.24	0.28	Nonwear
12:15:00	1769	34.71	47.01	990.56	992.29	87.28	92	176.62	3.59	8.14	0.03	0.01	49.99	67.19	0.96	1.02	43.64	83.02	0.95	1.02	38.48	91.63	0.91	0.97	36.82	11.76	1001.5	1002.26	89.33	87.89	2.22	1.03	0	0.09	0.09	76.06	14.12	0.26	0.3	97.06	14.6	0.27	0.31	100	14.32	0.26	0.3	Nonwear
12:16:00	1769	32.99	41.89	991	992.45	87.58	91.9	176.91	55.02	99.1	1.15	1.25	39.74	100	0.94	1.02	32.54	100	0.82	0.88	28.18	100	0.73	0.79	37.36	11.76	1002.82	1003.59	89.33	87.87	2.25	100	0	0.35	0.4	100	15.24	0.3	0.34	100	13.6	0.26	0.3	100	12.51	0.24	0.27	Nonwear
12:23:00	1769	75.01	7.37	1007.26	1010.09	89.58	85.74	4.28	0.12	0	0	0	0.09	1.01	0.02	0.02	0.08	1.84	0.02	0.02	0.1	2.97	0.02	0.02	3.14	9.1	997.8	997.86	90.52	89.82	179.41	3.3	0.31	0.03	0.03	4.29	0.39	0.02	0.02	5.66	0.7	0.03	0.03	5	0.69	0.04	0.04	Nonwear
12:24:00	1769	74.88	7.37	1007.32	1010.13	89.58	85.75	4.28	0.02	0	0.02	0.02	0.02	1.93	0.02	0.02	0.06	3	0.01	0.01	0.05	3.16	0.02	0.02	3.29	9.14	997.39	997.45	90.53	89.81	179.41	6.05	0.54	0	0	6.8	0.83	0.02	0.02	5.62	0.75	0.03	0.03	6.03	2.01	0.03	0.03	Nonwear
12:25:00	1769	74.9	7.5	1007.6	1010.41	89.57	85.75	4.28	0.02	1.49	0	0	0.07	2.62	0.01	0.01	0.06	2.6	0.01	0.01	0.07	2.53	0.02	0.02	3.02	9.07	997.45	997.51	90.52	89.83	179.42	3.36	0.63	0.03	0.03	2.72	0.46	0.03	0.03	3.45	2.01	0.03	0.03	3.07	2.01	0.02	0.02	Nonwear
12:26:00	1769	74.88	7.66	1007.6	1010.41	89.57	85.75	4.28	0.08	2.18	0	0	0.05	1.85	0.01	0.02	0.06	1.7	0.02	0.02	0.06	1.54	0.02	0.02	2.88	8.99	997.06	997.11	90.52	89.83	179.42	3.36	0.16	0.01	0.01	3.53	2.15	0.03	0.03	2.9	1.95	0.02	0.02	2.65	2.3	0.02	0.02	Nonwear
12:27:00	1769	74.8	7.9	1007.51	1010.32	89.55	85.75	4.27	0.04	0.18	0.02	0.02	0.05	0.32	0.02	0.02	0.04	0.28	0.03	0.03	0.1	0.84	0.04	0.04	3.02	9.01	996.9	996.96	90.52	89.83	179.42	4.84	2.72	0.04	0.04	3.49	2.04	0.03	0.03	2.96	2.23	0.03	0.03	5.69	2.2	0.02	0.02	Nonwear
12:28:00	1769	74.84	7.92	1007.8	1010.62	89.55	85.75	4.28	0.07	0.27	0.01	0.01	0.05	0.19	0.02	0.02	0.11	0.85	0.04	0.04	1.7	7.34	0.03	0.04	2.82	8.67	997.43	997.49	90.5	89.84	179.44	1.73	0.57	0.02	0.02	2.42	1.11	0.03	0.03	5.53	1.12	0.02	0.02	6.41	1.05	0.02	0.02	Nonwear
12:29:00	1769	74.77	7.95	1007.9	1010.71	89.55	85.76	4.27	0.02	0.09	0.02	0.02	0.13	0.91	0.04	0.04	1.9	8.36	0.03	0.04	8.41	18.57	0.06	0.03	2.89	8.74	997.19	997.25	90.5	89.83	179.43	1.69	1.55	0.02	0.02	6.78	1.31	0.02	0.02	7.33	1.13	0.01	0.01	6.36	1.26	0.02	0.02	Nonwear
12:30:00	1769	74.79	7.94	1008.13	1010.94	89.55	85.76	4.27	0.15	1.15	0.04	0.04	2.16	9.91	0.04	0.03	9.12	20.71	0.06	0.03	9.74	21.1	0.07	0.02	2.96	8.55	996.85	996.9	90.49	89.83	179.44	9.16	0.08	0.02	0.02	8.14	0.07	0.01	0.01	6.65	1.18	0.02	0.02	6.24	1.07	0.04	0.04	Nonwear
12:31:00	1769	74.95	8.07	1008.69	1011.52	89.54	85.75	4.28	2.55	13.01	0.05	0	9.94	23.51	0.08	0.02	9.69	21.87	0.07	0.02	8.56	21.92	0.06	0.02	2.6	8.54	997.09	997.14	90.49	89.85	179.45	1.1	0.08	0	0	3.59	1.38	0.02	0.02	3.12	1.2	0.05	0.04	7.74	4.77	0.04	0.04	Nonwear
12:32:00	1769	77.7	6.71	1008.01	1011.49	89.62	85.58	4.63	10.41	20.93	0.06	0.02	8.37	15.56	0.05	0.02	6.84	22.7	0.04	0.02	6.01	21.15	0.04	0.02	2.56	8.55	997.05	997.1	90.49	89.85	179.45	4.8	1.63	0.02	0.02	3.76	1.38	0.05	0.05	8.85	5.45	0.04	0.04	8.17	6.48	0.04	0.04	Nonwear
12:33:00	1769	90.05	4.98	1007.11	1011.15	89.72	84.89	5.12	0.17	6.76	0.01	0.02	2.04	27.94	0.03	0.02	1.69	24.48	0.03	0.02	1.46	22.1	0.03	0.02	2.74	8.75	996.74	996.79	90.5	89.84	179.44	4.25	1.72	0.04	0.04	10.83	6.53	0.03	0.03	9.34	7.12	0.04	0.04	8.26	7.07	0.05	0.05	Nonwear
12:34:00	1769	90.27	5.48	1007.24	1011.39	89.69	84.88	5.16	2.59	28.2	0.03	0.01	1.83	20.51	0.03	0.01	1.51	17.12	0.03	0.02	1.3	15.15	0.02	0.02	2.58	8.54	996.11	996.17	90.49	89.85	179.45	10.92	7.13	0.02	0.01	7.75	6.48	0.05	0.05	6.32	5.9	0.06	0.06	7.37	5.25	0.06	0.06	Nonwear
12:35:00	1769	87.02	8.21	1007.73	1011.53	89.53	85.06	4.96	1.29	3.8	0	0.01	1.17	2.75	0	0.01	0.98	2.31	0	0.01	0.86	4.7	0.01	0.01	2.21	7.72	996.34	996.38	90.44	89.87	179.5	5.24	1.2	0.05	0.05	4.48	1.12	0.05	0.05	7.87	0.94	0.05	0.05	8.64	0.82	0.04	0.04	Nonwear
12:36:00	1769	88.62	7.78	1007.76	1011.69	89.56	84.97	5.05	0.25	1.26	0	0.01	0.21	1.77	0	0	0.18	5.41	0.01	0.01	0.17	5.92	0.01	0.01	2.38	7.59	997.02	997.06	90.44	89.86	179.5	0.59	0.28	0.02	0.02	6.52	0.67	0.02	0.02	6.98	0.6	0.02	0.02	6.09	0.55	0.02	0.02	Nonwear
12:37:00	1769	88.94	7.92	1007.81	1011.77	89.55	84.96	5.07	0.25	1.24	0	0	0.22	5.52	0.01	0.01	0.18	5.58	0.01	0.01	0.19	5.38	0.01	0.01	2.4	7.56	997.37	997.41	90.43	89.86	179.5	7.53	0.93	0	0	6.63	0.69	0.01	0.01	5.71	0.63	0.01	0.01	7.44	0.68	0.02	0.01	Nonwear
12:38:00	1769	88.62	8.06	1007.8	1011.74	89.54	84.97	5.05	0.02	5.97	0.01	0.01	0.14	4.97	0.01	0.01	0.18	4.41	0.01	0.01	0.27	3.85	0.01	0.01	2.67	7.66	997.33	997.37	90.44	89.85	179.49	1.31	0.18	0.01	0.01	4.17	0.55	0.01	0.01	6.1	0.72	0.01	0.01	5.44	0.63	0.03	0.03	Nonwear
12:39:00	1769	88.6	8.77	1007.97	1011.91	89.5	84.98	5.05	0.18	0.4	0.01	0.01	0.19	0.51	0.01	0.01	0.27	0.6	0.01	0.01	1.22	15.6	0.02	0.01	2.72	7.64	997.21	997.25	90.44	89.84	179.49	5.68	0.56	0.01	0.01	7.37	0.66	0.01	0.01	6.26	0.56	0.02	0.02	12.9	4.18	0.03	0.03	Nonwear
12:40:00	1769	88.82	8.82	1008.08	1012.03	89.5	84.97	5.06	0.1	0.32	0.02	0.02	0.21	0.69	0.01	0.01	1.29	17.8	0.02	0.02	1.14	16.98	0.02	0.02	2.51	7.58	997.04	997.09	90.44	89.86	179.5	10.44	0.37	0	0	7.65	0.46	0.02	0.02	14.57	4.58	0.03	0.03	15.49	5.94	0.03	0.03	Nonwear
12:41:00	1769	88.94	8.86	1007.79	1011.76	89.5	84.96	5.07	0.19	0.96	0.01	0.01	1.43	21.14	0.02	0.01	1.17	18.55	0.02	0.01	1.09	16.11	0.02	0.01	2.91	7.54	997.06	997.1	90.43	89.83	179.5	7.15	0.65	0.03	0.03	17.82	5.32	0.03	0.03	17.9	6.34	0.03	0.03	18.51	5.76	0.03	0.03	Nonwear
12:42:00	1769	89.18	8.74	1007.89	1011.92	89.51	84.94	5.1	1.65	27.09	0.03	0.02	1.18	19.61	0.02	0.02	1.14	16.65	0.02	0.02	1.01	14.72	0.02	0.01	2.63	7.61	996.64	996.68	90.44	89.85	179.5	18.21	6.92	0	0	14.95	6.76	0.01	0.01	14.44	5.64	0.02	0.02	14.12	5.25	0.01	0.01	Nonwear
12:43:00	1769	91.28	5.93	1007.53	1011.69	89.66	84.82	5.19	1.06	11.8	0	0.01	1.24	15.6	0	0.01	1.09	14.42	0.01	0.01	0.96	13.21	0.01	0.01	2.03	6.9	996.58	996.62	90.4	89.88	179.54	1.38	2.08	0.01	0.01	3.31	1.83	0.02	0.02	4.15	1.65	0.01	0.01	3.73	1.43	0.01	0.01	Nonwear
12:44:00	1769	89.92	7.01	1007.53	1011.57	89.6	84.9	5.12	0.68	10.38	0	0	0.49	8.3	0.01	0.01	0.4	7.13	0.01	0.01	0.35	6.45	0.02	0.02	2.07	6.7	996.47	996.51	90.39	89.88	179.55	4.58	2.39	0.01	0.01	4.72	1.78	0.01	0.01	4.15	1.45	0.01	0.01	4.45	1.41	0.01	0.01	Nonwear
12:45:00	1769	89.06	8.12	1007.58	1011.55	89.54	84.95	5.08	0.25	0.09	0.01	0.01	0.27	0.12	0.01	0.02	0.22	0.5	0.02	0.02	0.23	0.44	0.02	0.02	1.94	6.93	996.28	996.32	90.4	89.89	179.54	1.85	1.86	0.01	0.01	3.63	1.36	0.01	0.01	3.69	1.45	0.01	0.01	3.76	1.31	0.01	0.01	Nonwear
12:46:00	1769	89.37	8.13	1007.75	1011.75	89.54	84.93	5.09	0.13	0.09	0.01	0.01	0.12	0.53	0.01	0.01	0.13	0.45	0.02	0.02	0.14	0.42	0.02	0.02	1.89	6.75	996.4	996.43	90.39	89.89	179.56	5.05	0.52	0	0	4.52	0.74	0.01	0.01	4.27	0.95	0.01	0.01	3.86	0.84	0.01	0.01	Nonwear
12:47:00	1769	89.54	8.14	1007.83	1011.85	89.54	84.92	5.1	0.15	0.61	0.01	0.01	0.14	0.5	0.01	0.01	0.14	0.42	0.01	0.01	60.67	100	43.64	0.36	2.03	6.8	996.33	996.36	90.39	89.88	179.55	5.8	1.05	0.01	0.01	5.15	1.13	0.01	0.01	4.33	0.95	0.01	0.01	100	93.66	0.21	0.25	Nonwear
12:48:00	1769	89.35	8.21	1008.02	1012.02	89.54	84.93	5.09	0.18	0.61	0.01	0.01	0.17	0.43	0	0.01	63.53	100	51.29	0.4	58.48	100	66.39	0.44	1.87	6.7	996.22	996.26	90.39	89.89	179.56	0.76	1.57	0	0	3.09	1.13	0	0	100	94.87	0.24	0.29	100	80.86	0.26	0.31	Nonwear
12:49:00	1769	89.58	8.14	1008.1	1012.12	89.54	84.92	5.1	0.05	0.35	0	0	66.27	100	64.76	0.46	55.66	100	79.64	0.46	48.17	90.01	87.66	0.44	1.85	6.85	996.2	996.23	90.39	89.89	179.55	4.08	1.04	0	0	100	94.32	0.28	0.33	100	74.11	0.28	0.33	82.2	62.26	0.26	0.31	Nonwear
12:50:00	1769	89.64	8.18	1008.1	1012.12	89.54	84.92	5.11	68.11	100	0	0	47.94	85.51	100	0.46	38.84	65.92	100	0.4	33.44	55.31	100	0.36	1.96	6.75	996.26	996.29	90.39	89.89	179.55	100	91.1	0.34	0.4	78.54	61.22	0.27	0.33	61.1	48.68	0.24	0.29	51.5	41.51	0.21	0.26	Nonwear
08:00:00	2370	162.61	2.41	991.66	1004.92	90.14	80.69	9.32	0.05	8.39	0.02	0.02	0.07	6	0.02	0.02	0.07	5.1	0.02	0.02	0.07	5.05	0.01	0.02	23.85	35.23	990.58	991.51	87.96	91.38	2.46	0.15	0.26	0.02	0.02	0.17	0.23	0.02	0.02	0.14	0.2	0.02	0.01	0.38	0.2	0.01	0.01	Nonwear
08:01:00	2370	162.72	2.14	991.96	1005.23	90.12	80.68	9.32	0.06	5.71	0	0	0.08	5.15	0.01	0.01	0.08	5.48	0.01	0.01	0.09	6.69	0.01	0.01	23.8	35.1	990.93	991.85	87.97	91.37	2.46	0.09	0.04	0	0	0.11	0.03	0.01	0.01	0.43	0.07	0.01	0.01	0.38	0.1	0.01	0.01	Nonwear
08:02:00	2370	162.85	2.32	992.01	1005.3	90.13	80.68	9.33	0.11	1.21	0.02	0.02	0.09	2.57	0.01	0.02	0.1	4.55	0.01	0.01	0.08	4.17	0.01	0.01	23.77	35.08	990.87	991.79	87.97	91.37	2.45	0.15	0.04	0.01	0.01	0.51	0.07	0.01	0.01	0.42	0.1	0.01	0.01	0.37	0.19	0.01	0.01	Nonwear
08:03:00	2370	162.6	2.36	991.78	1005.04	90.13	80.69	9.31	0.01	2.36	0	0	0.04	4.31	0	0	0.03	3.62	0	0	0.03	4.55	0.01	0.01	23.82	35.1	990.78	991.7	87.97	91.38	2.46	0.53	0.1	0.01	0.01	0.44	0.12	0.01	0.01	0.36	0.2	0.01	0.01	0.33	0.21	0.01	0.01	Nonwear
08:04:00	2370	162.57	2.44	991.78	1005.03	90.14	80.69	9.31	0.04	3.67	0	0	0.04	2.6	0	0	0.03	4.86	0.01	0.01	0.03	6.63	0.01	0.01	24	35.05	990.93	991.85	87.97	91.39	2.46	0.53	0.06	0	0	0.39	0.18	0.01	0.01	0.37	0.17	0.01	0.01	0.32	0.15	0.01	0.01	Nonwear
08:05:00	2370	162.48	2.57	991.82	1005.06	90.15	80.7	9.31	0.05	1.95	0	0	0.04	5.94	0.01	0.01	0.04	7.6	0.01	0.01	0.04	9.08	0.01	0.01	23.82	35.02	990.86	991.78	87.98	91.38	2.45	0.15	0.18	0	0.01	0.13	0.14	0	0.01	0.15	0.12	0.01	0.01	0.13	0.1	0.01	0.01	Nonwear
08:06:00	2370	162.6	2.5	991.84	1005.09	90.14	80.69	9.31	0.03	6.2	0.01	0.01	0.03	7	0.01	0.01	0.05	8.12	0.01	0.01	0.05	10.03	0.01	0.01	23.87	34.93	990.79	991.7	87.98	91.38	2.45	0.18	0.02	0	0	0.16	0.03	0	0	0.13	0.04	0.01	0.01	0.23	0.09	0.01	0.01	Nonwear
08:07:00	2370	162.52	2.29	991.98	1005.22	90.13	80.7	9.31	0.03	3.48	0	0	0.05	5.05	0	0	0.05	7.47	0	0.01	0.05	7.47	0.01	0.01	23.81	34.94	990.77	991.68	87.98	91.38	2.45	0.21	0.02	0	0	0.15	0.03	0.01	0.01	0.24	0.1	0.01	0.01	0.36	0.11	0.01	0.01	Nonwear
08:08:00	2370	162.59	2.18	991.96	1005.22	90.12	80.69	9.31	0.07	3.66	0	0	0.06	6.35	0.01	0.01	0.05	5.87	0.01	0.01	0.05	5.11	0.01	0.01	23.88	34.95	990.7	991.61	87.98	91.38	2.45	0.06	0.02	0.01	0.01	0.29	0.12	0.01	0.01	0.41	0.12	0.01	0.01	0.42	0.15	0.01	0.01	Nonwear
08:09:00	2370	162.43	2.07	991.94	1005.16	90.12	80.7	9.3	0.07	5.32	0.01	0.01	0.06	4.01	0.01	0.01	0.05	3.81	0.01	0.01	1.28	33.92	0.03	0.01	23.86	34.96	990.88	991.8	87.98	91.38	2.45	0.33	0.16	0.01	0.02	0.4	0.13	0.01	0.01	0.38	0.14	0.01	0.01	0.79	0.13	0.01	0.01	Nonwear
08:10:00	2370	162.6	1.92	992.05	1005.3	90.11	80.69	9.31	0.06	1.1	0.01	0	0.04	3.73	0	0	1.44	39.04	0.03	0.01	1.89	33.46	0.04	0.01	23.75	34.88	990.67	991.58	87.98	91.37	2.44	0.24	0	0	0	0.19	0.07	0.01	0.01	0.73	0.08	0.01	0.01	0.88	0.18	0.01	0.01	Nonwear
08:11:00	2370	162.46	1.95	992.13	1005.36	90.11	80.7	9.3	0.03	3.88	0	0	1.66	48.59	0.04	0.01	1.99	38.92	0.04	0.01	1.99	33.57	0.03	0.02	23.67	34.88	990.7	991.6	87.98	91.37	2.44	0	0	0.01	0.01	0.76	0.1	0.01	0.01	0.86	0.21	0.01	0.01	0.85	0.19	0.01	0.01	Nonwear
08:12:00	2370	162.52	2.06	992.07	1005.31	90.12	80.7	9.31	2.05	70.45	0.05	0.01	2.04	47.95	0.04	0.01	1.86	38.52	0.03	0.02	1.71	33.08	0.03	0.02	23.67	34.84	990.84	991.74	87.99	91.37	2.44	0	0.14	0.01	0.01	0.86	0.24	0.01	0.01	0.78	0.21	0.01	0.01	0.7	0.19	0.01	0.01	Nonwear
08:13:00	2370	157.87	0.69	992.71	1005.21	89.96	80.96	9.04	0.71	62.73	0.01	0.01	0.58	43.56	0.01	0.02	0.5	36.02	0.01	0.02	0.46	32.31	0.01	0.02	23.36	34.91	990.72	991.62	87.98	91.35	2.43	0.21	0.2	0	0	0.19	0.14	0.01	0.01	0.15	0.12	0.01	0	0.2	0.1	0	0	Nonwear
08:14:00	2370	156.3	1.79	992.81	1005.05	89.9	81.05	8.95	0	5.33	0.02	0.02	0.01	4.65	0.01	0.01	0.03	7.03	0.01	0.01	0.02	7.86	0.01	0.01	23.29	35.01	990.74	991.64	87.98	91.35	2.44	0.03	0.1	0.01	0.01	0.07	0.07	0.01	0.01	0.15	0.07	0	0	0.16	0.08	0	0	Nonwear
08:15:00	2370	156.3	1.66	992.56	1004.8	89.91	81.05	8.95	0	6.11	0.02	0.02	0.03	8.55	0.01	0.01	0.02	8.76	0.01	0.01	0.02	8.31	0.01	0.01	23.28	34.96	990.84	991.73	87.98	91.34	2.43	0.09	0.04	0.01	0.01	0.17	0.03	0.01	0	0.17	0.08	0	0	0.25	0.1	0	0	Nonwear
08:16:00	2370	156.27	1.81	992.78	1005.02	89.9	81.05	8.95	0.03	5.99	0.01	0.01	0.02	5.67	0.01	0.01	0.02	5.09	0.01	0.01	0.02	7.47	0.01	0.01	23.31	34.98	990.74	991.64	87.98	91.35	2.44	0.24	0.04	0	0	0.2	0.09	0	0	0.29	0.1	0	0	0.25	0.16	0	0	Nonwear
08:17:00	2370	156.21	1.97	992.68	1004.91	89.89	81.06	8.95	0.02	1.77	0	0	0.03	1.44	0	0	0.02	5.62	0.01	0.01	0.02	6.26	0.01	0.01	23.23	34.96	990.79	991.69	87.98	91.34	2.43	0	0.12	0	0	0.35	0.12	0	0	0.28	0.18	0	0	0.25	0.2	0	0	Nonwear
08:18:00	2370	156.25	2.02	992.67	1004.91	89.89	81.06	8.95	0.02	0	0	0	0.01	5.8	0.01	0.01	0.03	5.98	0.01	0.01	0.04	6.8	0.01	0.01	23.23	35.02	990.83	991.73	87.98	91.34	2.43	0	0.04	0	0	0.31	0.22	0	0	0.25	0.23	0	0	0.22	0.25	0.01	0.01	Nonwear
08:19:00	2370	156.29	2.02	992.74	1004.98	89.89	81.05	8.95	0.02	0	0	0	0.03	5.88	0	0	0.04	6.27	0.01	0.01	0.08	6.4	0.02	0.02	23.37	35.04	990.81	991.71	87.98	91.35	2.44	0.3	0.28	0	0	0.24	0.25	0	0	0.19	0.25	0.01	0.01	0.18	0.23	0.01	0.01	Nonwear
08:20:00	2370	156.25	2.23	992.81	1005.05	89.87	81.06	8.95	0.03	0.63	0	0	0.04	2.82	0.01	0.01	0.09	3.35	0.02	0.02	0.08	4.38	0.01	0.01	23.27	34.9	990.8	991.7	87.98	91.34	2.43	0.03	0.04	0.01	0.01	0.07	0.09	0.01	0.01	0.06	0.16	0.01	0.01	0.27	0.23	0.01	0.01	Nonwear
08:21:00	2370	156.19	2.25	992.82	1005.04	89.87	81.06	8.94	0.02	3.07	0.01	0.01	0.11	3.09	0.02	0.02	0.09	4.9	0.01	0.01	0.08	4.38	0.02	0.02	23.28	34.88	990.88	991.78	87.98	91.35	2.43	0.06	0.08	0.01	0.01	0.07	0.19	0.01	0.01	0.31	0.26	0.01	0.01	0.31	0.25	0.01	0.01	Nonwear
08:22:00	2370	156.14	2.35	993.02	1005.24	89.87	81.06	8.94	0.14	1.19	0.01	0.01	0.11	5.86	0.01	0.01	0.09	5.01	0.01	0.02	0.08	4.87	0.02	0.02	23.3	34.84	990.74	991.63	87.99	91.35	2.43	0.09	0.26	0	0	0.37	0.29	0	0	0.33	0.26	0	0	0.48	0.24	0	0	Nonwear
08:23:00	2370	156.45	2.39	993.12	1005.38	89.86	81.05	8.96	0.12	7.8	0	0.01	0.08	5.62	0.01	0.02	0.07	4.99	0.01	0.02	0.06	4.32	0.01	0.01	23.27	34.97	990.7	991.6	87.98	91.34	2.43	0.4	0.14	0	0	0.29	0.1	0	0	0.44	0.18	0	0	0.4	0.16	0.01	0.01	Nonwear
08:24:00	2370	156.19	2.14	993.06	1005.28	89.88	81.06	8.94	0.04	2.91	0.02	0.02	0.06	2.1	0.02	0.02	0.05	2.18	0.02	0.02	0.06	3.8	0.02	0.02	23.14	35.04	990.69	991.59	87.97	91.34	2.43	0.09	0.04	0	0	0.34	0.22	0	0	0.28	0.18	0.01	0.01	0.4	0.26	0.01	0.01	Nonwear
08:25:00	2370	156.28	2.23	993.34	1005.58	89.87	81.06	8.94	0.05	1.93	0	0	0.04	1.71	0.02	0.02	0.06	3.54	0.02	0.02	0.05	3.06	0.02	0.02	23.17	35.02	990.76	991.65	87.98	91.34	2.43	0.46	0.24	0	0	0.33	0.17	0.01	0.01	0.43	0.25	0.01	0.01	0.37	0.22	0.01	0.01	Nonwear
08:26:00	2370	156.39	2.17	993.34	1005.59	89.88	81.05	8.95	0.03	2.24	0	0.02	0.07	4.26	0.02	0.02	0.06	3.48	0.02	0.02	0.05	3.95	0.02	0.02	23.02	34.9	990.76	991.65	87.98	91.33	2.42	0.21	0.14	0	0	0.33	0.22	0.01	0.01	0.28	0.2	0.01	0.01	0.24	0.17	0.01	0.01	Nonwear
08:27:00	2370	156.33	2.24	993.07	1005.31	89.87	81.05	8.95	0.07	3.69	0	0	0.05	2.92	0	0	0.05	4.19	0.01	0.01	0.04	3.67	0.01	0.01	23.09	34.97	990.59	991.49	87.98	91.33	2.43	0.46	0.3	0.02	0.01	0.34	0.24	0.01	0.01	0.28	0.2	0.01	0.01	0.24	0.17	0.01	0.01	Nonwear
08:28:00	2370	156.18	2.36	993.04	1005.26	89.87	81.06	8.94	0.06	3.37	0	0	0.05	5.12	0.01	0.01	0.05	4.24	0.01	0	0.04	4.05	0.01	0	22.94	34.82	990.82	991.7	87.99	91.33	2.42	0.34	0.28	0	0	0.25	0.2	0	0	0.21	0.18	0	0	0.28	0.19	0.01	0.01	Nonwear
08:29:00	2370	156.31	2.25	992.99	1005.23	89.87	81.05	8.95	0.01	3.87	0.01	0	0.01	2.84	0	0	0.03	3.7	0.01	0	0.06	7.43	0.01	0.01	23.05	34.96	990.86	991.75	87.98	91.33	2.43	0.09	0.1	0	0	0.07	0.07	0	0	0.29	0.11	0.01	0.01	0.28	0.1	0.01	0.01	Nonwear
08:30:00	2370	156.34	2.13	992.91	1005.16	89.88	81.05	8.95	0.01	2.93	0	0	0.04	4.5	0.01	0.01	0.07	8.41	0.01	0.01	0.07	8.51	0.02	0.02	23.02	34.91	990.82	991.72	87.98	91.33	2.42	0.03	0.06	0	0	0.31	0.13	0.01	0.01	0.27	0.11	0.01	0.01	0.3	0.1	0.01	0.01	Nonwear
08:31:00	2370	156.32	2.22	992.96	1005.2	89.87	81.05	8.95	0.04	3.42	0.01	0	0.09	7.76	0.01	0.01	0.08	7.28	0.02	0.02	0.07	6.31	0.02	0.02	23.03	34.94	990.82	991.71	87.98	91.33	2.42	0.4	0.12	0	0.01	0.29	0.09	0.01	0.01	0.34	0.08	0.01	0.01	0.55	0.1	0.01	0.01	Nonwear
08:32:00	2370	156.23	2.33	993.04	1005.27	89.87	81.06	8.94	0.12	7.2	0.01	0.01	0.1	5.58	0.02	0.02	0.08	4.64	0.02	0.02	0.07	4.45	0.02	0.02	22.9	35	990.94	991.83	87.98	91.32	2.42	0.12	0.06	0.01	0.01	0.39	0.07	0.02	0.02	0.58	0.11	0.01	0.01	0.5	0.1	0.01	0.01	Nonwear
08:33:00	2370	156.5	2.58	993.19	1005.46	89.85	81.05	8.96	0	0.55	0.02	0.02	0.04	2.77	0.02	0.01	0.04	2.54	0.01	0.01	0.05	3.14	0.01	0.01	22.94	34.97	990.76	991.66	87.98	91.33	2.42	0.4	0.04	0.01	0.01	0.7	0.09	0.01	0.01	0.57	0.07	0.01	0.01	0.51	0.13	0.01	0.01	Nonwear
08:34:00	2370	156.49	2.56	993.46	1005.73	89.85	81.05	8.96	0.05	3.11	0	0	0.04	2.91	0	0	0.04	3.3	0	0	0.06	3.35	0	0	23.07	34.95	990.63	991.52	87.98	91.33	2.43	0.99	0.08	0.01	0.01	0.7	0.06	0.01	0.01	0.58	0.13	0.01	0.01	0.55	0.11	0.01	0.01	Nonwear
08:35:00	2370	156.39	2.45	993.44	1005.69	89.86	81.05	8.95	0	3.93	0	0	0.02	3.65	0	0	0.06	3.38	0	0	0.05	2.95	0.01	0.01	22.75	34.91	990.78	991.66	87.98	91.31	2.41	0.59	0.06	0.01	0	0.42	0.13	0.01	0.01	0.36	0.11	0.01	0.01	0.32	0.12	0.01	0.01	Nonwear
08:36:00	2370	156.39	2.59	993.42	1005.67	89.85	81.05	8.95	0	4.8	0	0	0.07	4.09	0	0	0.06	3.38	0.01	0.01	0.05	2.98	0.02	0.02	22.94	34.94	990.7	991.59	87.98	91.33	2.42	0.22	0.18	0.01	0.01	0.31	0.13	0.01	0.01	0.28	0.14	0.01	0.01	0.24	0.13	0.01	0.01	Nonwear
08:37:00	2370	156.33	2.42	993.45	1005.69	89.86	81.06	8.95	0.1	0.29	0	0	0.07	0.86	0.01	0.01	0.06	1.65	0.02	0.02	0.07	2.67	0.02	0.02	22.87	34.85	990.62	991.51	87.99	91.32	2.42	0.22	0.12	0.01	0.01	0.17	0.16	0.01	0.01	0.15	0.14	0.01	0.01	0.17	0.13	0.01	0.01	Nonwear
08:38:00	2370	156.55	2.41	993.4	1005.68	89.86	81.04	8.96	0.06	1.16	0.02	0.02	0.05	1.84	0.02	0.02	0.07	2.78	0.02	0.02	0.06	2.49	0.02	0.02	22.8	34.91	990.75	991.63	87.98	91.32	2.42	0.03	0.1	0	0	0.14	0.13	0	0	0.19	0.11	0.01	0.01	0.51	0.1	0.01	0.01	Nonwear
08:39:00	2370	156.42	2.45	993.18	1005.44	89.86	81.05	8.95	0	1.43	0.01	0.01	0.05	2.4	0.01	0.01	0.05	1.98	0.02	0.02	0.04	3.58	0.02	0.02	22.81	34.96	990.75	991.64	87.98	91.32	2.42	0.15	0.18	0	0	0.18	0.14	0.01	0.01	0.54	0.11	0.01	0.01	0.48	0.1	0.01	0.01	Nonwear
08:40:00	2370	156.43	2.5	993.05	1005.32	89.86	81.05	8.96	0.07	1.95	0.01	0.01	0.06	1.43	0.01	0.01	0.05	3.32	0.01	0.01	0.05	4.32	0.01	0.01	22.86	34.87	990.78	991.66	87.98	91.32	2.42	0.09	0.14	0.01	0.01	0.54	0.11	0.01	0.01	0.49	0.09	0.01	0.01	0.51	0.16	0.01	0.01	Nonwear
08:41:00	2370	156.28	2.57	992.91	1005.15	89.85	81.06	8.95	0.07	1.39	0.01	0	0.06	3.37	0.01	0	0.06	4.16	0.01	0.01	0.07	5.05	0.01	0.01	22.89	34.94	990.65	991.54	87.98	91.32	2.42	0.62	0.02	0.01	0.01	0.56	0.06	0.01	0.01	0.58	0.18	0.01	0.01	0.52	0.21	0.01	0.01	Nonwear
08:42:00	2370	156.43	2.52	992.81	1005.08	89.86	81.05	8.96	0	4.61	0	0	0.06	4.65	0	0	0.08	5.16	0.01	0.01	0.08	4.77	0.01	0.01	23.09	34.93	990.77	991.67	87.98	91.33	2.43	0.74	0.06	0	0	0.71	0.2	0	0	0.6	0.2	0	0	0.55	0.18	0.01	0.01	Nonwear
08:43:00	2370	156.44	2.69	992.85	1005.12	89.85	81.05	8.96	0.07	1.82	0	0.01	0.08	2.9	0.01	0.01	0.07	3.74	0.01	0.01	0.06	3.25	0.01	0.01	22.85	34.9	990.79	991.68	87.98	91.32	2.42	0.22	0.2	0	0	0.17	0.17	0	0	0.15	0.15	0.01	0.01	0.17	0.19	0.01	0.01	Nonwear
08:44:00	2370	156.28	2.76	992.78	1005.03	89.84	81.05	8.95	0.05	2.27	0.02	0.01	0.03	4.42	0.01	0.01	0.03	3.64	0.01	0.01	0.03	3.81	0.02	0.01	22.78	34.8	990.84	991.72	87.99	91.32	2.41	0.19	0.02	0	0	0.14	0.03	0.01	0.01	0.19	0.2	0.01	0.01	0.18	0.18	0.01	0.01	Nonwear
08:45:00	2370	156.18	2.85	993.02	1005.24	89.84	81.06	8.94	0.02	6.22	0	0	0.03	4.41	0	0	0.03	4.4	0.01	0.01	0.15	5.54	0.01	0.01	22.84	34.79	990.82	991.7	87.99	91.32	2.41	0.15	0.04	0.01	0.01	0.18	0.23	0.01	0.01	0.16	0.19	0.01	0.01	0.27	0.23	0.01	0.01	Nonwear
08:46:00	2370	156.22	2.61	993	1005.23	89.85	81.06	8.94	0.02	2.92	0	0	0.02	4.77	0.01	0.01	0.17	6.37	0.01	0.01	0.53	34.55	0.01	0.01	22.79	34.81	990.69	991.57	87.99	91.32	2.41	0.25	0.26	0.02	0.02	0.19	0.2	0.01	0.01	0.31	0.22	0.01	0.01	0.3	0.24	0.01	0.01	Nonwear
08:47:00	2370	156.26	2.72	993.05	1005.28	89.85	81.06	8.95	0.01	3.79	0.01	0.01	0.2	5.23	0.01	0.01	0.58	35.59	0.01	0.01	0.63	33.88	0.01	0.02	22.87	34.94	990.94	991.83	87.98	91.32	2.42	0.03	0.2	0.01	0.01	0.37	0.19	0.01	0.01	0.34	0.25	0.01	0.01	0.3	0.47	0.01	0.01	Nonwear
08:48:00	2370	156.28	2.87	993.2	1005.44	89.84	81.06	8.95	0.25	3.6	0.01	0.01	0.64	36.99	0.01	0.02	0.64	32.21	0.01	0.02	0.59	29.17	0.01	0.02	22.86	34.84	990.74	991.62	87.99	91.32	2.41	0.43	0.26	0	0	0.33	0.28	0.01	0	0.27	0.49	0.01	0.01	0.24	0.46	0.01	0.01	Nonwear
08:49:00	2370	155.73	3.02	993.05	1005.26	89.83	81.09	8.92	0.62	39.25	0.01	0.01	0.52	28.37	0.01	0.02	0.44	23.79	0.01	0.01	0.39	20.82	0.01	0.01	22.72	34.97	990.68	991.66	87.98	91.31	2.47	0.06	0.39	0.01	0	0.11	0.59	0.01	0.01	0.09	0.51	0.01	0.01	0.14	0.48	0.01	0.01	Nonwear
08:50:00	2370	154.36	5.34	993.13	1005.08	89.7	81.17	8.84	0.02	3.53	0.01	0.01	0.05	2.63	0.01	0.01	0.04	2.16	0.01	0.01	0.06	2.44	0.01	0.01	22.74	34.78	990.82	991.7	87.99	91.31	2.41	0.09	0.45	0.02	0.02	0.08	0.32	0.01	0.01	0.13	0.28	0.02	0.01	0.19	0.25	0.01	0.01	Nonwear
08:51:00	2370	154.32	5.08	992.96	1004.91	89.71	81.17	8.84	0.07	2.86	0.01	0.01	0.05	2.18	0.01	0.01	0.07	2.73	0.01	0.01	0.06	2.39	0.01	0.01	22.77	34.56	990.59	991.47	88	91.32	2.4	0.09	0.2	0.01	0.01	0.13	0.15	0.02	0.02	0.19	0.17	0.02	0.01	0.18	0.16	0.01	0.01	Nonwear
08:52:00	2370	154.47	5.29	993.14	1005.11	89.7	81.16	8.85	0.05	0.4	0.01	0.01	0.06	1.7	0.01	0.01	0.05	1.4	0.01	0.01	0.07	1.51	0.01	0.01	22.74	34.66	990.8	991.68	88	91.31	2.4	0.19	0.14	0.01	0.01	0.22	0.15	0.01	0.01	0.2	0.15	0.01	0.01	0.3	0.21	0.01	0.01	Nonwear
08:53:00	2370	154.36	5.26	993.03	1004.98	89.7	81.16	8.84	0.08	2.25	0.01	0.01	0.06	1.64	0.01	0.01	0.07	1.61	0.01	0.01	0.08	1.46	0.01	0.01	22.8	34.59	990.95	991.82	88	91.32	2.4	0.12	0.2	0.02	0.02	0.09	0.18	0.01	0.01	0.24	0.23	0.01	0.01	0.35	0.22	0.01	0.01	Nonwear
08:54:00	2370	154.54	5.43	992.89	1004.87	89.69	81.15	8.85	0.05	1.58	0	0	0.08	1.29	0	0	0.08	1.06	0.01	0.01	0.07	1.07	0.02	0.02	22.84	34.69	990.72	991.6	88	91.32	2.41	0.03	0.22	0	0	0.24	0.28	0	0	0.33	0.25	0	0	0.41	0.23	0	0	Nonwear
08:55:00	2370	154.44	5.31	992.9	1004.87	89.7	81.16	8.85	0.07	1.58	0	0	0.09	1.19	0.01	0.01	0.07	1.1	0.02	0.02	0.07	1.38	0.02	0.02	22.83	34.58	990.71	991.58	88	91.32	2.4	0.31	0.16	0	0	0.35	0.13	0	0	0.46	0.17	0	0	0.49	0.21	0	0	Nonwear
08:56:00	2370	154.28	5.43	992.97	1004.91	89.69	81.17	8.84	0.13	0.26	0.01	0.01	0.09	0.98	0.02	0.02	0.08	1.54	0.02	0.02	0.07	1.38	0.02	0.02	22.93	34.5	990.77	991.64	88.01	91.32	2.4	0.18	0.02	0	0	0.55	0.19	0	0	0.57	0.24	0	0	0.59	0.22	0	0	Nonwear
08:57:00	2370	154.56	5.41	993.08	1005.06	89.69	81.15	8.85	0.07	1.05	0.01	0.01	0.05	1.5	0.02	0.01	0.05	1.24	0.01	0.01	0.05	1.24	0.01	0.01	22.99	34.51	990.8	991.67	88.01	91.33	2.4	0.74	0.23	0	0	0.63	0.24	0	0	0.61	0.22	0	0	0.56	0.21	0	0	Nonwear
08:58:00	2370	154.4	5.33	993.28	1005.24	89.7	81.16	8.84	0.03	1.07	0.01	0.01	0.02	0.79	0.01	0.01	0.04	1.16	0.01	0.01	0.05	1.15	0.01	0.01	22.75	34.62	990.77	991.65	88	91.31	2.4	0.06	0.1	0	0	0.16	0.21	0	0	0.15	0.21	0	0	0.15	0.18	0	0	Nonwear
08:59:00	2370	154.47	5.25	993.38	1005.35	89.7	81.16	8.85	0.03	0.8	0	0	0.04	1.42	0.01	0.01	0.04	1.33	0.01	0.01	0.04	1.19	0.02	0.02	22.73	34.67	990.74	991.62	88	91.31	2.4	0.16	0.29	0	0	0.12	0.24	0	0	0.12	0.2	0	0	0.18	0.18	0	0	Nonwear
09:00:00	2370	154.41	5.31	993.32	1005.28	89.7	81.16	8.84	0.05	1.19	0	0	0.05	0.92	0.01	0.01	0.04	0.98	0.02	0.02	0.05	1.08	0.02	0.02	22.68	34.53	990.74	991.61	88	91.31	2.39	0.03	0.02	0	0	0.04	0.13	0	0	0.2	0.1	0	0	0.34	0.12	0	0	Nonwear
09:01:00	2370	154.53	5.4	993.25	1005.22	89.69	81.16	8.85	0.01	0.13	0.01	0.01	0.01	1.03	0.02	0.02	0.04	1.04	0.02	0.02	0.05	0.91	0.02	0.02	22.69	34.52	990.68	991.56	88	91.31	2.39	0.06	0.16	0	0	0.23	0.12	0	0	0.36	0.14	0	0	0.4	0.16	0.01	0.01	Nonwear
09:02:00	2370	154.56	5.39	993.13	1005.11	89.69	81.15	8.85	0	1.19	0.01	0.01	0.05	1.24	0.02	0.02	0.06	1.01	0.02	0.02	0.07	0.88	0.01	0.01	22.67	34.6	990.74	991.61	88	91.31	2.4	0.31	0.1	0.01	0.01	0.4	0.16	0	0	0.4	0.17	0.01	0.01	0.37	0.18	0.01	0.01	Nonwear
09:03:00	2370	154.55	5.3	992.92	1004.9	89.7	81.15	8.86	0.05	1.71	0.01	0.01	0.06	1.21	0.01	0.01	0.07	0.99	0.01	0.01	0.07	1.02	0.01	0.01	22.77	34.55	990.66	991.53	88	91.32	2.4	0.25	0.12	0	0	0.23	0.19	0.01	0.01	0.2	0.21	0.01	0.01	0.33	0.18	0.01	0.01	Nonwear
09:04:00	2370	154.43	5.43	992.81	1004.78	89.69	81.16	8.85	0.02	0.79	0	0	0.04	0.7	0	0	0.06	0.99	0	0	0.05	1.12	0.01	0.01	22.85	34.49	990.69	991.56	88.01	91.32	2.4	0.06	0.27	0.01	0.01	0.04	0.25	0.01	0.01	0.26	0.2	0.01	0.01	0.45	0.19	0.01	0.01	Nonwear
09:05:00	2370	154.38	5.37	992.79	1004.75	89.69	81.16	8.85	0.04	0.13	0.01	0.01	0.08	0.71	0	0	0.06	0.83	0.01	0.01	0.07	1.68	0.02	0.02	22.87	34.62	990.86	991.74	88	91.32	2.4	0.03	0.06	0	0	0.29	0.06	0	0	0.52	0.05	0	0	0.45	0.08	0	0	Nonwear
09:06:00	2370	154.3	5.36	992.88	1004.83	89.69	81.17	8.84	0.11	0.8	0	0	0.07	0.78	0.01	0.01	0.08	1.94	0.02	0.02	0.07	1.76	0.02	0.02	22.86	34.65	990.84	991.72	88	91.32	2.4	0.37	0.08	0	0	0.64	0.06	0	0	0.52	0.09	0	0	0.5	0.11	0	0	Nonwear
09:07:00	2370	154.53	5.3	992.84	1004.82	89.7	81.15	8.85	0.05	0.27	0.02	0.01	0.1	2.38	0.02	0.02	0.08	2.03	0.02	0.02	0.07	1.92	0.02	0.02	22.98	34.61	990.79	991.67	88	91.33	2.41	0.9	0.06	0.01	0.01	0.64	0.09	0.01	0.01	0.56	0.1	0.01	0	0.61	0.18	0.01	0.01	Nonwear
09:08:00	2370	154.43	5.28	993.07	1005.03	89.7	81.16	8.85	0.09	3.01	0.01	0.01	0.07	2.38	0.01	0.01	0.06	2.06	0.01	0.01	0.56	5.76	0.02	0.01	22.69	34.64	990.87	991.75	88	91.31	2.4	0.5	0.12	0.01	0.01	0.36	0.12	0.01	0.01	0.41	0.19	0.01	0.01	1.63	0.31	0.01	0.01	Nonwear
09:09:00	2370	154.24	5.51	993.25	1005.18	89.69	81.17	8.83	0.09	2.75	0	0.01	0.06	1.97	0	0.01	0.62	5.98	0.01	0	1.32	7.38	0.02	0.01	22.85	34.58	990.76	991.64	88	91.32	2.4	0.34	0.04	0.01	0.01	0.48	0.15	0.01	0.01	1.79	0.29	0	0.01	2.23	0.29	0.01	0.01	Nonwear
09:10:00	2370	154.43	5.3	993.3	1005.26	89.7	81.16	8.85	0.03	1.84	0	0	0.73	7.22	0.01	0	1.44	8.52	0.02	0.02	1.54	8.47	0.02	0.02	22.74	34.56	990.85	991.72	88	91.31	2.4	0.34	0.16	0.01	0.01	2.16	0.29	0.01	0.01	2.57	0.27	0.01	0.01	2.52	0.24	0.01	0.01	Nonwear
09:11:00	2370	154.36	5.44	993.33	1005.28	89.69	81.17	8.84	0.88	7.62	0.01	0	1.52	10.14	0.02	0.02	1.5	9.74	0.02	0.03	9.35	8.67	0.02	0.06	22.63	34.48	990.76	991.62	88.01	91.31	2.39	2.79	0.25	0	0.01	3.14	0.19	0.01	0.01	2.9	0.15	0.01	0.01	2.88	11.09	0.01	0.03	Nonwear
09:12:00	2370	152.45	6.06	993.53	1005.27	89.65	81.28	8.76	1.26	14.26	0.01	0.02	1.05	11.92	0.01	0.03	10.21	10.02	0.03	0.06	32.82	60.22	0.25	0.19	23.54	34.36	990.74	991.72	88.01	91.36	2.46	4.37	0.04	0.02	0.01	3.55	0.07	0.02	0.01	3.3	12.52	0.01	0.04	3.06	44.45	0.02	0.04	Nonwear
09:13:00	2370	149.75	4.95	993.71	1004.96	89.72	81.43	8.58	0.03	0.29	0.01	0.01	11.63	7.57	0.03	0.06	37.32	65.63	0.28	0.2	45.26	60.4	0.31	0.21	22.13	34.38	990.97	991.82	88.01	91.28	2.37	0.13	0.06	0	0	0.61	14.78	0.01	0.04	0.62	51.84	0.02	0.04	0.61	65.34	0.02	0.04	Nonwear
09:14:00	2370	149.68	4.97	993.51	1004.75	89.72	81.43	8.57	14.72	8.93	0.03	0.07	44.4	66.89	0.33	0.21	50.21	56.35	0.34	0.21	51.96	100	28.28	0.33	22.17	34.41	991.03	991.88	88.01	91.28	2.37	0.8	18.94	0.02	0.04	0.67	64.09	0.03	0.05	0.6	76.44	0.02	0.05	44.35	100	15.4	2.11	Nonwear
09:15:00	2370	121.46	5.64	993.08	1003.81	89.69	83.02	7.35	52.72	65.2	0.42	0.22	49.62	46.39	0.35	0.18	46.52	100	32.68	0.38	40.91	100	39.7	0.35	21.92	26.28	990.78	992.49	88.48	91.27	2.34	0.03	85.34	0.04	0.07	0.07	86.47	0.03	0.06	52.13	100	17.52	2.36	100	100	39.03	2.08	Nonwear
09:16:00	2370	55.49	15.29	998.97	1000.64	89.12	86.82	3.3	1	0.96	0.01	0.01	0.94	100	39.99	0.46	34.66	100	45.22	0.4	47.84	100	45.77	0.36	21.91	6.5	991.29	991.56	89.62	91.27	1.34	0.06	1.83	0	0	65.91	100	20.85	2.73	100	100	44.78	2.32	100	100	38.25	2.01	Nonwear
09:17:00	2370	54.71	15.5	999.18	1000.81	89.11	86.87	3.26	0.25	100	55.37	0.56	38.18	100	52.01	0.46	54.62	91.86	47.78	0.38	58.85	75.22	44.36	0.34	21.89	6.67	991.24	991.51	89.61	91.27	1.34	99.68	100	27.17	3.32	100	81.41	53.23	2.63	100	91.59	42.58	2.18	100	81.74	40.8	2.04	Nonwear
09:18:00	2370	54.52	197.51	436.91	1008.78	103.98	93.31	49.08	42.23	89.09	0.04	0.56	65.31	60.49	2.49	0.4	68.67	48.26	2.6	0.33	89.54	41.19	3.63	0.31	3.79	159.74	671.78	1039.15	80.05	89.66	34.02	100	7.79	54.78	3.07	100	63.65	45.31	2.34	100	58.48	38.97	2.22	100	90.01	40.19	1.95	Wear
09:19:00	2370	100.94	869.98	436.68	1000.81	151.01	95.82	116.02	87.97	2.03	3.04	0.3	85.51	1.62	2.6	0.26	100	1.33	3.51	0.29	100	1.15	3.55	0.28	786.08	143.07	296.63	995.04	99.53	146.85	71.88	80.81	92.43	66.37	0.5	100	74.18	48.45	0.62	100	95.36	46.34	0.55	92.23	85.42	50.73	0.7	Wear
09:20:00	2370	23.52	895.31	455.89	1005.04	152.98	91.34	116.98	12.32	0.07	0.3	0.05	72.24	0.43	2.38	0.14	90.52	0.44	2.36	0.13	100	0.42	2.22	0.12	214.39	29.97	821.21	1002.06	87.94	76.82	31.86	89.27	100	32.51	0.87	64.56	98.63	40.47	0.66	83.08	80.21	49.94	0.77	82.27	73.26	65.32	0.74	Wear
09:21:00	2370	28.01	894.47	457.8	1005.68	152.82	91.6	117.08	100	0.49	2.73	0.14	100	0.41	2.22	0.11	100	0.36	1.91	0.09	100	0.32	1.7	0.08	48.47	227.16	514.21	989.74	104.55	95.12	52.91	61.59	60.16	22.94	0.71	100	48.41	34.2	0.92	97.85	47.85	54.43	0.85	100	44.52	78.62	0.75	Wear
09:22:00	2370	3.25	888.26	475.85	1007.7	151.82	90.18	118.18	0.22	0.01	0.01	0.01	1.35	0.03	0.03	0.03	2.9	0.02	0.04	0.03	3.02	0.02	0.04	0.02	123.27	563.55	370.65	999.73	128.37	81.93	65.21	80.3	14.14	26.19	0.6	83.3	24.46	52.41	0.46	100	24.46	83.28	0.51	87.59	21.1	79.77	0.44	Wear
09:23:00	2370	3.24	888.12	475.9	1007.6	151.81	90.18	118.18	1.54	0.02	0.05	0.03	3.05	0.02	0.04	0.02	3.37	0.02	0.04	0.02	3.06	0.02	0.07	0.02	447.15	688.77	254.83	1008.2	140.3	62.46	74.07	84.18	19.71	54.5	0.08	100	17.53	95.01	0.55	91.53	14.82	78.84	0.46	100	13.64	65.34	0.44	Wear
09:24:00	2370	3.17	887.82	475.59	1007.19	151.82	90.18	118.18	2.73	0.01	0.01	0	3.94	0.01	0.04	0	3.47	0.01	0.08	0.02	3.03	0.01	0.1	0.02	113.46	911.86	113.05	1007.08	158.36	83.39	96.54	83.54	4.75	100	0.63	74.53	9.37	71.82	0.45	95.98	8.07	63.87	0.38	81.85	7.1	63.21	0.43	Wear
09:25:00	2370	3.05	887.93	475.49	1007.25	151.83	90.17	118.17	5.57	0.01	0.06	0	4.19	0.01	0.09	0.02	3.47	0.01	0.1	0.02	5.81	0.02	0.11	0.01	29.19	975.25	14.14	998.17	171.07	88.35	89.13	100	13.23	100	0.28	100	9.88	79.81	0.2	99.41	8.18	69.75	0.26	82.52	7.13	63.3	0.57	Wear
09:26:00	2370	3.3	887.76	475.89	1007.28	151.8	90.19	118.19	0.86	0.01	0.06	0.02	2.05	0.01	0.07	0.02	6.49	0.02	0.08	0.01	7.15	0.02	0.07	0.01	198.89	808.38	119.51	1002.07	150.57	77.13	82.79	100	11.43	27.53	0.14	89.78	8.87	33.8	0.32	70.19	7.5	36.7	0.65	100	20.99	31.76	1.04	Wear
09:27:00	2370	3.26	887.83	476.3	1007.54	151.79	90.19	118.21	1.98	0.01	0.04	0	6.97	0.02	0.05	0.01	7.05	0.02	0.04	0.01	13.33	0.02	0.03	0.01	14.15	950.6	177.28	1000.04	162.71	89.33	100.25	100	0.59	21.41	0.29	89.06	0.56	36.24	0.64	100	23.93	30.43	1.02	100	34.45	29.89	1.28	Wear
09:28:00	2370	3.17	887.7	476.58	1007.56	151.77	90.18	118.23	7.52	0.02	0.03	0.01	6.25	0.01	0.02	0.01	13.29	0.01	0.02	0.01	15.18	0.01	0.02	0.01	96.26	942.67	240.53	995.88	161.71	95.65	104.04	48.11	0.15	51.33	0.6	95.27	28.64	37.51	0.95	79.99	38.67	33.84	1.17	68.04	42.37	29.39	1.16	Wear
09:29:00	2370	2.85	887.48	476.75	1007.44	151.75	90.16	118.24	0	0	0.02	0	12.37	0	0.02	0	13.48	0	0.02	0.01	12.17	0	0.03	0.01	195.52	940.65	112.42	987.47	162.81	101.52	96.56	77.17	38.16	26.01	0.75	58.7	43.76	38.9	0.91	48.26	44.09	31.38	0.85	41.73	42.22	33.33	0.78	Wear
09:30:00	2370	2.85	887.52	476.59	1007.41	151.76	90.16	118.24	0	0	0	0	14.04	0.01	0.01	0.01	11.61	0	0.03	0.01	10.49	0	0.03	0.01	665.21	540.86	163.1	977.07	126.62	136.79	80.07	16.22	19.3	28.78	0.53	13.57	17.26	21.49	0.43	11.83	14.7	30.03	0.36	10.65	13.21	34.01	0.32	Wear
09:31:00	2370	2.28	887.55	476.62	1007.44	151.76	90.13	118.24	1.57	0.01	0.01	0.01	3.56	0.01	0.03	0.01	7.47	0	0.03	0.01	12.48	0.01	0.03	0.01	837.55	410.98	246.45	969.72	115.13	150.01	75.16	1.94	1.64	19.06	0.03	1.74	2.45	35.06	0.03	1.67	2.06	39.17	0.03	1.45	3.06	40	0.03	Wear
09:32:00	2370	2.23	887.45	476.52	1007.31	151.76	90.13	118.23	4.9	0	0.03	0	8.33	0	0.02	0	12.91	0.01	0.02	0.01	13.84	0.01	0.02	0.01	860.9	401.53	187.91	970.1	114.46	152.57	78.8	0.36	3.46	32.54	0.01	0.51	2.5	31.38	0.01	0.55	3.4	29.39	0.03	0.5	3.21	26.95	0.03	Wear
09:33:00	2370	2.39	887.48	476.33	1007.24	151.78	90.14	118.22	6.76	0	0	0	11.31	0.01	0.02	0.01	11.57	0.02	0.02	0.01	10.59	0.01	0.05	0.02	865.28	421.67	117.62	970.28	115.76	153.11	83.03	0.36	1.02	5.5	0.01	0.62	2.44	4.68	0.04	0.54	2.14	3.84	0.03	0.52	1.85	8.53	0.03	Wear
09:34:00	2370	2.63	887.47	476.34	1007.24	151.77	90.15	118.22	9.06	0.02	0.03	0	8.21	0.01	0.02	0.01	6.94	0.01	0.05	0.02	6.79	0.01	0.06	0.02	869.71	415.62	108.82	970.36	115.37	153.69	83.56	0.87	3.36	0.32	0.05	0.65	2.47	2.06	0.03	0.57	2.02	9.84	0.03	0.71	2.84	10.7	0.03	Wear
09:35:00	2370	2.99	887.26	476.54	1007.15	151.76	90.17	118.24	2.1	0	0.01	0	1.51	0	0.07	0.02	2.31	0	0.06	0.01	2.74	0.01	0.06	0.02	859.1	435.83	108.33	969.7	116.71	152.37	83.58	0.17	0.78	2.66	0.02	0.12	1.01	10.88	0.02	0.44	2.21	12.09	0.01	0.91	3.21	11.18	0.01	Wear
09:36:00	2370	3.08	887.23	476.47	1007.09	151.76	90.17	118.24	1.39	0	0.08	0.02	2.11	0.01	0.06	0.01	2.42	0.01	0.05	0.02	3.37	0.01	0.05	0.01	861.12	431.05	112.48	970	116.39	152.6	83.34	0.12	0.64	11.45	0.01	0.53	2.7	14.16	0.01	1	3.62	12.69	0.01	1.77	4.74	20.02	0.09	Wear
09:37:00	2370	3.02	887.23	475.96	1006.85	151.79	90.17	118.21	2.98	0	0.01	0.01	2.85	0.02	0	0.01	3.89	0.01	0.02	0.01	7.62	0.02	0.05	0.01	859.71	427.14	132.29	969.86	116.14	152.44	82.15	0.58	3.56	19.65	0.01	1.02	3.89	15.55	0.01	1.79	4.75	22.16	0.1	1.85	5.21	19.43	0.11	Wear
09:38:00	2370	3.15	887.31	476	1006.94	151.79	90.18	118.21	0.89	0.02	0	0.02	4.53	0.02	0.02	0.01	8.79	0.02	0.05	0.01	12.6	0.02	0.07	0.01	852.7	449.21	100.01	969.78	117.6	151.57	84.07	0.86	1.89	3.19	0.02	1.68	3.16	27.2	0.12	1.61	3.68	22.32	0.11	1.72	4.22	19.37	0.11	Wear
09:39:00	2370	3.19	887.05	475.97	1006.7	151.78	90.18	118.22	6.01	0	0.03	0.01	9.8	0.01	0.06	0.01	13.18	0.01	0.07	0.01	19.34	0.01	0.08	0.01	842.42	461.39	104.62	970.03	118.43	150.39	83.76	1.49	2.56	29.31	0.16	1.18	2.82	22.18	0.12	1.25	3.31	18.04	0.1	1.13	3.16	17.04	0.09	Wear
09:40:00	2370	2.93	887.08	476.16	1006.81	151.77	90.17	118.23	7.9	0.01	0.05	0	11.02	0.01	0.06	0	17.82	0.01	0.07	0	22.42	0.02	0.09	0	824.82	478.37	159.33	967.9	119.64	148.48	80.5	0.11	1.39	20.38	0.02	0.53	2.12	15.13	0.01	0.44	1.9	15.9	0.04	1.25	4.25	20.35	0.04	Wear
09:41:00	2370	2.62	886.96	476.51	1006.87	151.75	90.15	118.25	7.68	0.01	0.03	0	15.88	0.01	0.05	0	20.11	0.02	0.07	0	18.5	0.02	0.07	0	826.08	487.85	119.2	968.15	120.29	148.58	82.89	0.7	1.6	6.6	0.01	0.5	1.18	7.77	0.04	1.36	4.06	14.5	0.04	1.94	4.69	14.73	0.06	Wear
09:42:00	2370	2.35	886.86	476.68	1006.86	151.74	90.13	118.26	14.97	0.01	0.04	0	17.53	0.01	0.06	0	14.57	0.01	0.06	0	100	23.86	52.48	1.39	817.91	499.04	130.87	968.05	121.05	147.68	82.21	0.36	0.38	10.79	0.05	1.38	4.15	17.58	0.05	1.91	4.46	17.04	0.07	2.04	5.01	23.23	0.07	Wear
09:43:00	2370	1.9	886.78	476.94	1006.92	151.73	90.11	118.27	9.11	0.01	0.04	0	7.28	0.01	0.04	0	100	27.41	62.33	1.55	100	43.76	54.55	2.2	822.05	496.37	112.31	968.74	120.85	148.09	83.33	1.84	5.2	14.33	0.07	2.1	4.56	19.47	0.09	2.04	4.75	24.84	0.08	2.4	5.44	25.74	0.08	Wear
09:44:00	2370	1.67	886.61	477.24	1006.91	151.71	90.09	118.29	9.11	0	0.02	0	100	33.16	80.32	1.78	100	50.28	64.66	2.54	100	62.76	54.62	2.62	800.9	534.3	91.65	967.83	123.53	145.87	84.56	1.08	0.81	27.41	0.06	0.99	2.04	30.53	0.04	1.56	3.34	29.35	0.05	1.58	3.32	25.44	0.06	Wear
09:45:00	2370	1.9	886.62	477.35	1006.96	151.7	90.11	118.3	100	44.91	100	2.17	100	59.43	82.68	3.11	76.88	70.36	64.05	3.01	63.89	76.63	54.96	2.82	788.76	540.48	135.72	967.02	124.01	144.67	81.9	0.22	1.99	39.73	0.02	1.23	3.16	35.38	0.04	1.18	2.89	29.02	0.04	1.06	2.6	25.57	0.04	Wear
09:46:00	2370	416.73	459.2	23.64	1038.31	120.9	116.84	88.76	48.12	38.35	100	4.4	35.57	47.34	78.98	3.64	28.9	50.13	64.67	3.16	25.06	42.9	56.57	2.87	786.29	555.88	76.19	967.36	125.09	144.39	85.47	1.38	2.47	0.89	0.05	1.08	1.86	12.66	0.05	0.89	1.53	11.06	0.04	1.02	2.01	14.5	0.05	Wear
09:47:00	2370	846.61	263.28	346.2	975.61	106.06	151.53	69.15	0.94	25.97	8.35	0.01	2.93	25.31	18.34	0.02	7.19	26.47	20.36	0.15	7.25	23.54	21.3	0.2	771.05	575.62	77.16	966.66	126.57	142.91	85.39	0.13	0.4	14.51	0.02	0.24	0.47	10.48	0.01	0.99	2.09	13.39	0.05	1.15	3.35	27.7	0.09	Wear
09:48:00	2370	857.99	181.58	389.65	975.5	100.81	152.74	66.22	3.99	5.65	16.47	0.03	8.17	31.08	16.33	0.18	7.52	25.55	16.62	0.21	6.92	22.1	15.51	0.23	772.5	572.38	94.8	966.42	126.32	143.07	84.37	0.2	0.26	3.44	0.01	1.06	2.24	8.93	0.06	1.14	3.44	25.54	0.1	1.13	3.72	26.88	0.13	Wear
09:49:00	2370	810.85	167.62	492.4	975.87	99.95	146.67	59.45	7.53	37.45	6.71	0.23	5.62	27.79	8.43	0.23	4.69	23	7.72	0.22	4.11	20.1	7.03	0.2	774.74	570.25	90.3	966.61	126.16	143.28	84.64	1.18	2.62	12.04	0.06	1.06	3.49	27.53	0.13	0.96	3.49	26.38	0.14	1	3.46	24.17	0.13	Wear
09:50:00	2370	728.91	288.38	541.47	972.7	107.47	139.18	55.83	1.83	22.96	5.24	0.08	1.54	19.12	4.09	0.08	1.37	16.88	3.45	0.07	1.28	14.76	2.99	0.06	787.79	549.5	107.11	967.48	124.63	144.53	83.62	0.21	2.31	24.67	0.18	0.2	2.07	20.12	0.17	0.43	2.01	17.2	0.14	0.49	1.91	15.32	0.14	Wear
09:51:00	2370	747.98	207.81	583.18	971.61	102.34	140.39	53.12	0.12	1.65	0.39	0.03	0.16	1.24	0.37	0.02	0.25	3.13	0.79	0.02	0.42	6.23	1.6	0.02	790.09	531.81	152.37	965.03	123.46	144.95	80.88	0.06	0.37	2.73	0.04	0.4	0.61	2.2	0.12	0.43	0.63	2.04	0.13	0.43	0.63	2.44	0.15	Wear
09:52:00	2370	749.29	212.71	579.99	971.16	102.65	140.49	53.33	0.1	0.28	0.1	0.01	0.21	3	0.73	0.02	0.4	6.24	1.61	0.02	0.53	8.92	2.24	0.17	790.75	529	158.37	964.49	123.26	145.07	80.55	0.45	0.49	0.05	0.16	0.4	0.44	0.41	0.15	0.37	0.42	1.43	0.15	0.41	0.42	1.58	0.16	Wear
09:53:00	2370	750.33	211.87	579.13	971.24	102.6	140.58	53.4	0.2	3.78	0.83	0.02	0.38	6.66	1.7	0.01	0.6	10.23	2.57	0.19	0.81	13.24	3.49	0.24	795.82	525.37	158.26	966.65	122.92	145.41	80.58	0.08	0.09	0.52	0.04	0.08	0.13	1.59	0.06	0.21	0.17	1.8	0.08	0.3	0.23	2.47	0.09	Wear
09:54:00	2370	752.42	223.5	572.35	971.49	103.3	140.76	53.9	0.34	5.53	1.54	0	0.74	12.32	3.14	0.21	0.93	15.31	3.99	0.25	3.03	15.29	5.95	0.24	796.68	524.71	159.43	967.2	122.86	145.46	80.51	0.04	0.1	1.63	0.04	0.21	0.13	2.14	0.07	0.29	0.2	2.85	0.08	0.47	0.91	2.48	0.07	Wear
09:55:00	2370	756.04	241.68	560.05	971.44	104.41	141.1	54.79	1.02	17.37	4.36	0.26	1.06	18.02	4.52	0.26	3.3	16.49	6.21	0.23	4.87	14.27	7.66	0.24	797.08	523.99	163.14	967.75	122.78	145.45	80.3	0.23	0.09	3.01	0.05	0.28	0.16	3.4	0.06	0.46	0.97	2.78	0.05	0.75	2.18	7.05	0.07	Wear
09:56:00	2370	745.18	188.81	595.65	975	101.19	139.87	52.3	0.44	6.42	1.94	0.09	3.38	4.83	4.54	0.07	4.84	5.96	6.12	0.12	4.91	6.71	5.95	0.1	799.72	523.36	156.33	968.5	122.71	145.66	80.71	0.16	0.14	1.72	0.02	0.4	1.07	1.52	0.02	0.7	2.33	8.15	0.06	0.77	2.49	7.5	0.05	Wear
09:57:00	2370	740.59	172.4	612.23	976.25	100.17	139.34	51.16	3.94	1.42	4.28	0.02	4.86	6.92	5.4	0.1	4.51	7.74	4.85	0.08	4.15	7.56	4.37	0.07	801.57	522.29	152.58	968.81	122.62	145.83	80.94	0.38	1.24	2	0.01	0.67	2.45	9.48	0.06	0.7	2.41	8.05	0.05	0.67	2.29	7.24	0.04	Wear
09:58:00	2370	700.41	175.9	650.46	975.91	100.4	136.04	48.06	2.88	7.53	3.36	0.13	2.24	7.05	2.51	0.09	1.89	6.35	2.07	0.08	1.67	5.79	1.81	0.07	805.93	513.22	156.95	968.68	122	146.31	80.67	0.56	2.2	10.21	0.08	0.51	1.8	7.24	0.05	0.45	1.57	5.98	0.04	0.41	1.41	5.2	0.04	Wear
09:59:00	2370	672.42	195.68	682.11	977.72	101.55	133.45	45.76	0.33	2.12	0.64	0.07	0.32	1.79	0.61	0.07	0.29	1.59	0.57	0.07	0.27	1.46	0.54	0.08	812.35	497.5	181.37	969.73	120.87	146.9	79.22	0.11	0.01	3.77	0.05	0.09	0.02	2.83	0.03	0.08	0.03	2.44	0.03	0.07	0.05	2.2	0.03	Wear
10:00:00	2370	675.61	201.63	675.96	976.75	101.91	133.76	46.21	0.11	0.16	0.18	0.03	0.09	0.18	0.17	0.03	0.07	0.21	0.18	0.05	0.06	0.23	0.18	0.05	813.62	497.55	171.94	969.08	120.89	147.1	79.78	0.01	0.03	0.8	0.01	0.01	0.04	0.57	0.01	0.02	0.05	0.47	0.01	0.02	0.06	0.41	0.01	Wear
10:01:00	2370	676.62	202.08	674.2	976.33	101.95	133.87	46.33	0	0.1	0.04	0.02	0.02	0.13	0.09	0.04	0.01	0.15	0.09	0.04	0.03	0.24	0.08	0.04	813.52	497.37	173.89	969.25	120.87	147.07	79.66	0.01	0.03	0.33	0.01	0.02	0.04	0.34	0.01	0.02	0.05	0.3	0.01	0.02	0.06	0.28	0.01	Wear
10:02:00	2370	676.62	202.36	673.8	976.11	101.97	133.88	46.35	0	0.09	0.08	0.04	0.02	0.11	0.08	0.03	0.03	0.21	0.06	0.03	0.03	0.29	0.07	0.03	813.6	497.16	173.09	969.07	120.87	147.1	79.71	0.02	0.02	0.15	0	0.02	0.04	0.11	0.01	0.01	0.05	0.2	0.01	0.01	0.07	0.32	0.01	Wear
10:03:00	2370	676.43	202.61	673.04	975.51	101.99	133.9	46.37	0.02	0.07	0.02	0	0.04	0.19	0.03	0.03	0.03	0.26	0.03	0.03	0.03	0.3	0.08	0.03	813.84	497.01	172.73	969.13	120.85	147.12	79.73	0	0.04	0.05	0.01	0.01	0.04	0.25	0.01	0.01	0.06	0.36	0.01	0.01	0.07	0.47	0.01	Wear
10:04:00	2370	676.63	202.8	672.84	975.55	102	133.92	46.39	0.03	0.19	0.04	0.04	0.02	0.24	0.04	0.03	0.02	0.26	0.09	0.04	0.01	0.28	0.08	0.04	813.83	496.76	172.85	969.01	120.84	147.13	79.72	0.01	0.02	0.28	0	0.01	0.05	0.36	0	0.01	0.05	0.44	0.01	0.01	0.05	0.68	0.02	Wear
10:05:00	2370	676.91	203.36	673.18	976.09	102.03	133.91	46.4	0.01	0.15	0.06	0.03	0.01	0.16	0.11	0.05	0.01	0.19	0.09	0.04	0.06	0.43	0.19	0.05	813.74	496.61	173.53	968.98	120.83	147.12	79.68	0.01	0.05	0.22	0.01	0.01	0.04	0.32	0.01	0.01	0.04	0.6	0.02	0.02	0.05	0.75	0.03	Wear
10:06:00	2370	676.78	203.79	672.65	975.72	102.06	133.92	46.42	0	0.08	0.09	0.04	0	0.11	0.07	0.03	0.06	0.41	0.18	0.04	0.09	0.68	0.31	0.07	813.91	496.26	174.08	969.05	120.8	147.13	79.65	0	0.01	0.23	0.01	0	0.02	0.56	0.02	0.01	0.05	0.68	0.02	0.03	0.08	0.65	0.02	Wear
10:07:00	2370	676.78	204.01	671.78	975.17	102.08	133.95	46.46	0	0.08	0.03	0.02	0.07	0.44	0.18	0.03	0.1	0.69	0.31	0.07	0.1	0.73	0.32	0.07	813.93	496.21	174.64	969.14	120.8	147.13	79.62	0.01	0.03	0.54	0.02	0.02	0.06	0.59	0.02	0.03	0.09	0.52	0.02	0.03	0.11	0.47	0.01	Wear
10:08:00	2370	676.78	204.25	672.09	975.43	102.09	133.93	46.45	0	0.49	0.24	0.05	0	0.69	0.33	0.08	0.09	0.67	0.32	0.08	0.09	0.64	0.28	0.07	813.87	496.44	175.98	969.45	120.8	147.09	79.54	0.02	0.08	0.28	0.01	0.03	0.11	0.2	0.01	0.03	0.12	0.17	0.01	0.03	0.11	0.16	0.01	Wear
10:09:00	2370	677.64	205.67	669.84	974.79	102.18	134.04	46.59	0.05	0.48	0.23	0.07	0.04	0.4	0.19	0.05	0.04	0.37	0.15	0.04	0.03	0.35	0.13	0.04	814.13	495.89	176.69	969.52	120.76	147.11	79.5	0.02	0.07	0.1	0.01	0.02	0.08	0.08	0.01	0.02	0.07	0.13	0.01	0.02	0.07	0.17	0.01	Wear
10:10:00	2370	678.08	207.08	667.64	973.88	102.28	134.13	46.72	0	0.02	0.01	0.01	0.01	0.06	0.05	0.03	0.01	0.08	0.05	0.03	0.01	0.17	0.05	0.03	814.36	495.37	176.44	969.39	120.73	147.15	79.51	0.01	0.04	0.02	0	0.01	0.03	0.11	0	0.01	0.02	0.15	0	0.01	0.02	0.15	0	Wear
10:11:00	2370	678.12	207.14	667.69	973.95	102.28	134.13	46.72	0.01	0.06	0.06	0.04	0.01	0.08	0.05	0.03	0.01	0.2	0.04	0.02	0.03	0.42	0.08	0.02	814.47	495.08	176.48	969.34	120.71	147.16	79.51	0.01	0.02	0.14	0	0	0.01	0.15	0	0	0.01	0.15	0	0.01	0.01	0.24	0.01	Wear
10:12:00	2370	678.22	207.32	668.26	974.46	102.28	134.11	46.7	0.01	0.05	0.01	0.01	0.01	0.24	0.01	0.01	0.03	0.47	0.07	0.01	0.03	0.42	0.07	0.02	814.53	495.19	176.14	969.4	120.72	147.17	79.53	0	0	0.08	0	0	0	0.07	0	0.01	0.01	0.2	0.01	0.01	0.01	0.24	0.01	Wear
10:13:00	2370	678.11	207.46	668.2	974.37	102.29	134.1	46.7	0.01	0.31	0.01	0.01	0.04	0.51	0.09	0.01	0.03	0.43	0.07	0.02	0.03	0.42	0.11	0.03	814.52	495.18	175.94	969.34	120.72	147.17	79.54	0	0	0.02	0	0.01	0.01	0.2	0.01	0.01	0.01	0.27	0.01	0.01	0.02	0.41	0.01	Wear
10:14:00	2370	678.18	206.54	668.28	974.28	102.24	134.11	46.69	0.05	0.41	0.1	0.01	0.03	0.29	0.08	0.02	0.03	0.4	0.13	0.03	0.03	0.43	0.12	0.03	814.5	495.2	175.9	969.33	120.72	147.17	79.55	0.01	0.01	0.24	0.02	0.01	0.01	0.34	0.01	0.01	0.02	0.47	0.01	0.01	0.02	0.46	0.01	Wear
10:15:00	2370	677.72	205.36	669.24	974.36	102.17	134.07	46.62	0.02	0.24	0.1	0.03	0.03	0.48	0.15	0.04	0.04	0.49	0.13	0.03	0.03	0.45	0.12	0.03	814.4	495.12	175.31	969.1	120.72	147.18	79.58	0.01	0.01	0.47	0.01	0.01	0.02	0.55	0.01	0.01	0.02	0.5	0.01	0.02	0.06	0.46	0.01	Wear
10:16:00	2370	677.87	206.07	668.31	973.98	102.21	134.11	46.67	0.03	0.42	0.12	0.03	0.03	0.37	0.08	0.03	0.02	0.31	0.07	0.02	0.04	0.28	0.08	0.02	814.29	495.21	176.49	969.27	120.72	147.15	79.51	0	0.03	0.3	0	0.01	0.02	0.22	0.01	0.02	0.06	0.2	0.01	0.03	0.08	0.17	0	Wear
10:17:00	2370	678.11	207.3	667.19	973.63	102.29	134.14	46.74	0.01	0.07	0.05	0.03	0.01	0.08	0.05	0.03	0.05	0.07	0.08	0.02	0.05	0.09	0.09	0.02	814.29	495	177.23	969.29	120.71	147.15	79.46	0	0.01	0.05	0.01	0.02	0.06	0.04	0	0.03	0.08	0.04	0	0.03	0.09	0.41	0.01	Wear
10:18:00	2370	678.25	207.5	667.67	974.1	102.3	134.13	46.73	0.01	0.12	0.02	0	0.05	0.08	0.06	0	0.06	0.1	0.1	0.02	0.07	0.22	0.16	0.04	814.38	495.07	177.1	969.38	120.71	147.15	79.47	0.02	0.08	0.04	0	0.02	0.08	0.04	0.01	0.02	0.09	0.46	0.01	0.02	0.1	0.58	0.01	Wear
10:19:00	2370	678.16	207.15	667.84	974.09	102.28	134.12	46.72	0.06	0.05	0.06	0	0.08	0.12	0.12	0.02	0.08	0.25	0.19	0.04	1.58	8.19	1.78	0.08	814.66	494.49	177.2	969.34	120.67	147.19	79.47	0.01	0.03	0.05	0	0	0.05	0.53	0.01	0.01	0.07	0.6	0.01	0.13	0.07	4.18	0.01	Wear
10:20:00	2370	677.57	207.31	668.44	974.12	102.29	134.07	46.67	0.11	0.11	0.17	0.02	0.09	0.25	0.21	0.05	1.77	9.27	2	0.09	1.55	48.45	2.59	0.32	814.72	494.31	177.08	969.28	120.66	147.2	79.47	0	0.04	0.67	0.01	0	0.06	0.63	0.01	0.15	0.06	4.76	0.01	1.24	5.16	6.46	0.02	Wear
10:21:00	2370	678.6	207.64	666.83	973.8	102.31	134.18	46.78	0.02	0.23	0.13	0.04	2.08	10.93	2.36	0.11	1.74	57.04	2.79	0.36	3.1	71.64	4.46	0.4	814.72	494	178.76	969.43	120.64	147.18	79.37	0	0.04	0.17	0	0.17	0.04	5.7	0.01	1.37	5.79	7.44	0.02	1.53	6.14	6.45	0.02	Wear
10:22:00	2370	678.75	208.32	665.61	973.23	102.36	134.22	46.85	2.57	13.93	2.93	0.16	1.98	72.05	2.84	0.4	3.3	85.86	4.44	0.41	12.75	100	7.63	0.42	814.79	493.74	179.19	969.43	120.62	147.19	79.35	0.21	0.01	7.19	0	1.54	6.74	9.11	0.02	1.58	6.54	7.44	0.02	2.01	16.59	49.45	0.14	Wear
10:23:00	2370	654.48	170.96	693.77	975.37	100.14	132.3	44.44	2.28	100	0.95	0.4	3.37	100	3.5	0.34	13.96	100	8.64	0.43	12.53	100	16.39	0.58	817.18	493.67	161.86	969.18	120.62	147.48	80.38	1.77	8.41	12.9	0.03	1.49	6.67	9.11	0.03	2.25	17.81	52.45	0.15	1.96	22.55	49	0.18	Wear
10:24:00	2370	675.91	24.72	703.17	980.88	91.46	133.72	44.04	4.77	21.68	3.7	0.03	16.52	100	10.58	0.5	13.75	100	18.6	0.67	11.93	84.28	21.48	0.7	837.89	438.23	194.35	969.59	116.92	150.02	78.39	0.11	0.86	5.17	0.01	2.67	18.02	52.46	0.16	2.18	21.92	45.03	0.18	1.95	22.86	39.18	0.18	Wear
10:25:00	2370	631.84	33.67	740.96	981.33	91.99	130.24	40.78	18.31	100	14.69	0.62	12.93	79.59	21.61	0.7	10.65	61.99	22.96	0.67	9.25	52.28	22.52	0.61	839.24	443.6	180.64	969.7	117.26	150.1	79.23	3.36	23.68	57.95	0.2	2.43	23.87	41.24	0.18	2.12	22.75	33.42	0.16	2.06	22.68	28.8	0.19	Wear
10:26:00	2370	486.97	559.3	601.49	972.71	125.62	120.18	51.48	11.79	6.17	16.07	0.35	10.04	5.28	15.2	0.31	8.66	4.65	13.76	0.26	10.21	5.12	13.57	0.24	800.33	316.33	431.48	972.39	109.03	145.59	63.38	2.36	6.91	1.56	0.05	2.22	6.2	2.42	0.03	2.25	7.53	2.33	0.11	2.42	9.87	2.93	0.1	Wear
10:27:00	2370	575.57	610.32	478.74	967.86	129.12	126.54	60.32	1.56	0.72	3.28	0.06	1.16	0.64	2.52	0.05	5.79	4.59	3.88	0.04	6.21	4.11	6.49	0.07	827.44	286.86	422.05	973.05	107.15	148.31	64.28	0.65	1.02	1.86	0.02	0.95	4.38	1.51	0.11	1.33	7.54	2.24	0.09	1.36	7.85	2.37	0.08	Wear
10:28:00	2370	588.38	616.59	457.01	967.09	129.61	127.47	61.8	0.32	0.11	0.51	0.07	6.16	5.51	3	0.05	6.05	4.59	6.02	0.08	5.94	5.13	5.47	0.07	835.06	282.77	411.08	972.78	106.9	149.14	65	0.69	4.85	0.04	0.15	1.1	7.65	1.66	0.11	1.06	7.32	1.72	0.09	1.01	6.43	2.29	0.08	Wear
10:29:00	2370	585.73	617.52	460.33	968.04	129.64	127.24	61.59	7.56	6.91	3.94	0.05	6.07	4.89	6.65	0.09	5.46	5.04	5.55	0.08	9.89	18.77	5.48	0.15	843.23	264.02	411.34	974.83	105.72	149.89	65.04	0.86	6	2.07	0.09	0.7	4.75	1.75	0.08	0.63	3.91	2.22	0.07	1.15	5.25	7.5	0.06	Wear
10:30:00	2370	651.91	559.95	435.39	967.41	125.47	132.38	63.18	0.01	3.5	5.47	0.08	0.76	3.24	3.91	0.06	8.3	20.1	5.27	0.17	9.28	18.55	10.7	0.17	853.52	242.54	399.5	973.65	104.43	151.27	65.77	0	0.54	0.13	0.03	0.07	2.29	1.38	0.02	0.97	5.74	7.79	0.04	1.05	5.04	7.49	0.08	Wear
10:31:00	2370	651.98	588.36	402.94	966.26	127.51	132.43	65.35	0.93	4.26	3.58	0.05	9.32	24.31	6.39	0.21	9.49	20.78	11.97	0.19	8.91	18.24	13.71	0.18	853.52	244.41	398.74	973.27	104.54	151.28	65.81	0	2.48	1.62	0.02	1.11	5.97	8.85	0.05	1.09	4.88	7.79	0.08	1.05	4.23	7.07	0.1	Wear
10:32:00	2370	660.62	553.92	423.9	966.94	125.16	133.16	63.95	10.63	29.61	5.34	0.23	8.88	20.94	14.61	0.22	7.64	17.04	15.83	0.2	6.79	14.74	15.26	0.18	854.62	253.14	389.69	973.59	105.08	151.42	66.39	1.31	5.67	10.21	0.05	1.05	4.16	7.38	0.08	0.93	3.46	6.12	0.09	0.8	3.31	5.33	0.09	Wear
10:33:00	2370	767.95	362.1	457.18	970.04	111.99	142.42	61.78	1	16.5	20.47	0.3	0.73	13.75	18.48	0.24	0.6	11.69	16.33	0.21	1.49	10.2	15.26	0.19	870.55	274.29	337.21	974.31	106.37	153.42	69.72	0.03	4.01	3.75	0.06	0.06	3.32	2.95	0.07	0.19	3.42	3.3	0.06	1.46	3.32	8.36	0.06	Wear
10:34:00	2370	778.93	457.75	341.55	965.96	118.29	143.75	69.29	0.29	1.89	2	0	0.27	1.34	1.45	0.01	1.43	3.92	1.85	0.13	2.34	3.4	11.51	0.15	870.18	259.17	355.6	975.12	105.41	153.17	68.61	0.09	0.05	0.23	0.04	0.22	1.25	1.65	0.03	1.62	1.32	8.05	0.05	1.75	1.14	8.82	0.07	Wear
10:35:00	2370	775.71	470.13	332.04	965.94	119.12	143.42	69.89	0.06	0.84	1.4	0.02	1.72	4.8	1.63	0.15	2.56	3.92	12.69	0.15	2.65	3.4	15.16	0.15	871.25	258.99	354.46	975.61	105.39	153.26	68.7	0.3	1.51	2.11	0.01	1.86	1.3	8.93	0.06	1.84	1.1	8.92	0.08	1.69	0.96	8.19	0.08	Wear
10:36:00	2370	775.03	464.6	338.7	966.19	118.76	143.36	69.46	2.13	5.49	2.28	0.17	2.65	3.96	15.05	0.15	2.52	3.32	16.52	0.13	2.27	3.48	17.78	0.12	867.51	253.5	365.2	975.43	105.07	152.83	68	2.12	0.14	9.49	0.06	1.71	0.79	7.83	0.1	1.43	0.74	6.59	0.1	1.25	0.64	5.74	0.09	Wear
10:37:00	2370	798.72	429.87	327.96	968.56	116.41	145.63	70.16	1.62	3.86	18	0.01	1.34	3.32	16.28	0.02	1.11	3.81	16.23	0.02	0.96	3.95	15.91	0.02	841.87	253	417.72	974.6	105.06	149.84	64.59	0.06	1.03	0.61	0.14	0.23	0.79	0.64	0.11	0.3	0.67	0.87	0.1	0.26	0.71	0.75	0.08	Wear
10:38:00	2370	817.18	453.97	253.9	968.69	117.95	147.52	74.81	0.06	0.46	2.03	0.01	0.24	2.05	4.72	0.01	0.31	2.3	5.28	0.02	0.33	2.37	5.43	0.02	842.64	256.72	421.34	976.48	105.24	149.65	64.44	0.24	0.13	0.88	0.01	0.28	0.45	1.05	0.02	0.24	0.49	0.86	0.02	0.21	0.43	0.75	0.02	Wear
10:39:00	2370	817.9	456.91	246.73	968.86	118.14	147.59	75.25	0.32	2.23	4.54	0.01	0.33	2.11	4.4	0.02	0.33	2.01	4.25	0.02	0.73	1.76	6.15	0.04	845.49	256.25	416.13	976.59	105.21	149.97	64.78	0.16	0.48	0.59	0.02	0.19	0.58	0.54	0.03	0.17	0.48	0.52	0.02	0.25	0.75	0.91	0.04	Wear
10:40:00	2370	814.19	471.57	231.38	968.94	119.12	147.17	76.18	0.14	0.61	1.35	0.02	0.15	0.69	1.47	0.02	0.68	0.59	6.74	0.05	1.36	1.04	13.93	0.09	847.36	254.53	412.65	976.27	105.11	150.22	65	0.27	0.82	0.72	0.02	0.21	0.59	0.63	0.02	0.28	0.85	1.01	0.03	0.36	1.53	1.31	0.09	Wear
10:41:00	2370	812.62	475.66	227.02	968.62	119.41	147.03	76.44	0.07	0.35	0.7	0	0.73	0.5	8.08	0.04	1.43	1.19	15.08	0.09	2.05	3.52	22.82	0.09	844.09	257.49	416.86	976.04	105.3	149.86	64.72	0.03	0.27	0.11	0.02	0.33	1.01	1.21	0.04	0.38	1.76	1.44	0.09	0.46	3.73	1.3	0.11	Wear
10:42:00	2370	811.85	478.04	224.79	968.6	119.57	146.95	76.58	0.86	0.71	10	0.05	1.49	1.38	15.67	0.09	2.05	3.86	22.44	0.09	1.77	8.71	23.79	0.14	844.5	256.5	417.48	976.37	105.23	149.88	64.69	0.38	1.08	1.54	0.05	0.46	1.75	1.76	0.11	0.53	4.31	1.5	0.11	1.01	5.46	2.86	0.1	Wear
10:43:00	2370	802	473.27	259	967.88	119.28	145.98	74.46	1.24	1.23	12	0.08	1.73	4.03	18.69	0.06	1.47	9.21	19.19	0.15	1.5	9.28	16.89	0.17	849.11	252.61	408.48	975.66	105.01	150.5	65.25	0.65	1.4	2.47	0.1	0.65	5.26	1.79	0.09	1.15	6.26	3.14	0.08	1.09	5.69	3.14	0.08	Wear
10:44:00	2370	788.06	465.13	307.04	966.78	118.78	144.62	71.47	1.21	4.26	14.23	0.01	1.28	9.68	13.35	0.19	1.56	8.9	10.9	0.2	1.46	7.75	9.54	0.18	841.37	247.67	422.98	974.29	104.73	149.76	64.26	0.23	6.94	1.71	0.02	1.4	7.67	3.84	0.06	1.26	6.56	3.61	0.06	1.15	5.86	3.33	0.06	Wear
10:45:00	2370	774.65	437.94	375.75	966.85	116.95	143.25	67.12	1.78	9.35	4.4	0.23	1.89	6.97	4.17	0.2	1.65	5.79	4.97	0.16	1.51	5.02	5.3	0.14	838.61	273.22	412.9	974.07	106.29	149.43	64.91	1.81	10.55	3.65	0.08	1.35	7.97	2.8	0.08	1.13	6.76	2.35	0.06	1.29	7.16	3.11	0.08	Wear
10:46:00	2370	794.41	383.61	399.89	969.97	113.31	145.03	65.63	0.85	2.4	5.51	0.02	0.61	4.09	6.08	0.04	0.52	3.69	6.06	0.06	0.49	3.7	6.84	0.07	860.35	235.3	392.13	975.16	103.97	151.98	66.28	0.36	2.37	0.55	0.1	0.29	1.84	0.51	0.08	0.71	3.22	2.09	0.09	1	4.22	2.95	0.12	Wear
10:47:00	2370	804.05	396.88	369.88	970.26	114.15	145.97	67.59	0.33	3.34	2.88	0.06	0.23	2.47	2.85	0.07	0.2	2.42	4.16	0.07	0.59	10.79	13.03	0.08	856.01	243.32	395.17	973.76	104.47	151.54	66.06	0.01	0.23	0.13	0.02	0.87	3.9	2.53	0.1	1.13	4.86	3.28	0.14	1.46	4.21	6.68	0.12	Wear
10:48:00	2370	800.36	416.09	355.13	969.48	115.42	145.65	68.51	0.17	0.72	0.98	0.03	0.2	0.91	3.14	0.04	0.62	12.47	15	0.09	0.78	15.73	17.11	0.11	856.19	242.53	395.88	973.98	104.42	151.53	66.02	1.05	4.71	3.19	0.12	1.15	4.89	3.42	0.13	1.41	4.03	6.97	0.11	1.37	3.59	7.53	0.11	Wear
10:49:00	2370	802.26	411.88	350.22	969.01	115.18	145.92	68.8	0.11	1.29	3.29	0.02	0.75	14.7	17.59	0.11	0.88	17.08	18.17	0.12	0.87	17.07	17.06	0.13	869.03	226.91	378.44	975.58	103.46	153.06	67.16	0.54	1.97	1.53	0.07	0.94	2.66	6.45	0.09	0.87	2.88	6.54	0.1	0.81	2.85	6.27	0.1	Wear
10:50:00	2370	803.48	419.45	334.29	968.74	115.71	146.07	69.79	0.97	19.38	21.99	0.14	0.93	18.55	18.45	0.13	0.84	16.9	15.87	0.13	0.77	15.49	14.1	0.12	875.74	220.68	370.35	976.55	103.06	153.77	67.7	0.77	3.76	7.16	0.12	0.59	3.44	5.95	0.12	0.5	3.13	5.21	0.11	0.44	2.88	4.69	0.1	Wear
10:51:00	2370	792.49	318.34	457.39	970.64	109.17	144.75	61.85	0.27	4.11	3.32	0.04	0.22	3.16	2.62	0.04	0.19	2.63	2.24	0.05	0.18	2.29	1.99	0.05	885.36	232.74	334.64	974.84	103.81	155.28	69.92	0.1	0.84	0.01	0.04	0.08	0.78	0.02	0.03	0.07	0.74	0.05	0.03	0.07	0.72	0.09	0.03	Wear
10:52:00	2370	789.44	300.34	479.36	971.2	108.01	144.38	60.42	0	0.63	0.17	0.02	0	0.67	0.15	0.03	0.01	0.68	0.12	0.04	0.03	0.67	0.11	0.03	884.17	235.53	334.6	974.28	103.99	155.16	69.91	0.01	0.2	0.02	0	0.01	0.22	0.05	0.01	0.01	0.27	0.09	0.01	0.01	0.26	0.15	0.01	Wear
10:53:00	2370	789.4	303.04	478.18	971.43	108.18	144.35	60.51	0	0.3	0.01	0.03	0.01	0.32	0.02	0.03	0.03	0.34	0.04	0.03	0.04	0.37	0.03	0.02	884.09	236.21	334.52	974.34	104.03	155.15	69.92	0.01	0.1	0.05	0.01	0.01	0.17	0.09	0.01	0.01	0.16	0.15	0.01	0.01	0.16	0.2	0.01	Wear
10:54:00	2370	789.43	304.31	478.12	971.81	108.25	144.32	60.53	0.02	0.16	0.03	0.01	0.04	0.18	0.04	0.01	0.04	0.22	0.04	0.01	0.14	0.22	0.33	0.01	883.93	236.56	334.26	974.2	104.05	155.14	69.93	0	0.14	0.07	0	0.01	0.11	0.13	0	0.01	0.1	0.18	0.01	0.18	0.84	0.78	0.02	Wear
10:55:00	2370	789.24	304.98	478.32	971.97	108.29	144.29	60.52	0.03	0.1	0.03	0	0.03	0.15	0.02	0	0.15	0.21	0.36	0	1.94	4.18	3.82	0.14	883.94	237.03	333.92	974.2	104.08	155.14	69.95	0.02	0.01	0.11	0	0.01	0.02	0.15	0.01	0.2	0.96	0.83	0.02	0.37	2.02	1.78	0.06	Wear
10:56:00	2370	788.87	305.41	478.54	971.92	108.31	144.26	60.5	0	0.12	0.03	0	0.16	0.26	0.41	0.01	2.18	4.71	4.32	0.15	2.72	4.4	6.32	0.17	884.16	236.99	333.38	974.2	104.08	155.17	69.99	0.01	0.03	0.1	0	0.22	1.11	0.91	0.03	0.42	2.32	2.05	0.07	0.73	3.93	3.12	0.06	Wear
10:57:00	2370	788.86	305.91	478.35	971.97	108.34	144.25	60.52	0.2	0.35	0.51	0.01	2.53	5.46	5.08	0.18	2.88	4.7	6.85	0.17	2.83	4.07	7.25	0.17	884.09	237.1	332.92	974.01	104.09	155.19	70.01	0.27	1.38	1.07	0.04	0.51	2.81	2.49	0.08	0.82	4.34	3.46	0.07	0.87	5.07	3.43	0.06	Wear
10:58:00	2370	786.63	304.38	481.84	971.87	108.25	144.05	60.27	3.17	6.61	6.55	0.22	2.96	4.73	7.31	0.18	2.65	3.9	7.1	0.15	2.44	3.43	6.85	0.14	887.53	232.51	327.94	974.57	103.81	155.62	70.33	0.72	3.91	3.42	0.07	0.94	4.9	3.87	0.05	0.92	5.23	3.5	0.04	0.89	5.3	3.26	0.04	Wear
10:59:00	2370	822.75	277.18	439.18	974.92	106.53	147.62	63.18	0.81	2.64	3.54	0.01	0.66	2.86	3.2	0.01	0.61	2.78	3.05	0.02	0.57	2.62	2.86	0.02	878.53	245.73	344.19	975.56	104.59	154.27	69.33	0.6	3.02	2.02	0.06	0.52	3.27	1.55	0.04	0.49	3.34	1.38	0.04	0.45	3.19	1.23	0.03	Wear
11:00:00	2370	832.26	287.73	417.74	974.79	107.17	148.64	64.62	0	1.36	0.61	0	0.12	1.29	0.86	0.03	0.12	1.18	0.82	0.03	0.11	1.09	0.77	0.03	871.08	256.45	354.19	974.76	105.26	153.34	68.69	0.06	1.54	0.27	0.02	0.11	1.71	0.23	0.03	0.1	1.6	0.19	0.03	0.09	1.48	0.16	0.03	Wear
11:01:00	2370	832.24	293.31	414.13	974.85	107.51	148.62	64.86	0.15	0.38	0.6	0.03	0.12	0.33	0.49	0.02	0.1	0.32	0.42	0.02	0.09	0.31	0.38	0.02	870.28	262.11	352.85	975.05	105.6	153.2	68.78	0.09	0.85	0.29	0.02	0.07	0.71	0.21	0.02	0.06	0.62	0.17	0.02	0.05	0.57	0.15	0.02	Wear
11:02:00	2370	833.97	294.9	410.63	975.24	107.6	148.78	65.1	0	0.04	0	0	0.01	0.09	0	0	0.02	0.11	0.01	0	0.02	0.12	0.01	0	869.16	265.27	354.28	975.37	105.78	153.01	68.7	0.02	0.03	0.06	0.01	0.02	0.04	0.08	0.01	0.02	0.07	0.08	0.01	0.01	0.07	0.08	0.01	Wear
11:03:00	2370	833.94	295.07	410.63	975.27	107.61	148.77	65.1	0.01	0.09	0	0	0.02	0.1	0.01	0	0.02	0.1	0.01	0	0.02	0.15	0.04	0	869.41	265.4	353.96	975.51	105.79	153.03	68.72	0	0.02	0.04	0	0	0.06	0.05	0	0.01	0.05	0.05	0.01	0.02	0.2	0.05	0.01	Wear
11:04:00	2370	833.8	295.43	410.66	975.28	107.63	148.75	65.1	0.01	0.05	0.01	0	0.01	0.05	0.01	0	0.01	0.12	0.04	0	0.05	0.22	0.04	0.01	869.44	265.47	353.75	975.48	105.79	153.04	68.74	0	0.06	0.03	0	0.01	0.04	0.03	0.01	0.02	0.21	0.04	0.01	0.02	0.18	0.06	0.01	Wear
11:05:00	2370	833.67	295.63	410.7	975.24	107.65	148.74	65.09	0.01	0.02	0	0	0.01	0.12	0.05	0	0.05	0.22	0.05	0.01	0.05	0.24	0.04	0.01	869.45	265.7	353.62	975.5	105.81	153.04	68.75	0.01	0.02	0.01	0.01	0.03	0.22	0.05	0.01	0.02	0.18	0.07	0.01	0.03	0.16	0.09	0.01	Wear
11:06:00	2370	833.6	295.72	410.7	975.21	107.65	148.74	65.09	0	0.13	0	0	0.05	0.22	0.06	0.01	0.05	0.23	0.05	0.01	47.84	20.64	48.18	0.93	869.34	265.64	353.58	975.37	105.8	153.04	68.75	0.03	0.28	0.06	0.01	0.03	0.2	0.09	0.01	0.03	0.17	0.1	0.01	22.34	47.76	28.52	0.96	Wear
11:07:00	2370	833.57	296.28	410.33	975.2	107.69	148.74	65.12	0.06	0.18	0.08	0.02	0.05	0.16	0.06	0.01	56.51	23.65	51.12	1.04	82.5	27.93	48.71	1.21	869	266.69	353.9	975.48	105.87	152.98	68.73	0.03	0.18	0.12	0	0.04	0.16	0.11	0.01	25.62	50.66	30.91	1.07	30.44	48.21	30.97	1.17	Wear
11:08:00	2370	832.84	297.02	410.78	974.98	107.74	148.67	65.08	0	0.04	0.01	0	72.03	28.48	54.37	1.2	100	31.07	47.13	1.28	100	35.94	41.47	1.23	869.42	266.02	353.29	975.45	105.83	153.04	68.77	0.02	0.03	0.03	0.01	30.91	54	33.98	1.24	33.98	46.75	30.93	1.23	34.53	41.27	27.65	1.15	Wear
11:09:00	2370	832.82	297.19	410.74	975	107.75	148.67	65.09	100	38.02	57.56	1.47	100	34.15	41.49	1.28	100	36.73	34	1.12	100	40.78	29.49	1.02	869.72	265.9	353.13	975.62	105.82	153.06	68.78	41.57	57.23	37.92	1.5	37.69	41.2	28.41	1.22	34.83	33.86	23.48	1.04	32.17	29.33	20.44	0.93	Wear
09:32:00	2370	98.97	171.26	974.6	995.42	99.91	95.71	11.51	100	0.11	0.4	0.19	100	13.11	0.64	0.15	100	20.43	0.78	0.14	100	19.03	1.06	0.13	474.54	627.37	611.84	996.6	50.98	118.44	52.12	0.13	0.09	0.03	0	0.84	1.03	0.8	0.07	0.77	0.88	0.85	0.06	0.67	0.77	0.73	0.05	Wear
09:33:00	2370	4.09	170.99	980.08	998.11	99.88	89.79	10.4	100	16.63	0.5	0.01	100	22.22	0.61	0.03	100	21.15	1.18	0.08	100	34.83	2.01	0.2	473.67	628.21	611.54	996.55	50.92	118.38	52.14	0.96	1.21	0.96	0.08	0.88	0.86	0.83	0.06	0.72	0.72	0.69	0.05	1.55	0.7	1.47	0.08	Wear
09:34:00	2370	0.65	135	987.03	997.9	97.78	89.98	8.14	100	14.61	0.35	0.04	95.32	23.77	1.44	0.09	100	40.18	2.28	0.22	100	37.89	2.05	0.19	467.27	639.06	603.3	995.44	50.06	118	52.69	1.18	0.45	0.11	0.03	0.83	0.52	0.38	0.02	1.67	0.65	1.69	0.09	1.63	0.69	1.73	0.08	Wear
09:35:00	2370	25.91	109.72	991.96	998.43	96.31	88.51	6.5	42.24	32.71	1.91	0.13	86.45	42.91	2.51	0.24	84.06	36.93	2.08	0.21	77.84	38.02	2.31	0.19	475.12	634.99	602.34	995.9	50.39	118.49	52.78	0.52	0.28	0.51	0.01	2.04	0.46	1.91	0.09	1.88	0.48	1.78	0.08	3.67	0.69	1.82	0.09	Wear
09:36:00	2370	47.98	175.75	965.46	996.63	100.25	92.83	11.73	70.73	29.17	1.62	0.21	75.66	21.78	1.2	0.21	71.61	24.91	1.51	0.18	95.18	22.09	1.31	0.22	471.65	632.52	606.72	995.75	50.55	118.28	52.45	2.22	0.37	2.03	0.11	1.66	0.34	1.55	0.08	3.63	0.76	1.48	0.11	3.54	0.71	1.64	0.1	Wear
09:37:00	2370	144	267.11	943.58	993.61	105.61	98.35	17.98	81.25	1.6	1.25	0.28	76.11	13.94	1.38	0.22	100	11.54	1.17	0.25	100	9.99	1.07	0.25	457.09	629.21	624.39	997.37	50.89	117.28	51.24	0.46	0.08	0.29	0.04	3.38	0.94	0.44	0.12	3.02	0.81	0.88	0.11	2.7	0.75	0.93	0.1	Wear
09:38:00	2370	38.91	261.13	960.39	997.58	105.18	92.24	15.56	13.76	17.16	1.92	0.01	86.36	12.11	1.39	0.12	100	9.92	1.17	0.12	100	8.69	1.04	0.11	460.06	628.52	621.83	996.78	50.9	117.49	51.4	4.39	1.18	0.62	0.13	3.25	0.95	1.02	0.09	2.68	0.85	0.99	0.07	2.33	0.78	0.93	0.07	Wear
09:39:00	2370	47.3	333.27	934.72	997.37	109.55	92.75	20.09	100	6.84	1.34	0.15	100	6.37	1.16	0.13	100	6.14	1.05	0.11	100	5.84	0.95	0.09	432.33	639.1	627.29	994.99	50.02	115.76	50.91	1.13	1.13	0.81	0.04	1.04	0.99	0.67	0.04	0.97	0.87	0.58	0.04	0.9	0.81	0.53	0.04	Wear
09:40:00	2370	0.49	302.51	952.64	999.54	107.62	90.03	17.62	100	1.45	0.16	0.01	77.3	1.85	0.17	0.02	62.34	1.86	0.16	0.03	53.8	1.85	0.15	0.03	439.3	628.93	634.54	995.59	50.82	116.18	50.41	0.26	0.13	0.02	0.01	0.27	0.11	0.02	0.02	0.25	0.13	0.04	0.02	0.25	0.15	0.05	0.02	Wear
09:41:00	2370	3.25	296.35	954.76	999.71	107.24	89.81	17.25	28.49	1.15	0.08	0.03	23.57	1.07	0.07	0.03	21.42	1.06	0.06	0.04	20.32	1.13	0.07	0.04	440.94	627.78	634.73	995.71	50.91	116.29	50.4	0.11	0.01	0.01	0.02	0.09	0.07	0.03	0.02	0.11	0.1	0.05	0.01	0.12	0.11	0.04	0.01	Wear
09:42:00	2370	4.89	291.55	955.81	999.31	106.96	89.72	16.97	4.34	0.27	0.01	0.01	6.05	0.38	0.01	0.02	7.43	0.58	0.03	0.02	8.76	0.69	0.04	0.02	441.62	627.71	634.8	996.01	50.93	116.32	50.41	0.01	0.08	0.04	0.01	0.06	0.1	0.04	0.01	0.08	0.1	0.04	0.01	0.11	0.13	0.05	0.01	Wear
09:43:00	2370	5.2	290.43	955.94	999.1	106.9	89.7	16.9	4.22	0.27	0.01	0.02	5.54	0.49	0.03	0.02	6.89	0.59	0.04	0.01	7.6	0.63	0.04	0.02	441.66	627.01	635.14	995.81	50.98	116.33	50.37	0.06	0.07	0.02	0	0.08	0.06	0.02	0	0.1	0.1	0.03	0.01	0.13	0.12	0.05	0.01	Wear
09:44:00	2370	5.52	289.33	956.03	998.87	106.84	89.68	16.84	3.62	0.42	0.03	0	5.07	0.47	0.04	0	5.71	0.49	0.04	0.01	8.08	0.58	0.04	0.01	442.06	626.41	635.35	995.74	51.02	116.36	50.35	0.06	0.01	0.01	0	0.08	0.08	0.03	0.01	0.1	0.1	0.05	0.01	0.13	0.12	0.05	0.01	Wear
09:45:00	2370	5.81	287.62	956.46	998.8	106.74	89.67	16.74	3.56	0.24	0.02	0	3.99	0.26	0.02	0.01	6.78	0.39	0.03	0.01	9.08	0.51	0.03	0.02	442.41	626.32	635.24	995.77	51.02	116.38	50.36	0.05	0.09	0.04	0.01	0.08	0.1	0.05	0.01	0.11	0.11	0.05	0.01	0.14	0.11	0.06	0.01	Wear
09:46:00	2370	6.11	286.63	956.78	998.82	106.68	89.65	16.68	2.05	0.12	0	0.01	5.76	0.31	0.02	0.01	8.01	0.43	0.02	0.02	9.25	0.51	0.02	0.02	442.73	625.52	635.6	995.64	51.08	116.4	50.33	0.06	0.05	0.03	0.01	0.1	0.06	0.03	0.01	0.12	0.06	0.04	0.02	0.13	0.09	0.04	0.01	Wear
09:47:00	2370	6.29	286.13	956.74	998.64	106.65	89.64	16.65	5.72	0.3	0.02	0	7.29	0.4	0.02	0.02	8.1	0.45	0.02	0.02	7.5	0.41	0.02	0.03	443.1	625.08	635.91	995.72	51.11	116.42	50.31	0.07	0.03	0.01	0.01	0.1	0.03	0.02	0.01	0.1	0.07	0.03	0.01	0.1	0.1	0.05	0.01	Wear
09:48:00	2370	6.82	284.93	957.06	998.61	106.58	89.61	16.58	4.61	0.26	0	0.02	5.36	0.31	0.01	0.02	4.6	0.25	0.02	0.02	36.57	1.79	0.14	0.03	443.57	624.81	635.97	995.8	51.14	116.45	50.31	0.06	0.02	0.02	0.01	0.07	0.07	0.03	0.01	0.07	0.09	0.04	0.01	0.06	0.17	0.06	0.03	Wear
09:49:00	2370	7.28	283.87	957.1	998.35	106.52	89.58	16.53	2.95	0.17	0.01	0.01	2.09	0.14	0.02	0.02	42.79	2.04	0.15	0.03	51	2.11	0.16	0.03	443.96	624.65	636.15	995.99	51.16	116.47	50.3	0.03	0.07	0.02	0.01	0.03	0.09	0.04	0.01	0.03	0.17	0.06	0.04	0.09	0.3	0.11	0.06	Wear
09:50:00	2370	7.59	283.19	957.18	998.23	106.48	89.56	16.49	1.32	0.16	0.03	0.01	53.46	2.38	0.18	0.04	59.7	2.24	0.17	0.03	62.25	2.06	0.16	0.03	444.14	624.04	636.36	995.82	51.2	116.49	50.28	0.01	0.05	0.03	0.01	0.01	0.16	0.05	0.04	0.09	0.3	0.11	0.06	0.13	0.35	0.13	0.06	Wear
09:51:00	2370	7.45	283.85	956.77	998.05	106.52	89.57	16.53	76.94	2.81	0.2	0.05	71.57	2.16	0.16	0.04	67.91	1.82	0.13	0.03	59.06	1.58	0.12	0.03	444.22	623.57	636.61	995.72	51.23	116.5	50.26	0.01	0.16	0.04	0.04	0.1	0.3	0.11	0.05	0.13	0.33	0.12	0.05	0.21	0.35	0.12	0.05	Wear
09:52:00	2370	2.2	295.34	954.08	998.76	107.2	89.87	17.2	11.79	0.31	0.01	0.02	8.74	0.29	0.01	0.01	22.42	0.4	0.04	0.01	24	0.47	0.06	0.02	444.27	622.13	637	995.11	51.3	116.52	50.2	0.11	0.25	0.11	0.03	0.13	0.25	0.11	0.03	0.21	0.27	0.1	0.03	0.23	0.28	0.09	0.03	Wear
09:53:00	2370	2.6	294.06	954.25	998.54	107.13	89.85	17.13	1.93	0.07	0.01	0	20.92	0.29	0.04	0.02	21.04	0.36	0.06	0.02	19.25	0.38	0.07	0.03	444.98	619.9	637.96	994.63	51.45	116.58	50.1	0.07	0.09	0.04	0	0.18	0.13	0.03	0.01	0.18	0.16	0.04	0.01	0.18	0.18	0.04	0.02	Wear
09:54:00	2370	2.53	293.75	954.36	998.56	107.11	89.85	17.11	25.06	0.31	0.05	0.02	20.55	0.34	0.06	0.02	17.27	0.33	0.07	0.03	14.93	0.29	0.06	0.03	445.42	619.15	638.29	994.58	51.5	116.61	50.08	0.17	0.1	0	0.01	0.15	0.13	0.02	0.01	0.14	0.14	0.03	0.02	0.13	0.13	0.03	0.02	Wear
09:55:00	2370	3.62	292.48	955.03	998.83	107.03	89.79	17.03	3.06	0.16	0.03	0.02	2.16	0.16	0.04	0.03	3.39	0.14	0.03	0.02	4.56	0.15	0.03	0.02	446.5	618.25	638.29	994.5	51.56	116.68	50.07	0.02	0.07	0	0.01	0.03	0.09	0.03	0.02	0.03	0.08	0.03	0.02	0.1	0.1	0.03	0.01	Wear
09:56:00	2370	3.78	291.82	955.47	999.05	106.98	89.78	16.99	1.51	0.06	0.03	0.02	4.1	0.12	0.02	0.01	5.26	0.16	0.03	0.01	4.95	0.15	0.03	0.02	446.63	617.6	638.54	994.32	51.6	116.69	50.04	0.02	0.05	0.02	0.01	0.01	0.04	0.03	0.01	0.1	0.07	0.03	0.01	0.16	0.17	0.06	0.01	Wear
09:57:00	2370	3.7	291.59	955.82	999.33	106.97	89.79	16.97	4.13	0.17	0.03	0.02	4.75	0.18	0.03	0.01	4.99	0.16	0.03	0.03	8.3	0.18	0.03	0.02	446.76	617.12	638.7	994.17	51.63	116.7	50.03	0.01	0.03	0.04	0	0.11	0.07	0.03	0	0.16	0.18	0.07	0.01	0.2	0.23	0.08	0.02	Wear
09:58:00	2370	3.49	292.28	955.38	999.11	107.01	89.8	17.01	2.47	0.08	0.01	0	5.49	0.14	0.01	0.02	9.58	0.2	0.02	0.02	12.76	0.34	0.02	0.02	446.72	617.42	638.38	994.16	51.61	116.7	50.05	0.14	0.1	0.04	0.01	0.17	0.2	0.08	0.01	0.19	0.24	0.09	0.02	0.19	0.25	0.09	0.02	Wear
09:59:00	2370	3.37	292.63	955.22	999.06	107.03	89.81	17.03	7.55	0.2	0.01	0.02	10.63	0.23	0.02	0.02	13	0.37	0.02	0.02	16.89	0.58	0.03	0.02	447.58	616.58	638.73	994.24	51.67	116.75	50.03	0.1	0.19	0.08	0.02	0.13	0.2	0.08	0.02	0.12	0.2	0.07	0.02	0.13	0.19	0.07	0.02	Wear
10:00:00	2370	3.75	291.79	955.12	998.71	106.99	89.78	16.99	7.5	0.12	0.03	0.02	9.74	0.31	0.03	0.01	13.94	0.54	0.03	0.02	63.6	0.66	0.1	0.05	448.23	614.96	639.41	993.96	51.78	116.8	49.96	0.08	0.09	0.03	0.01	0.06	0.09	0.03	0.01	0.08	0.09	0.03	0.01	0.07	0.31	0.21	0.02	Wear
10:01:00	2370	4.17	291.3	955.51	998.94	106.95	89.76	16.96	6.32	0.3	0.01	0.02	11.2	0.52	0.02	0.02	62.84	0.74	0.12	0.05	53.29	1.55	0.12	0.07	448.72	614.16	639.67	993.85	51.83	116.84	49.94	0.01	0.03	0.01	0.01	0.06	0.04	0.01	0.01	0.05	0.31	0.23	0.02	0.27	0.35	0.21	0.02	Wear
10:02:00	2370	4.56	290.06	955.59	998.67	106.88	89.74	16.89	9.27	0.43	0.02	0.02	62.37	0.89	0.14	0.05	50.81	1.71	0.14	0.06	100	19.02	4.52	0.38	448.63	613.91	639.75	993.71	51.84	116.84	49.92	0.07	0.03	0.01	0.01	0.05	0.34	0.26	0.02	0.3	0.36	0.22	0.02	3.22	2.96	0.37	0.02	Wear
10:03:00	2370	5.2	288.29	955.9	998.45	106.78	89.7	16.79	61.01	1.24	0.18	0.05	46.58	2.04	0.17	0.06	100	20.93	5.08	0.41	100	22.76	7.41	0.62	449.1	613.63	639.81	993.79	51.87	116.87	49.92	0.03	0.41	0.31	0.03	0.33	0.34	0.22	0.02	3.55	3.26	0.37	0.02	3.99	3.34	3.51	0.11	Wear
10:04:00	2370	13.09	293.41	953.42	997.76	107.1	90.75	17.13	36.75	2.88	0.23	0.03	100	23.42	5.9	0.46	100	23.1	7.95	0.65	91.29	22.15	8.55	0.69	448.91	610.12	642.65	993.38	52.11	116.87	49.69	0.41	0.03	0.13	0.02	4.02	3.65	0.31	0.02	4.13	3.79	3.99	0.12	3.65	3.52	3.8	0.12	Wear
10:05:00	2370	7.69	281.68	956.54	997.3	106.41	90.44	16.43	100	28.2	7.46	0.54	90.25	22.66	8.37	0.65	70.52	19.96	8.28	0.64	60.02	17.33	7.17	0.56	451.55	609.87	641.5	993.68	52.14	117.03	49.79	4.65	4.51	0.43	0.01	3.92	4.59	4.67	0.14	3.2	4.06	4.08	0.13	2.79	3.52	3.54	0.13	Wear
10:06:00	2370	198.07	421.99	860.69	989.68	115.4	101.64	28.81	34.27	2.78	4.08	0.37	26.84	3.83	3.88	0.34	24.45	3.4	3.69	0.29	21.08	3.06	3.2	0.25	482.24	572.19	645.42	993.59	54.75	119.07	49.28	0.38	6.37	6	0.17	1.06	4.97	4.36	0.13	0.93	4.06	3.66	0.12	1.31	3.57	3.18	0.1	Wear
10:07:00	2370	324.76	438.93	812.39	984.46	116.53	109.36	34.11	2.62	2.63	1.06	0.07	17.79	3.18	3.61	0.22	14.88	2.98	2.97	0.18	12.97	3.11	2.57	0.15	484.84	626.19	592.92	996.02	50.84	119.15	53.25	1.45	0.42	1.94	0.03	1.07	1.48	2.83	0.03	1.38	1.23	2.5	0.04	1.77	2.19	3.89	0.03	Wear
10:08:00	2370	337.02	455.58	800.3	983.49	117.62	110.1	35.41	24.07	4.47	4.82	0.29	17.05	3.64	3.41	0.21	14.29	3.54	2.8	0.17	13.01	7.06	3.17	0.17	474.97	622.49	609.44	995.56	51.18	118.5	52.14	0.36	1.58	2.06	0.04	0.92	1.12	1.49	0.04	1.92	2.52	4.31	0.03	3.69	2.18	4.27	0.06	Wear
10:09:00	2370	238.97	427.68	856.78	987.55	115.67	104.01	29.79	12.79	0.1	2.34	0.15	13.39	0.96	2.08	0.14	11.09	6.35	2.43	0.13	16.08	26.42	2.16	0.11	477.41	608.75	627.47	996.15	52.33	118.64	50.96	1.27	0.92	0.64	0.05	2.28	3.08	5.27	0.04	4.02	2.52	4.87	0.06	3.5	2.69	4.24	0.07	Wear
10:10:00	2370	286.51	428.31	828.9	985.39	115.86	107.04	32.06	6.2	1.22	0.36	0.03	7.13	7.28	2.73	0.11	13.3	29.97	2.37	0.11	23.46	54.3	5.87	0.67	468.93	616.68	621.83	995.42	51.64	118.13	51.32	3.2	3.21	6.21	0.04	4.58	2.41	4.69	0.07	3.74	2.9	4.03	0.08	3.24	5.08	5.37	0.14	Wear
10:11:00	2370	312.77	420.96	824.7	985.02	115.44	108.59	32.55	9.89	8.42	3.49	0.15	14.8	35.09	2.52	0.12	27.14	62.73	6.16	0.73	45.57	58.83	10.27	1.16	490.64	645.28	569.49	995.96	49.41	119.53	54.98	3.28	2.56	1.3	0.06	2.6	3.48	3.23	0.09	2.21	5.83	6	0.16	2.78	7.77	6.43	0.19	Wear
10:12:00	2370	271.88	373.64	866.41	987.11	112.32	106.04	28.13	20.74	42.8	1.04	0.02	33.29	74.2	5.88	0.8	50.94	62.13	11.74	1.19	56.67	63.04	18.81	1.34	513.92	622.33	580.05	996.86	51.27	121.04	54.33	3.02	2.36	3.12	0.13	2.45	5.18	5.81	0.19	2.83	7.05	5.79	0.2	5.09	8.05	5.13	0.18	Wear
10:13:00	2370	365.34	200.01	853.79	986.89	102.06	111.89	29.14	46.94	75.7	7.55	0.98	54.98	51.95	14.35	1.23	55.11	46.99	21.34	1.28	48.15	41.58	20.82	1.2	492.41	601.89	606.23	995.06	52.48	119.68	52.16	0.08	4.88	4.98	0.13	3.17	6.29	4.23	0.14	5.87	6.94	3.45	0.11	5.81	6.14	4.06	0.13	Wear
10:14:00	2370	183.25	60.54	950.08	1000.67	93.47	79.31	16.99	75.63	73.78	20.36	0.76	59.37	54.23	25.57	0.77	47.74	47.58	22.96	0.67	41.13	40.58	21.94	0.59	493	561.75	650.48	993.17	55.5	119.8	49.04	3.8	3.97	0.49	0.05	6.1	4.45	1.21	0.04	5.52	4.77	3.95	0.13	7.95	5.02	8.45	0.22	Wear
10:15:00	2370	604.61	192.61	710.97	1011.46	101.06	51.09	43	19.32	36.1	15.11	0.29	13.84	28.79	10.73	0.21	11.71	23.39	9.49	0.18	10.42	34.05	9.33	0.3	520.23	531.04	655	992.45	57.61	121.64	48.68	4.78	2.19	1.67	0.04	3.57	5.3	4.52	0.16	6.58	5.7	9.15	0.25	5.75	7.44	9.88	0.31	Wear
10:16:00	2370	795.92	114.27	573.72	1015.67	96.47	37.03	54.92	4.76	40.09	7.29	0.1	3.37	27.99	5.2	0.13	2.78	39.06	4.98	0.27	5.89	34.38	7.47	0.26	556.59	514.85	639.69	993.04	58.74	124.1	49.88	0.86	7.23	4.56	0.17	5.63	6.37	9.34	0.24	4.6	7.64	9.31	0.28	4.19	6.75	8.48	0.25	Wear
10:17:00	2370	744.04	204.7	636.05	1014.3	101.68	42.33	50.82	2.4	11.13	4.23	0.08	2.25	28.89	5.26	0.33	5.83	23.81	7.49	0.3	5.31	20.72	6.9	0.33	549.84	570.34	599.75	995.48	55	123.55	52.9	7.18	1.26	8.63	0.17	5.18	4.51	7.13	0.21	4.34	3.68	5.9	0.17	3.79	3.24	5.22	0.15	Wear
10:18:00	2370	769.77	174.84	599.11	1013.13	100.02	39.43	53.19	0.63	37.31	3.16	0.44	7.15	26.11	9.05	0.36	6.11	21.86	7.75	0.36	6.5	19.26	7.9	0.36	608.65	580.58	530.73	997.81	54.34	127.68	57.83	4.57	4.73	0.16	0.12	3.23	3.47	1.52	0.11	2.65	2.83	1.3	0.09	2.29	2.49	1.29	0.08	Wear
10:19:00	2370	776.65	300.17	572.9	1019.44	107.25	40.1	55.7	9.23	10.37	12.1	0.44	7.24	13.41	9.3	0.36	7.05	10.97	8.69	0.39	6.37	9.68	7.8	0.41	570.56	620.72	531.96	999.56	51.32	124.75	57.92	2.24	3.4	1.77	0.14	1.73	2.51	1.26	0.1	1.51	2.26	1.15	0.09	1.46	2.13	1.83	0.11	Wear
10:20:00	2370	681.48	259.17	680.12	1013.17	104.93	47.27	47.36	8.86	8.45	9.8	0.45	7.05	8.37	7.51	0.4	5.83	8.27	6.2	0.38	5.18	11.84	5.37	0.34	588.92	591.59	545.45	997.62	53.62	126.18	56.84	0.23	0.87	0.71	0.04	0.17	0.67	0.54	0.04	1.09	0.67	1.52	0.07	1.25	1.13	1.33	0.07	Wear
10:21:00	2370	772.59	229.94	591.99	1019.66	103.19	39.9	54.05	8	11.64	8.93	0.52	6.15	10.12	6.79	0.46	5.39	13.2	5.64	0.39	4.71	11.65	4.96	0.36	586.97	598.92	540.01	998.2	53.1	126.02	57.24	0.18	0.74	0.61	0.05	1.22	0.78	1.84	0.09	1.43	1.3	1.51	0.07	2.44	2	1.45	0.07	Wear
10:22:00	2370	689.84	271.18	671.81	1012.25	105.57	46.61	48.1	1.37	1.98	1	0.09	0.97	8.75	1.09	0.09	1.12	7.14	0.94	0.08	1.03	7.87	0.96	0.08	588.47	592.66	544.66	997.55	53.54	126.16	56.9	1.58	0.34	1.88	0.08	1.75	1.09	1.36	0.06	2.75	1.85	1.46	0.05	2.6	1.99	1.26	0.04	Wear
10:23:00	2370	703.31	278.9	662.4	1010.99	106.04	45.78	48.9	0.79	9.35	0.52	0.12	0.86	6.75	0.37	0.09	0.92	7.01	0.46	0.09	1.63	8.62	0.42	0.08	575.46	589.84	559.36	996.42	53.69	125.28	55.84	2.45	1.13	1.26	0.05	3.28	1.81	1.68	0.04	2.86	1.81	1.38	0.03	2.6	1.57	1.47	0.03	Wear
10:24:00	2370	695.5	318.38	657.53	1012.67	108.34	46.49	49.35	1.2	5.95	0.29	0.1	1.06	5.34	0.36	0.08	1.75	7	0.38	0.07	3.78	6.52	2.75	0.1	595.74	580.46	549.46	997.12	54.39	126.69	56.55	2.2	1.43	1.11	0.01	1.57	1.23	0.87	0.01	1.94	1.08	1.45	0.01	1.76	1.24	1.33	0.05	Wear
10:25:00	2370	707.4	292.67	660.22	1011.17	106.83	45.6	49.23	1.36	7.14	0.51	0.1	2.13	8.54	0.44	0.07	4.23	7.4	3.04	0.09	4.42	7.01	3.22	0.08	614.55	568.84	540.91	996.99	55.21	128.06	57.14	0.79	0.13	1.02	0.01	2.23	0.88	1.78	0.01	1.87	1.01	1.53	0.06	1.7	1.25	1.44	0.09	Wear
10:26:00	2370	693.88	323.79	655.52	1012.56	108.7	46.68	49.53	1.65	4.97	0.57	0.05	4.06	3.55	3.56	0.11	3.92	3.32	3.44	0.1	3.45	2.91	3.01	0.09	607.74	567.78	548.78	996.91	55.28	127.57	56.59	2.27	1.13	1.47	0.01	1.89	1.23	1.04	0.07	1.76	1.42	0.91	0.1	1.59	1.27	0.8	0.09	Wear
10:27:00	2370	677.9	347.37	660.85	1011.87	110.1	47.81	49.15	3.97	1.71	4	0.11	3.15	1.44	3.16	0.08	2.96	1.71	2.78	0.08	3.71	5.01	3.05	0.07	588.54	576.92	560.34	996.83	54.63	126.19	55.79	2.38	1.71	0.63	0.09	2.11	1.74	0.45	0.1	1.82	1.44	0.52	0.09	1.76	2.12	2.97	0.08	Wear
10:28:00	2370	640.84	339.08	699.3	1010.34	109.62	50.55	46.05	0.32	1.84	0.19	0.04	2.81	1.78	2.19	0.09	4.18	5.37	3.15	0.08	7.15	5.76	7.18	0.23	608.7	563.15	555.34	998.09	55.65	127.58	56.19	0.39	0.66	0.39	0.06	0.28	0.53	0.4	0.04	0.49	2.32	3.21	0.03	1.02	2.28	2.8	0.07	Wear
10:29:00	2370	643.72	348	697.39	1010.96	110.14	50.45	46.38	3.24	2.4	2.6	0.08	4.16	6.42	3.2	0.06	7.09	6.32	7.53	0.23	6.53	5.47	7.3	0.24	612.1	557.9	558.38	998.91	56.04	127.79	56.01	0.19	0.64	0.55	0.03	0.45	2.75	3.76	0.03	1.18	2.48	3.07	0.08	1.12	2.25	2.91	0.07	Wear
10:30:00	2370	673.92	336.37	672.24	1012.14	109.43	48.16	48.31	2.64	6.49	1.89	0.04	6.19	5.24	7.41	0.25	5.22	4.45	6.55	0.23	5.06	4.79	6.22	0.2	610.42	562.99	554.02	998.45	55.67	127.69	56.29	0.62	2.98	4.35	0.01	1.4	2.2	3.15	0.07	1.22	2.15	3.11	0.06	1.63	2.93	2.81	0.06	Wear
10:31:00	2370	699.59	306.85	654.47	1011.54	107.7	46.14	49.54	5.82	0.35	8.15	0.32	4.11	3.33	5.9	0.25	4.81	4.94	6.31	0.22	5.08	6.13	5.89	0.19	615.78	587.2	520.94	998.32	53.96	128.1	58.53	1.94	0.66	3.07	0.08	1.43	2.1	3.56	0.06	1.88	3.32	3.13	0.05	1.68	3	2.96	0.06	Wear
10:32:00	2370	759.64	308.37	583.12	1016.15	107.74	41.26	54.79	2.66	3.86	2.85	0.04	5.46	4.92	7.02	0.17	5.78	5.79	6.55	0.15	7.45	10.92	6.57	0.14	599.14	581.78	544.08	997.13	54.3	126.94	56.92	0.48	2.19	1.94	0.03	2.2	3.22	1.4	0.02	1.83	2.67	1.3	0.04	1.75	2.34	1.72	0.04	Wear
10:33:00	2370	731.59	325.66	607.11	1015.59	108.74	43.5	52.9	5	3.11	6.7	0.19	4.54	4.03	5.14	0.14	6.28	10.07	4.9	0.11	6.97	11.88	4.43	0.1	603.18	564.05	559.2	997.6	55.56	127.21	55.9	2.41	2.37	0.58	0.02	1.91	1.73	0.49	0.05	1.67	1.71	1.8	0.04	1.45	2.01	2.16	0.04	Wear
10:34:00	2370	681.6	340.3	667.52	1012.93	109.63	47.71	48.78	0.87	2.59	0.68	0.04	4.39	9.79	1.39	0.05	5.05	10.93	1.18	0.05	8	9.69	4.34	0.13	624.07	545.46	554.65	997.33	56.84	128.74	56.21	2.22	1.73	0.62	0.05	1.61	1.96	2.01	0.04	1.33	2.32	2.22	0.04	1.15	2.56	2.54	0.04	Wear
10:35:00	2370	673.23	353	661.1	1013.57	110.43	48.26	49.11	4.95	10.21	1.93	0.03	4.76	9.65	1.4	0.03	7.79	7.9	4.76	0.15	7.18	7.37	4.72	0.18	604.75	558.98	559.54	996.62	55.86	127.37	55.82	1.56	1.01	2.72	0.04	1.12	1.51	2.46	0.04	0.93	1.79	2.59	0.05	1.03	1.74	2.24	0.04	Wear
10:36:00	2370	627.68	407.92	679.43	1013.95	113.75	51.66	47.85	1.39	3.14	0.58	0.01	6.37	2.93	4.86	0.18	5.33	5.24	4.41	0.2	4.88	7.16	5.08	0.19	618.25	567.06	538.42	997.21	55.34	128.32	57.32	0.55	1.12	0.49	0.02	0.41	1.33	1.11	0.02	0.98	1.21	1.05	0.02	0.94	1.18	1.4	0.03	Wear
10:37:00	2370	615.49	426.42	673.88	1014.11	114.92	52.46	48.13	7.15	3.88	6.14	0.22	5.05	6.37	4.6	0.2	4.92	8.19	5.7	0.2	4.27	8.08	5.16	0.18	613.45	576.13	534.69	997.48	54.71	127.96	57.58	0.13	0.75	1.04	0.01	0.94	0.57	1.16	0.01	0.82	0.98	1.61	0.03	0.96	1.64	1.61	0.03	Wear
10:38:00	2370	556.25	403.65	735.04	1010.91	113.58	56.5	43.22	3.84	5.14	1.03	0.04	5.36	9.87	6.39	0.2	4.47	9.33	5.68	0.18	4.66	8.19	5.06	0.16	614.58	582.24	526.87	997.65	54.28	128.03	58.11	1.21	0.1	1.61	0.02	0.88	1.19	1.93	0.04	1.09	1.87	1.78	0.03	1.32	2.24	1.63	0.03	Wear
10:39:00	2370	587.27	375.34	724.41	1010.3	111.86	54.35	44.04	3.74	13.64	7.4	0.26	2.67	10.7	5.4	0.19	2.93	9.03	4.42	0.16	31.73	28.87	8.15	0.36	604.16	581.42	539.04	997.37	54.33	127.3	57.28	0.35	1.41	1.11	0.03	1.25	1.92	0.87	0.03	1.52	2.15	0.73	0.03	26.25	8.13	8.83	0.06	Wear
10:40:00	2370	619.19	455.44	652.36	1014.07	116.75	52.24	49.77	2.26	0.22	2.36	0.07	2.23	5.59	2.17	0.05	36.99	33.28	7.32	0.33	41.86	44.4	19.63	0.88	607.2	569.93	547.56	996.94	55.13	127.53	56.68	1.32	1.3	0.09	0.05	1.38	1.46	0.1	0.03	30.37	8.59	10.11	0.07	41.34	9.22	24.41	0.53	Wear
10:41:00	2370	599.72	454.01	674.5	1013.11	116.67	53.67	48.17	3.05	6.85	0.54	0.01	45.4	39.92	8.96	0.4	47.63	50.1	21.74	1	52.34	76.22	20.69	0.96	618.66	559.54	546.88	997.61	55.88	128.33	56.75	0.59	0.73	0.06	0.02	37.21	9.54	11.84	0.06	47.5	9.38	27.55	0.58	61.81	15.15	23.83	0.69	Wear
10:42:00	2370	626.17	412.06	679.71	1013.19	114.02	51.81	47.86	65.05	51.56	11.53	0.49	56.59	55.09	25.64	1.21	57.26	87.02	22.35	1.08	54.16	74.43	24	1.15	623.87	553.8	546.45	997.33	56.27	128.72	56.78	51.31	11.64	14.99	0.09	55.44	9.32	32.47	0.66	69.12	17.54	26.28	0.72	85.1	19.24	56.92	0.67	Wear
10:43:00	2370	231.63	191.89	577.27	1020.19	102.84	75.74	50.98	13.71	15.36	33.93	1.67	14.25	81.88	24.57	1.25	11.62	87.68	26.87	1.22	35.79	77.42	25.63	1.06	291.69	469.59	441.71	998.55	60.59	107.49	60.69	16.65	1.11	42.46	0.76	41.88	21.56	29.76	0.68	63.61	21.85	66.92	0.58	59.38	22.31	56.4	1.25	Wear
10:44:00	2370	281.37	154.29	941.66	996.36	81.07	73.59	18.95	18.94	100	3.9	0.37	13.5	100	25.43	0.44	41.87	89.65	22.38	0.4	49.13	80.68	20.07	0.37	230.25	477	820.8	1009.41	118.79	103.39	145.16	46.58	24.31	16.2	0.13	69.3	20.24	78.81	0.1	57.12	19.27	62.37	1.43	49.31	18.71	53.74	1.53	Wear
10:45:00	2370	214.91	8.58	891.17	1001.52	90.89	77.67	22.63	8.94	100	31.47	0.63	47.41	100	26.79	0.48	51.95	89.14	23.06	0.41	53.05	80.08	20.45	0.37	116.16	675.01	652.12	1011.3	133.61	96.66	131	56.99	3.56	100	0.12	43.13	6.67	75.69	1.67	36.31	8.04	59.31	1.63	32.3	7.19	50.06	1.56	Wear
10:46:00	2370	243.93	417.79	566.78	992.7	116.91	106.24	46.35	69.49	57.6	37.82	0.53	64.28	57.97	28.43	0.45	60.16	55.74	23.67	0.4	56.6	53.19	20.69	0.36	49.43	709.85	56.23	1009.55	43.39	87.04	92.24	62.3	5.72	100	1.99	45.21	6.48	74.56	1.59	37.52	5.33	58.42	1.38	32.78	4.63	49.5	1.25	Wear
10:47:00	2370	83.19	175.96	980.62	1000.19	100.14	85.23	11.3	8	7.76	0.24	0.05	6.38	6.11	0.19	0.05	5.51	5.16	0.16	0.04	4.93	4.55	0.15	0.05	127.27	769.7	590.05	981.5	38.12	82.55	52.9	3.08	3.43	5.74	0.11	4.36	2.65	4.46	0.08	4.58	2.57	4.32	0.07	4.42	2.42	4.06	0.07	Wear
10:48:00	2370	93.17	157.65	983.98	1000.88	99.06	84.66	10.54	0.1	0.9	0.01	0.01	0.15	0.91	0.02	0.01	0.17	0.87	0.02	0.03	0.28	0.87	0.03	0.05	132.94	807.94	544.04	983.08	34.73	82.23	56.4	3.09	2.96	5.3	0.07	3.03	2.98	5.15	0.08	2.77	2.75	4.67	0.07	2.58	2.54	4.27	0.06	Wear
10:49:00	2370	93.04	159.66	983.87	1001.09	99.18	84.67	10.64	0.21	0.35	0.02	0.01	0.2	0.34	0.02	0.03	0.3	0.4	0.04	0.04	0.26	0.41	0.05	0.06	138.87	774.8	586.4	982.04	37.88	81.87	53.31	1.07	1.09	1.78	0.03	0.9	0.91	1.47	0.02	0.84	0.81	1.3	0.02	0.77	0.73	1.17	0.02	Wear
10:50:00	2370	93.32	160.45	983.62	1000.99	99.22	84.65	10.69	0.06	0.12	0.04	0.04	0.23	0.24	0.04	0.05	0.19	0.25	0.05	0.06	0.16	0.29	0.06	0.07	140.99	762.91	601.31	981.58	38.99	81.74	52.22	0.08	0.04	0.07	0.01	0.17	0.06	0.09	0	0.17	0.06	0.1	0.01	0.17	0.06	0.11	0.01	Wear
10:51:00	2370	93.4	160.72	984.11	1001.52	99.23	84.65	10.7	0.24	0.21	0.02	0.03	0.18	0.2	0.04	0.04	0.16	0.23	0.05	0.05	26.77	8.4	14.92	0.49	141.14	762.5	601.93	981.67	39.04	81.73	52.18	0.17	0.04	0.05	0	0.13	0.04	0.06	0.01	0.12	0.04	0.07	0.01	44.44	36.03	13.64	0.87	Wear
10:52:00	2370	93.72	161.2	984.45	1001.97	99.26	84.63	10.73	0.2	0.05	0.03	0.03	0.17	0.13	0.04	0.04	30.86	9.24	16.97	0.53	26.58	22.16	14.78	0.47	141.47	762.02	602.37	981.61	39.08	81.71	52.15	0	0.01	0.04	0.01	0.02	0.01	0.05	0.01	47.29	41.97	15	0.97	48.46	67.52	21.08	0.86	Wear
10:53:00	2370	93.46	161.32	984.89	1002.39	99.26	84.65	10.72	0.02	0.13	0.02	0.02	37.53	10.47	20.18	0.6	30.49	23.23	16.74	0.51	26.31	23.46	14.62	0.46	141.46	761.93	602.67	981.72	39.09	81.72	52.13	0.02	0.01	0.03	0.01	50.61	52.11	16.88	1.11	47.01	81.26	21.61	0.91	41.92	98.54	21.03	0.8	Wear
10:54:00	2370	93.44	161.62	985.15	1002.69	99.28	84.65	10.73	51.55	12.39	26.25	0.72	36.78	23.79	19.71	0.58	30.05	22.02	16.47	0.5	26.02	20.05	14.43	0.46	141.51	761.87	602.96	981.86	39.11	81.71	52.11	54.08	75.11	19.7	1.35	41.58	100	20.94	0.96	34.51	100	18.75	0.78	30.04	100	16.93	0.68	Wear
10:55:00	2370	43.52	192.65	676.72	1012.99	101.15	92.7	141.31	48.95	20.14	24.86	0.71	35.84	15.76	19.17	0.58	29.53	13.37	16.15	0.51	25.8	11.97	14.2	0.46	316.73	233.31	798.12	1000.79	74.97	71.24	31.95	7.06	93.39	10.44	0.73	5.65	97.61	8.34	0.58	4.83	98.28	7.15	0.49	4.36	97.69	6.35	0.44	Wear
10:56:00	2370	89.6	256.62	965.37	1002.92	104.83	95.13	164.27	0.03	0.18	0.01	0	0.09	0.16	0.04	0.03	0.94	0.82	0.1	0.03	1.81	1.05	0.15	0.04	350.02	47.72	925.39	990.53	87.24	69.31	20.89	0.05	0.44	0.05	0.03	0.09	0.44	0.07	0.05	0.25	0.69	0.06	0.05	0.32	0.88	0.06	0.06	Wear
10:57:00	2370	89.64	257.26	965.26	1002.97	104.86	95.13	164.24	0.09	0.03	0.05	0.04	1.06	0.88	0.11	0.04	1.92	1.05	0.15	0.04	14.7	1.97	0.35	0.05	349.78	48.02	925.98	991.01	87.22	69.33	20.87	0.08	0.16	0.06	0.04	0.3	0.82	0.06	0.03	0.36	1.01	0.05	0.05	3.03	1.55	0.53	0.05	Wear
10:58:00	2370	89.76	257.37	964.64	1002.42	104.88	95.14	164.22	1.25	1.06	0.1	0.01	1.98	1.05	0.14	0.02	15.85	1.99	0.36	0.03	16.58	2.11	0.39	0.04	349.39	48.13	926.75	991.6	87.22	69.37	20.84	0.4	1.08	0.09	0.02	0.39	1.09	0.06	0.04	3.33	1.79	0.59	0.06	3.68	2.2	0.65	0.06	Wear
10:59:00	2370	91.36	261.27	963.23	1002.3	105.11	95.23	163.96	1.55	0.36	0.09	0.02	17.2	1.75	0.36	0.03	16.4	1.75	0.37	0.04	15.07	1.65	0.33	0.03	351.37	47.4	925.61	991.28	87.26	69.24	20.97	0.13	0.4	0.05	0.06	3.68	2.17	0.67	0.07	3.72	2.53	0.67	0.07	3.54	2.44	0.62	0.06	Wear
11:00:00	2370	93.38	262.61	962.02	1001.99	105.2	95.34	163.8	19.28	1.93	0.39	0.02	15.08	1.59	0.33	0.03	12.74	1.36	0.27	0.03	11.21	1.22	0.24	0.03	352	47.13	926.32	992.08	87.28	69.22	20.98	4.4	2.82	0.84	0.1	3.63	2.68	0.69	0.09	3.16	2.36	0.59	0.07	2.83	2.22	0.52	0.06	Wear
11:01:00	2370	122.86	269.89	956.75	1001.66	105.63	97.05	162.78	0.05	0.04	0.02	0.01	0.18	0.04	0.04	0.03	0.26	0.03	0.04	0.03	0.23	0.03	0.04	0.03	374.6	49.05	915.35	990.7	87.16	67.78	22.45	0.18	0.82	0.01	0.01	0.16	0.6	0.04	0.04	0.16	0.65	0.05	0.05	0.15	0.66	0.06	0.06	Wear
11:02:00	2370	122.95	270.04	956.49	1001.47	105.64	97.05	162.77	0.24	0.06	0.06	0.05	0.28	0.04	0.05	0.04	0.23	0.03	0.04	0.03	0.23	0.04	0.04	0.03	375.55	49.62	915.23	990.54	87.13	67.72	22.49	0.04	0.2	0.05	0.05	0.05	0.32	0.05	0.05	0.05	0.36	0.06	0.06	0.04	0.33	0.07	0.06	Wear
11:03:00	2370	122.54	269.83	957.3	1002.13	105.62	97.02	162.8	0.16	0.02	0	0	0.13	0.03	0.01	0	0.12	0.05	0.02	0.01	0.11	0.04	0.01	0.01	375.76	49.48	915.91	991.25	87.14	67.72	22.48	0.02	0.46	0.02	0.02	0.02	0.42	0.03	0.03	0.04	0.36	0.04	0.03	0.05	0.35	0.05	0.04	Wear
11:04:00	2370	122.26	269.89	957.34	1002.15	105.62	97.01	162.8	0.14	0.02	0.01	0.01	0.12	0.05	0.02	0.01	0.09	0.04	0.01	0.01	81.69	23.9	54.66	0.47	375.89	49.8	916.18	991.56	87.12	67.72	22.48	0.01	0.1	0.02	0.02	0.04	0.07	0.03	0.02	0.05	0.11	0.05	0.04	15.47	83.92	6.86	0.08	Wear
11:05:00	2370	122.51	269.97	957.2	1002.07	105.63	97.02	162.79	0.14	0.04	0.01	0.01	0.1	0.04	0.01	0.01	83.68	27.46	65.1	0.52	87.26	54.57	57.28	1.05	375.93	49.87	916.45	991.82	87.12	67.73	22.48	0.05	0.07	0.03	0.02	0.07	0.1	0.06	0.05	17	85.75	7.73	0.09	21.7	87.49	10.2	0.37	Wear
11:06:00	2370	122.27	270.13	957	1001.89	105.64	97.01	162.78	0.03	0.05	0.01	0.01	84.83	33.23	84.31	0.6	80.65	64.21	68.16	1.13	69	79.49	58.66	1.19	375.64	49.82	916.81	992.05	87.12	67.75	22.46	0.09	0.14	0.09	0.06	19.09	86.64	9.04	0.1	22.15	80.68	10.98	0.41	21.08	68.64	11.03	0.47	Wear
11:07:00	2370	122.33	269.93	957.2	1002.03	105.63	97.01	162.8	83.45	44.99	100	0.74	67.97	80.22	87.89	1.2	55.12	94.58	68.76	1.16	47.25	100	58.11	1.08	376.14	49.92	915.66	991.17	87.11	67.7	22.51	22.12	84.83	11.32	0.07	21.16	67.7	11.39	0.44	18.53	54.59	10.44	0.46	16.58	46.72	9.63	0.45	Wear
11:08:00	2370	474.47	139.63	17.02	991.53	98.08	120.9	95.87	28.26	86.8	100	0.95	21.6	89.65	83.35	0.77	18.13	89.27	64.43	0.66	15.92	87.82	54.14	0.58	515.59	199.6	779.96	990.12	78.16	58.08	35.87	8.17	26.61	3.8	0.49	6.39	20.03	3	0.43	5.43	16.75	2.57	0.39	4.82	14.68	2.29	0.35	Wear
11:09:00	2370	711.42	33.42	670.75	978.35	91.96	136.65	46.72	0.1	1.37	0.14	0.01	0.08	1	0.15	0.03	0.07	0.92	0.16	0.04	55.73	54.12	18.89	1.63	578.83	292.14	739.11	983.22	72.72	53.93	41.26	0.43	1.27	0.35	0.06	0.35	1.03	0.28	0.06	0.3	0.89	0.23	0.05	43.19	45.57	11.17	0.5	Wear
11:10:00	2370	710.38	32.78	672.11	978.51	91.92	136.55	46.62	0	0.37	0.07	0.03	0	0.31	0.08	0.04	66.45	64.39	20.64	1.81	78.02	86.29	21.4	1.68	575.31	286.94	742.78	982.37	73.02	54.15	40.88	0	0.02	0.03	0.01	0.03	0.03	0.03	0.01	50.72	53.62	12.26	0.56	74.37	56.32	14.27	0.57	Wear
11:11:00	2370	710.38	32.95	672.78	978.97	91.93	136.52	46.59	0	0.39	0.04	0.02	86.29	83.29	23.01	2.07	95.93	95.8	21.69	1.77	100	80.88	19.86	1.56	575.29	287.02	742.51	982.18	73.01	54.15	40.89	0.04	0.02	0.01	0.01	63.97	67.99	13.89	0.65	90.74	66.33	14.69	0.6	100	63.33	14.04	0.53	Wear
11:12:00	2370	710.35	32.77	673.16	979.21	91.92	136.51	46.57	100	100	26.41	2.51	100	100	20.4	1.79	100	83.48	17.18	1.47	100	69.1	15.12	1.27	575.62	287.11	742.42	982.33	73.01	54.13	40.91	96.1	100	16.36	0.79	100	82.7	14.16	0.6	100	71.06	12.42	0.49	100	63.54	11.14	0.43	Wear
11:13:00	2370	1.72	0.85	982.25	1014.65	90.11	90.44	6.74	100	100	0.28	0.92	85.09	85.43	0.22	0.78	65.65	65.86	0.19	0.68	55.12	55.27	0.17	0.61	109.82	44.3	936.61	993.42	87.41	96.19	15.85	78.21	64.93	2.98	0.13	65.78	46.81	2.54	0.18	58.52	38.16	2.22	0.17	53.46	32.95	2	0.16	Wear
11:14:00	2370	137.43	91.77	986.21	1001.5	84.73	97.93	9.93	3.19	1.31	0.02	0.06	2.63	0.95	0.02	0.04	2.29	0.78	0.02	0.04	2.06	0.68	0.02	0.04	31.61	119.51	976.94	991.55	97.03	88.18	8.66	28.11	3.08	0.28	0.12	21.83	2.46	0.22	0.1	18.38	2.1	0.2	0.09	16.23	1.84	0.18	0.08	Wear
11:15:00	2370	143.78	93.48	985.88	1000.7	84.64	98.26	9.87	0.11	0.36	0.01	0	0.11	0.37	0.01	0.01	0.12	0.42	0.02	0.02	0.11	0.48	0.05	0.05	47.29	124.83	980.78	989.83	97.24	87.26	7.75	0.85	0.1	0.01	0	0.65	0.12	0.01	0.01	0.7	0.18	0.01	0.01	0.89	0.22	0.01	0.01	Wear
11:16:00	2370	144	93	985.95	1000.76	84.67	98.27	9.87	0.03	0.14	0.01	0.01	0.07	0.24	0.03	0.03	0.06	0.32	0.05	0.05	48.42	12.81	18.1	1.74	47.86	124.66	980.71	989.77	97.24	87.23	7.76	0.12	0.07	0.01	0.01	0.32	0.15	0.01	0.01	0.63	0.19	0.01	0.01	7.27	32.65	33.62	2.53	Wear
11:17:00	2370	144.07	92.82	985.85	1000.65	84.68	98.28	9.86	0.06	0.2	0.04	0.04	0.04	0.27	0.06	0.05	57.24	14.48	20.66	1.93	48.88	21.8	18.14	1.7	47.78	124.54	980.85	989.89	97.23	87.23	7.75	0.44	0.14	0	0	0.71	0.16	0	0	8	35.26	39.05	2.82	57.88	44.46	33.75	2.47	Wear
11:18:00	2370	144.19	92.56	986.37	1001.15	84.7	98.28	9.86	0.04	0.18	0.04	0.04	73.06	17.06	24.72	2.21	57.84	23.97	20.71	1.88	49.11	25.89	18.17	1.66	48.08	124.29	980.86	989.88	97.21	87.22	7.74	0.56	0.08	0	0	8.89	38.51	48.24	3.24	59.75	50.25	39.25	2.65	55.38	54.86	33.86	2.3	Wear
11:19:00	2370	144.11	92.32	986.99	1001.73	84.71	98.27	9.84	100	21.89	32.62	2.67	74	26.05	24.81	2.13	58.08	25.83	20.77	1.82	49.17	24.97	18.21	1.61	48.46	124.15	980.92	989.94	97.2	87.19	7.74	10.33	42.48	68.64	3.93	61	59.35	48.61	2.79	51.77	63.59	39.43	2.29	45	64.62	33.96	1.98	Wear
11:20:00	2370	15.85	67.57	616.98	1040.26	93.97	89.12	138.96	100	13.71	32.82	2.5	74.23	11.97	24.89	2.04	58.06	10.83	20.82	1.76	49.08	9.85	18.25	1.57	56.1	230.76	339.89	1046.48	75.34	86.45	115.34	59.31	78.19	69.8	2.24	42.43	78.35	48.93	1.85	34.58	76.52	39.58	1.61	29.87	74.1	34.06	1.44	Wear
11:21:00	2370	158.74	55.63	989.96	1004.16	93.18	80.9	170.35	0.24	0.91	0.04	0.03	0.2	1.05	0.06	0.05	0.18	0.89	0.06	0.05	0.18	0.94	0.06	0.05	137.14	66.44	1002.3	1013.83	93.76	82.23	171.35	0.22	0.19	0.01	0.02	0.32	0.14	0.01	0.02	0.34	0.13	0.01	0.01	0.33	0.12	0.01	0.02	Wear
11:22:00	2370	158.2	54.92	990.55	1004.62	93.13	80.94	170.4	0.02	0.56	0.04	0.04	0.01	0.4	0.04	0.04	0.06	0.51	0.03	0.03	0.06	0.81	0.03	0.03	136.72	66.26	1002.09	1013.55	93.75	82.25	171.38	0.23	0.04	0	0	0.23	0.11	0.01	0	0.21	0.09	0.01	0.01	0.18	0.15	0.02	0.02	Wear
11:23:00	2370	158.16	54.49	991.14	1005.17	93.11	80.95	170.42	0	0.35	0.01	0.01	0.07	0.43	0.01	0.01	0.06	0.75	0.01	0.01	0.07	0.84	0.01	0.01	136.27	66.3	1002.15	1013.55	93.75	82.27	171.4	0.09	0.11	0	0	0.07	0.09	0.01	0.01	0.06	0.17	0.02	0.02	0.12	0.16	0.05	0.05	Wear
11:24:00	2370	158.16	54.76	991.23	1005.28	93.12	80.95	170.41	0	0.61	0	0	0.08	0.89	0.01	0.01	0.09	0.91	0.01	0.01	0.08	0.83	0.03	0.03	136.1	66.4	1002.22	1013.6	93.76	82.28	171.41	0.02	0.12	0.02	0.02	0.06	0.2	0.02	0.02	0.14	0.18	0.06	0.05	0.12	0.16	0.05	0.05	Wear
11:25:00	2370	157.98	54.29	991.23	1005.22	93.1	80.96	170.43	0.1	0.65	0	0.01	0.1	0.6	0.01	0.01	0.1	0.69	0.03	0.03	0.09	0.6	0.04	0.03	136.14	66.29	1001.96	1013.34	93.75	82.28	171.4	0.06	0.17	0.01	0.01	0.14	0.12	0.06	0.05	0.12	0.12	0.05	0.04	0.14	0.11	0.05	0.04	Wear
11:26:00	2370	158.21	53.79	991.36	1005.36	93.07	80.95	170.43	0.04	0.13	0.02	0.02	0.03	0.78	0.04	0.03	0.04	0.63	0.04	0.04	0.07	0.58	0.05	0.05	136.25	66.13	1001.78	1013.18	93.74	82.27	171.4	0.13	0.05	0.06	0.06	0.12	0.12	0.04	0.04	0.14	0.1	0.05	0.05	0.13	0.22	0.04	0.04	Wear
11:27:00	2370	158.3	53.69	991.13	1005.14	93.06	80.94	170.42	0	1.01	0.03	0.03	0.02	0.72	0.03	0.03	0.06	0.65	0.04	0.04	0.06	0.61	0.04	0.04	136.51	66.18	1000.92	1012.36	93.75	82.25	171.38	0.15	0.11	0.03	0.03	0.14	0.09	0.06	0.05	0.12	0.25	0.05	0.05	0.11	0.37	0.04	0.04	Wear
11:28:00	2370	158.3	54.46	990.64	1004.7	93.11	80.93	170.41	0	0.6	0.01	0.01	0.07	0.67	0.03	0.02	0.06	0.64	0.02	0.02	0.07	0.69	0.02	0.02	136.22	66.28	1001.4	1012.81	93.75	82.27	171.4	0.19	0.11	0.04	0.05	0.15	0.31	0.03	0.03	0.13	0.4	0.03	0.03	0.12	0.44	0.03	0.03	Wear
11:29:00	2370	158.35	54	990.52	1004.56	93.08	80.93	170.41	0.07	0.33	0.03	0.02	0.05	0.3	0.02	0.02	0.06	0.4	0.02	0.02	0.33	3.93	0.02	0.02	136.59	66.18	1002.02	1013.46	93.74	82.25	171.38	0.02	0.31	0.03	0.03	0.02	0.37	0.04	0.04	0.04	0.37	0.03	0.03	0.35	5.85	0.03	0.03	Wear
11:30:00	2370	158.5	53.75	990.16	1004.22	93.07	80.92	170.4	0.01	0.07	0.01	0.01	0.03	0.27	0.02	0.02	0.35	4.45	0.01	0.03	33.95	98.06	16.62	4.36	136.55	65.89	1001.64	1013.06	93.73	82.25	171.39	0.01	0.2	0.03	0.03	0.05	0.2	0.02	0.02	0.39	6.58	0.02	0.02	24.2	8.04	7.27	0.53	Wear
11:31:00	2370	158.48	53.7	990.3	1004.35	93.06	80.92	170.41	0.04	0.29	0.01	0.01	0.4	5.16	0.01	0.02	39.47	98.38	18.93	4.84	36.92	100	48.97	7.54	136.54	65.7	1001.27	1012.68	93.72	82.25	171.39	0.06	0.08	0.01	0.01	0.46	7.58	0.01	0.03	27.79	9.26	8.19	0.59	100	37.84	30.53	1.63	Wear
11:32:00	2370	158.58	53.48	990.5	1004.55	93.05	80.92	170.41	0.47	6.36	0.01	0.02	48.83	96.86	22.58	5.54	42.17	100	57.29	7.92	39.25	100	71.37	12.74	136.66	65.63	1001.39	1012.81	93.72	82.25	171.39	0.59	9.12	0.01	0.03	33.6	11.26	9.59	0.67	100	44.26	34.88	1.76	100	37.91	39.2	3.87	Wear
11:33:00	2370	159.63	58.52	990.3	1004.84	93.34	80.86	170.25	69.79	90.89	29.57	6.67	49.59	100	71.01	8	45.72	84.98	83.9	12.54	43.9	70.05	90.44	11.03	135.53	74.68	1001.23	1013.21	94.23	82.31	171.19	45.3	15.68	12.08	0.81	100	55.42	41.46	1.9	92	44.37	43	4.06	75.18	63.44	42.97	3.52	Wear
11:34:00	2370	54.14	269.03	647.76	1104.3	107.56	83.97	144.19	45.43	81.87	88.5	4.67	56.48	56.56	89.31	10.36	51.66	45.09	87.43	9.42	73.77	45.1	72.95	10.15	69.77	59.77	843.66	1024.88	93.44	97.06	156.99	100	71.47	50.12	1.8	76.92	52.3	42.05	4.04	59.92	72.74	37.81	3.39	53.66	100	61.08	3.47	Wear
11:35:00	2370	105.39	1008.79	149.09	1179.69	154.49	84.75	98.94	37.64	2.49	4.96	9.49	32.68	2.75	4.99	9.74	69.28	26.46	76.22	11.19	92.21	61.6	92.47	12.04	906.05	19.64	402.14	1051.35	88.37	151.89	112.66	0.85	77.35	9.85	3.76	1.54	94.63	7.33	3.26	18.2	100	52.85	3.7	56.85	100	68.95	4.27	Wear
11:36:00	2370	181.85	1044.91	159.93	1349.35	144.3	82.12	99.51	10.19	3.82	1.96	13.07	79.08	32.09	76.41	13.73	100	73.64	85.24	13.83	100	73.64	85.24	13.83	895.21	67.06	462.38	1108.8	84.6	145.72	115.19	1.31	100	1.65	4.13	21.29	100	66.95	4.52	67.38	100	76.02	4.91	67.38	100	76.02	4.91	Wear
11:37:00	2370	210.09	989.94	164.42	1121.06	155.95	78.95	99.13	100	41.31	75.98	5.34	100	94.34	73.41	5.81	100	94.34	73.41	5.81	100	94.34	73.41	5.81	878.77	10.06	451.73	1045.93	90.1	148.82	116.73	27.11	100	100	2.11	86.22	100	90.97	2.73	86.22	100	90.97	2.73	86.22	100	90.97	2.73	Wear
11:38:00	2370	12.81	542.38	546.19	1039.49	126.98	89.1	129.45	87.75	100	41.57	2.66	87.75	100	41.57	2.66	87.75	100	41.57	2.66	87.75	100	41.57	2.66	596.06	253.9	74.88	1015.17	105.02	131.85	89.51	100	100	100	1.73	100	100	100	1.73	100	100	100	1.73	100	100	100	1.73	Wear
11:39:00	2370	3	16.75	1000.94	1001.1	90.96	89.83	179.01	87.75	132.95	41.57	2.66	155.16	94.34	73.41	5.81	107.19	73.64	85.24	13.83	92.21	61.6	92.47	12.04	29.67	22.49	989.89	990.6	88.7	88.28	2.16	128.01	118.41	121.53	1.73	86.22	143.83	90.97	2.73	67.38	127.89	76.02	4.91	56.85	137.48	68.95	4.27	Wear
08:30:00	2601	156.31	46.89	980.19	993.7	87.3	99.05	9.46	0.09	0.26	0	0	0.14	0.48	0	0.01	0.11	0.45	0	0.01	0.1	0.43	0.01	0.01	124.4	114.11	990.47	1004.76	83.48	97.11	9.67	0.19	0.14	0	0.01	0.35	0.13	0.01	0.01	0.43	0.12	0.03	0.03	0.46	0.15	0.03	0.03	Nonwear
08:31:00	2601	156.51	47.06	980.16	993.71	87.29	99.06	9.47	0.1	0.42	0.01	0.01	0.08	0.33	0.01	0.01	0.08	0.29	0.01	0.01	0.09	0.27	0.01	0.01	124.73	114.33	990.48	1004.84	83.47	97.13	9.7	0.31	0.04	0.01	0.01	0.35	0.04	0.03	0.03	0.36	0.1	0.03	0.03	0.36	0.09	0.03	0.03	Nonwear
08:32:00	2601	156.74	47.34	980.23	993.82	87.27	99.07	9.49	0.07	0.04	0.01	0.01	0.09	0.04	0.01	0.01	0.1	0.2	0.01	0.01	0.11	0.32	0.01	0.01	125.27	114.39	990.62	1005.05	83.46	97.16	9.72	0.18	0.02	0.03	0.03	0.19	0.1	0.02	0.03	0.21	0.08	0.02	0.02	0.19	0.08	0.02	0.02	Nonwear
08:33:00	2601	156.58	47.31	980.12	993.69	87.27	99.07	9.48	0.05	0.04	0	0	0.07	0.23	0.01	0.01	0.07	0.34	0.01	0.01	0.12	0.37	0.01	0.01	125.59	114.42	991.01	1005.48	83.47	97.18	9.73	0.09	0.11	0	0	0.11	0.08	0	0	0.1	0.08	0	0	0.09	0.07	0.01	0.01	Nonwear
08:34:00	2601	156.47	47.34	980.1	993.66	87.27	99.06	9.47	0.05	0.3	0.01	0.01	0.05	0.36	0.01	0.01	0.11	0.37	0.01	0.01	0.1	0.38	0.01	0.01	125.75	114.6	990.99	1005.5	83.46	97.18	9.74	0.07	0.06	0	0	0.05	0.1	0	0	0.04	0.08	0.01	0.01	0.04	0.07	0.02	0.02	Nonwear
08:35:00	2601	156.37	47.14	979.98	993.51	87.28	99.06	9.46	0.02	0.21	0.02	0.01	0.11	0.21	0.01	0.01	0.09	0.23	0.01	0.01	0.08	0.28	0.01	0.01	125.87	114.5	991.01	1005.52	83.46	97.19	9.74	0.03	0.07	0	0	0.02	0.05	0.01	0.01	0.02	0.05	0.02	0.02	0.02	0.05	0.04	0.04	Nonwear
08:36:00	2601	156.32	47	980.2	993.71	87.29	99.05	9.46	0.12	0.08	0	0	0.09	0.12	0	0	0.08	0.19	0.01	0.01	0.07	0.29	0.01	0.01	125.81	114.38	990.97	1005.46	83.47	97.19	9.74	0.01	0.05	0.02	0.01	0.01	0.05	0.02	0.02	0.02	0.05	0.04	0.04	0.02	0.07	0.04	0.04	Nonwear
08:37:00	2601	156.06	46.95	980.2	993.67	87.29	99.04	9.44	0.1	0.09	0	0.01	0.1	0.17	0.01	0.01	0.08	0.27	0.01	0.01	0.07	0.27	0.01	0.01	125.83	114.46	990.75	1005.26	83.46	97.19	9.74	0.01	0.01	0.02	0.02	0.02	0.03	0.04	0.04	0.02	0.05	0.03	0.03	0.03	0.09	0.03	0.03	Nonwear
08:38:00	2601	156.27	46.89	980.26	993.76	87.3	99.05	9.45	0.04	0.15	0.01	0.01	0.05	0.25	0.01	0.01	0.04	0.22	0.01	0.01	0.05	0.22	0.01	0.01	125.84	114.48	990.52	1005.03	83.46	97.19	9.75	0.02	0.02	0.03	0.03	0.02	0.05	0.03	0.02	0.04	0.08	0.02	0.02	0.04	0.08	0.02	0.02	Nonwear
08:39:00	2601	156.35	46.79	980.1	993.61	87.3	99.05	9.46	0.07	0.2	0.01	0.01	0.05	0.15	0	0.01	0.06	0.2	0.01	0.01	0.1	0.3	0	0	125.88	114.52	990.03	1004.56	83.45	97.2	9.76	0.02	0.04	0.01	0.01	0.05	0.08	0.01	0.01	0.04	0.07	0.01	0.01	0.07	0.06	0.01	0.02	Nonwear
08:40:00	2601	156.19	46.66	980.03	993.5	87.31	99.04	9.45	0.04	0.05	0	0	0.06	0.23	0	0	0.12	0.35	0	0	0.12	0.34	0.01	0.01	125.84	114.59	990.12	1004.65	83.45	97.2	9.76	0.04	0.07	0.01	0.01	0.05	0.05	0.01	0.01	0.08	0.04	0.01	0.01	0.14	0.04	0.01	0.01	Nonwear
08:41:00	2601	156.28	46.69	980.03	993.53	87.31	99.05	9.45	0.05	0.26	0	0	0.11	0.34	0	0	0.1	0.31	0.01	0.01	0.12	0.34	0.01	0.01	125.76	114.7	990.26	1004.79	83.45	97.19	9.75	0.06	0.01	0.01	0.01	0.1	0.03	0.01	0.01	0.16	0.04	0.01	0.01	0.16	0.04	0.02	0.02	Nonwear
08:42:00	2601	156.39	46.86	979.98	993.49	87.3	99.06	9.46	0.1	0.23	0	0	0.08	0.17	0.01	0.01	0.09	0.21	0.01	0.01	0.09	0.19	0.02	0.02	125.87	114.68	990.34	1004.88	83.45	97.2	9.76	0.08	0.03	0	0	0.14	0.03	0	0.01	0.13	0.03	0.02	0.02	0.12	0.03	0.03	0.03	Nonwear
08:43:00	2601	156.61	47.01	979.99	993.55	87.29	99.07	9.48	0	0.06	0.01	0.01	0.05	0.14	0.01	0.01	0.07	0.12	0.02	0.01	0.07	0.17	0.02	0.01	126.01	114.63	990.36	1004.92	83.45	97.2	9.76	0.12	0.01	0	0.01	0.09	0.01	0.02	0.02	0.07	0.01	0.03	0.03	0.18	0.01	0.03	0.03	Nonwear
08:44:00	2601	156.6	46.97	980.11	993.67	87.29	99.07	9.47	0.07	0.2	0	0	0.09	0.14	0.01	0.01	0.08	0.18	0.01	0.01	0.08	0.16	0.01	0.01	126.22	114.61	990.42	1005	83.45	97.22	9.77	0.02	0.01	0.02	0.02	0.02	0.01	0.03	0.03	0.17	0.01	0.03	0.03	0.27	0.07	0.03	0.03	Nonwear
08:45:00	2601	156.75	47.1	980.13	993.71	87.28	99.08	9.48	0.13	0.08	0.02	0.01	0.1	0.13	0.01	0.01	0.09	0.13	0.01	0.01	0.12	0.3	0.01	0.01	126.18	114.6	990.7	1005.27	83.45	97.21	9.76	0.01	0.02	0.03	0.03	0.2	0.01	0.02	0.02	0.3	0.08	0.02	0.02	0.41	0.16	0.01	0.02	Nonwear
08:46:00	2601	156.47	47.05	980.35	993.88	87.29	99.06	9.47	0.11	0.18	0	0	0.09	0.16	0.01	0.01	0.11	0.33	0.01	0.01	0.11	0.3	0.01	0.01	126.16	114.63	991.09	1005.66	83.45	97.21	9.76	0.25	0.01	0.01	0.01	0.31	0.09	0.01	0.01	0.41	0.17	0.01	0.01	0.41	0.19	0.02	0.01	Nonwear
08:47:00	2601	156.72	47.17	980.31	993.89	87.28	99.07	9.48	0.09	0.21	0.01	0.01	0.14	0.4	0	0.01	0.13	0.34	0	0.01	0.14	0.36	0	0.01	126.61	114.62	990.94	1005.56	83.45	97.23	9.78	0.18	0.11	0	0.01	0.3	0.18	0	0.01	0.29	0.19	0.02	0.01	0.29	0.19	0.03	0.03	Nonwear
08:48:00	2601	156.51	47.03	980.22	993.76	87.29	99.06	9.47	0.1	0.35	0	0	0.08	0.25	0	0	0.09	0.27	0.01	0	0.08	0.26	0	0	126.94	114.8	990.96	1005.64	83.45	97.25	9.8	0.24	0.14	0	0.01	0.2	0.13	0.02	0.02	0.19	0.13	0.03	0.03	0.19	0.13	0.04	0.03	Nonwear
08:49:00	2601	156.29	46.8	980.26	993.76	87.3	99.05	9.45	0.01	0.18	0	0	0.06	0.19	0	0	0.05	0.17	0	0	0.05	0.15	0	0	127.38	115.03	990.96	1005.73	83.43	97.28	9.83	0.01	0.03	0	0.02	0.05	0.04	0.03	0.03	0.07	0.06	0.04	0.03	0.12	0.06	0.04	0.03	Nonwear
08:50:00	2601	156.31	46.92	980.29	993.79	87.29	99.05	9.45	0.07	0.26	0	0	0.05	0.21	0	0	0.05	0.17	0	0	0.09	0.15	0	0	127.37	115.08	990.64	1005.41	83.43	97.28	9.83	0.07	0.03	0.03	0.02	0.08	0.05	0.02	0.02	0.12	0.04	0.02	0.02	0.13	0.04	0.02	0.02	Nonwear
08:51:00	2601	156.15	46.75	980.34	993.81	87.3	99.04	9.44	0.05	0	0.01	0	0.04	0.06	0.01	0	0.11	0.09	0	0	2.96	18.37	0.06	0	127.49	115.13	990.27	1005.07	83.42	97.29	9.84	0.04	0.04	0.01	0	0.1	0.04	0.01	0.01	0.1	0.03	0.01	0.01	0.8	0.3	0.03	0.01	Nonwear
08:52:00	2601	156.26	46.75	980.25	993.74	87.3	99.05	9.45	0.04	0	0	0	0.12	0.1	0	0	3.29	20.97	0.06	0	3.78	25.91	0.06	0.01	127.56	115.2	990.18	1005	83.42	97.29	9.85	0.1	0.04	0	0	0.08	0.03	0.01	0.01	0.87	0.34	0.03	0.01	1.89	0.79	0.06	0.02	Nonwear
08:53:00	2601	156.17	46.8	980.26	993.74	87.3	99.04	9.45	0.16	0.06	0	0	3.76	25.12	0.07	0	3.95	28.7	0.07	0.01	3.77	29.07	0.06	0.01	127.74	115.13	990.11	1004.95	83.42	97.3	9.85	0	0.02	0.01	0.01	0.97	0.4	0.03	0.01	2.01	0.86	0.06	0.02	2.55	1.03	0.07	0.02	Nonwear
08:54:00	2601	156.52	46.84	980.25	993.78	87.3	99.06	9.47	4.48	33.2	0.09	0	3.84	31.34	0.07	0.01	3.36	28.89	0.06	0.01	3.01	26.75	0.05	0	127.74	115.17	990.22	1005.06	83.42	97.3	9.85	0	0.47	0.04	0.01	2.13	0.91	0.07	0.02	2.53	1.02	0.07	0.02	2.58	1	0.07	0.01	Nonwear
08:55:00	2601	166.76	29.03	979.02	993.76	88.33	99.67	9.86	0.52	4.11	0.01	0.01	0.4	3.2	0.01	0.01	0.33	2.67	0.01	0	0.3	2.32	0.01	0	129.9	115.94	989.6	1004.86	83.37	97.43	9.99	1.8	0.8	0.05	0.01	2	0.8	0.05	0.01	1.94	0.74	0.05	0.01	1.86	0.69	0.05	0.01	Nonwear
08:56:00	2601	167.98	27.39	979.17	993.86	88.42	99.73	9.86	0.06	0.49	0	0	0.07	0.58	0	0	0.05	0.68	0	0	0.05	0.63	0.01	0.01	133.25	117.26	988.86	1004.67	83.3	97.62	10.18	1	0.29	0.02	0.01	0.93	0.25	0.02	0.01	0.88	0.24	0.02	0.01	0.83	0.22	0.02	0.01	Nonwear
08:57:00	2601	167.84	27.58	979.17	993.85	88.41	99.72	9.86	0.03	0.33	0	0	0.03	0.45	0	0	0.03	0.38	0.01	0.01	0.05	0.33	0.01	0.01	135.15	117.75	988.63	1004.75	83.27	97.73	10.28	0.24	0.02	0	0	0.28	0.06	0.01	0.01	0.27	0.06	0.01	0.01	0.25	0.08	0.01	0.01	Nonwear
08:58:00	2601	167.76	27.71	979.14	993.8	88.4	99.72	9.85	0.05	0.31	0	0	0.04	0.22	0.01	0.01	0.06	0.18	0.01	0.01	0.05	0.17	0.01	0.01	135.6	117.79	988.58	1004.77	83.27	97.76	10.3	0.16	0.05	0.01	0.01	0.14	0.05	0.01	0.01	0.12	0.07	0.01	0.01	0.18	0.1	0.02	0.01	Nonwear
08:59:00	2601	167.87	27.83	979.11	993.8	88.4	99.73	9.86	0	0.18	0.01	0	0.07	0.16	0.01	0.01	0.06	0.14	0.01	0.01	0.05	0.13	0.01	0.01	135.91	117.88	988.4	1004.65	83.26	97.77	10.32	0.02	0.01	0	0	0.01	0.05	0	0	0.14	0.09	0.01	0.01	0.33	0.15	0.04	0.03	Nonwear
09:00:00	2601	167.86	27.76	978.97	993.65	88.4	99.73	9.86	0.08	0.03	0.01	0.01	0.06	0.12	0.01	0.01	0.05	0.1	0.01	0.01	0.04	0.1	0.01	0.01	135.94	117.89	988.45	1004.7	83.26	97.78	10.32	0.01	0.05	0	0	0.16	0.09	0.02	0.01	0.35	0.15	0.04	0.03	0.38	0.16	0.05	0.04	Nonwear
09:01:00	2601	167.67	27.75	979.09	993.74	88.4	99.71	9.85	0.03	0.15	0.01	0.01	0.03	0.12	0.01	0.01	0.02	0.11	0.01	0.01	0.04	0.25	0.01	0.01	135.92	117.98	988.4	1004.66	83.26	97.78	10.32	0.2	0.07	0.02	0.01	0.38	0.14	0.04	0.03	0.38	0.13	0.05	0.04	0.74	0.23	0.05	0.04	Nonwear
09:02:00	2601	167.74	27.81	979.24	993.9	88.4	99.72	9.85	0.01	0.15	0	0	0.02	0.11	0	0.01	0.04	0.26	0	0	38.79	100	19.08	1.23	136.3	118.1	988.13	1004.46	83.25	97.8	10.34	0.34	0.12	0.04	0.03	0.28	0.1	0.04	0.03	0.7	0.22	0.04	0.03	3.87	21.85	9.11	1.39	Nonwear
09:03:00	2601	167.76	27.75	979.26	993.92	88.4	99.72	9.85	0.03	0.1	0.01	0.01	0.04	0.32	0.01	0.01	45.34	100	21.8	1.37	39.07	100	39.21	1.28	136.95	118.3	987.61	1004.07	83.23	97.84	10.39	0.02	0	0.01	0.01	0.67	0.2	0.03	0.01	4.18	23.8	10.28	1.56	23.04	60.07	9.01	1.42	Nonwear
09:04:00	2601	167.7	27.79	979.17	993.82	88.4	99.71	9.85	0.06	0.33	0	0	56.63	100	26.11	1.59	45.31	100	44.79	1.44	38.67	100	53.03	1.32	136.99	118.3	987.43	1003.89	83.23	97.84	10.39	0.81	0	0.02	0	4.67	26.4	12.07	1.8	24.6	70.76	10.14	1.6	25.22	88.52	8.92	1.44	Nonwear
09:05:00	2601	167.84	27.92	979.18	993.86	88.39	99.72	9.86	82.93	100	34.59	1.93	55.55	100	52.49	1.69	44.48	93.81	58.04	1.49	38.07	76.55	59.68	1.35	138.57	118.71	987.12	1003.85	83.21	97.93	10.47	5.2	29.93	15.31	2.19	26.21	89.7	11.81	1.86	24.51	100	9.99	1.62	22.37	100	8.81	1.46	Nonwear
09:06:00	2601	43.76	171.39	594.3	1021.38	103.91	92.19	41.95	74.27	97.28	42.47	2.17	53.3	64.68	40.96	1.77	43.24	51.24	38.44	1.54	37.34	43.6	36.19	1.38	149.14	182.44	794.29	1035.47	78.81	98.89	28.62	27.19	100	14.6	2.34	21.04	100	11.54	1.9	17.75	100	9.83	1.64	15.67	100	8.71	1.47	Wear
09:07:00	2601	140.55	926.88	319.78	990.53	159.35	98.16	108.84	6.38	0.43	5.17	0.02	5.12	0.34	4.2	0.01	4.73	0.29	3.73	0.01	4.38	0.26	3.36	0.01	220.15	3.03	977.2	1001.71	90.17	102.7	12.7	0.49	85.84	0.03	0.06	0.43	58.33	0.02	0.05	0.55	47.64	0.02	0.05	0.54	41.09	0.02	0.04	Wear
09:08:00	2601	153.82	932.49	297.24	990.77	160.25	98.93	107.46	0.02	0.02	0.17	0	0.94	0.02	0.26	0.01	1	0.02	0.22	0.01	9.85	0.33	5.98	0.12	221.68	12.39	977.57	1002.56	89.28	102.79	12.82	0.07	0.17	0	0	0.35	6.09	0	0.01	0.33	6.09	0.01	0.01	33.95	100	1.13	0.09	Wear
09:09:00	2601	153.78	932.26	297.97	990.74	160.22	98.93	107.5	1.15	0.01	0.36	0.01	1.01	0.02	0.26	0.01	11.24	0.37	6.64	0.13	12.66	0.36	6.96	0.15	221.91	12.42	977.55	1002.52	89.29	102.79	12.81	0.38	7.24	0	0.02	0.3	5.92	0.02	0.01	39.48	100	1.26	0.1	55.79	100	1.68	0.09	Wear
09:10:00	2601	156.31	932.13	296.45	990.57	160.22	99.08	107.41	0.15	0.01	0.1	0	13.49	0.42	7.67	0.15	13.96	0.38	7.32	0.16	13.51	0.35	6.8	0.15	223.11	13.76	977.51	1002.76	89.21	102.86	12.88	0.03	0.26	0.02	0.02	48.85	100	1.45	0.12	65.58	100	1.78	0.1	73.95	88.14	1.78	0.08	Wear
09:11:00	2601	156.65	931.97	296.87	990.59	160.19	99.1	107.44	17.27	0.51	9.14	0.19	14.61	0.38	7.14	0.16	12.87	0.31	6.06	0.14	11.87	0.33	5.67	0.13	223.01	13.81	977.27	1002.5	89.21	102.85	12.88	69.64	100	1.78	0.15	81.03	85.68	1.81	0.11	84.85	66.9	1.65	0.09	85.52	56.49	1.59	0.09	Wear
09:12:00	2601	122.55	925.27	337.91	993.23	158.71	97.09	109.9	0.2	0.12	0.46	0.02	0.25	0.1	0.39	0.01	0.79	0.16	1.07	0.01	25.49	1.91	14.51	0.27	75.84	223.63	952.97	1004.65	77.03	94.32	17.89	31.01	28.71	0.69	0.08	27.85	21.94	0.55	0.06	24.84	18.7	0.59	0.06	100	16.3	4.58	0.12	Wear
09:13:00	2601	122.9	926.89	335.7	993.45	158.91	97.11	109.75	0.14	0.01	0.03	0.01	0.96	0.19	1.31	0.01	29.32	2.15	15.96	0.29	29.42	2.64	17.44	0.29	48.56	337.55	943.76	1003.5	70.34	87.23	19.87	1.16	0.05	0.02	0.01	1.18	1.12	0.24	0.06	100	5.52	4.98	0.14	100	12.13	4.8	0.13	Wear
09:14:00	2601	123.15	926.8	335.56	993.35	158.91	97.12	109.74	1.25	0.23	1.61	0.01	35.5	2.46	17.72	0.34	32.78	2.77	17.61	0.31	31.63	7.49	15.96	1.3	47.77	337.32	944	1003.61	70.36	87.27	19.84	1.62	1.39	0.31	0.07	100	6.58	5.77	0.15	91.76	13.47	5.1	0.14	100	29.12	4.43	0.52	Wear
09:15:00	2601	121	923.76	343.28	993.45	158.46	97	110.23	47.87	2.91	19.83	0.41	36.11	2.7	16.19	0.31	36.22	7.92	13.49	1.4	91.62	27.74	32.8	1.8	48.88	344	939.92	1004.54	69.96	87.2	20.49	100	8.8	7.03	0.14	72.41	15.22	5.12	0.15	94.83	32.32	4.19	0.56	100	45.01	3.67	1.66	Wear
09:16:00	2601	59.8	886.57	455.22	999.28	152.57	93.42	117.12	19.67	0.67	1.81	0.08	43.8	8.04	1.59	1.48	97.74	30.91	36.52	1.78	91.94	54.53	35.1	1.55	429.12	303.68	850.95	1006.54	72.33	115.27	32.12	2.5	12.92	2.24	0.21	76.52	33.79	2.62	0.64	100	46.63	2.67	1.79	84.59	72.62	37.27	2.9	Wear
09:17:00	2601	79.12	878.26	467.05	998.08	151.65	94.55	117.91	38	9.72	2.05	1.85	87.5	36.34	45.03	1.83	78.64	63	39.96	1.51	75.6	53.87	46.16	1.57	414.24	252.82	878.4	1003.61	75.41	114.38	28.93	100	36.96	1.45	0.86	100	47.01	1.46	2.01	100	79.72	43.64	3.03	89.07	74.08	39.93	3.1	Wear
09:18:00	2601	137.26	765.26	453.72	1024.54	139.95	82.31	118.34	73.18	43.76	62.5	0.65	59.79	73.74	45.31	0.97	62.38	57.66	54.4	1.51	85.4	49.29	51.16	1.73	34.2	148.05	896.56	1015.93	81.4	91.79	21.57	28.34	27.78	0.57	1.9	100	82.4	54.54	2.79	100	90.39	46.19	3.25	86.62	77.84	41.74	3.32	Wear
09:19:00	2601	431.68	403.61	175.6	1034.03	59.07	118.15	79.34	22.49	72.86	35.78	1.38	49.1	61.51	68.77	1.77	82.8	53.7	58.66	1.85	89.15	46	51.61	1.66	22.78	99.43	903.77	1043.59	95.88	89.27	24.64	100	100	79.47	2.04	83.91	100	55.35	3.74	65.57	85.02	45.61	3.78	55.35	69.97	39.41	3.59	Wear
09:20:00	2601	594.97	129.14	294.55	1014.1	98.9	129.73	71.36	71.15	90.18	55.93	1.12	100	63.19	41.8	1.12	100	50.05	35.27	0.92	100	42.85	31.23	0.8	558.36	9.14	253.47	1074.11	90.11	52.29	73.6	16.98	100	58.16	5.26	14.55	83.15	40.74	4.47	12.84	64.77	33.35	3.9	12.14	55.15	28.67	3.49	Wear
09:21:00	2601	196.7	583.73	679.9	998.12	127.11	102.39	45.93	100	10.22	4.66	0.41	86.68	7.36	5.9	0.4	76.72	9.62	6.36	0.36	77.92	10.48	5.69	0.91	710.78	318.7	607.53	997.05	71.3	44.28	52.15	2.81	4.14	4.7	0.27	2.62	8.61	3.33	0.19	3.56	11.31	3.63	0.17	10.68	40.45	31.7	0.61	Wear
09:22:00	2601	13.6	674.68	726.22	992.41	132.86	90.8	42.94	100	6.29	3.7	0.54	71.92	11.37	4.05	0.44	95.94	12.07	4.33	1.03	78	22.91	13.09	0.89	739.65	337.94	568.41	993.25	70.09	41.84	55.07	0.7	12.11	2.63	0.11	2.48	13.23	2.62	0.15	10.73	46.83	36.18	0.7	15.89	40.61	33.28	0.61	Wear
09:23:00	2601	106.57	617.18	765.24	1000.04	128.28	83.89	39.89	21	9.86	1.98	0.01	71.36	9.05	4.63	0.96	56.22	22.4	15.12	0.8	71.03	19.42	17.3	1.73	747.06	284.61	589.95	994.86	73.36	41.29	53.6	2.61	5.87	3.55	0.1	11.53	54.24	44.6	0.75	18.22	45.92	38.86	0.61	18.75	60	37.56	0.61	Wear
09:24:00	2601	79.01	536.76	786.93	1000.12	122.91	94.9	37.03	80.09	1.74	6.44	1.17	55.81	22.45	17.68	0.89	65.68	19.32	18.58	1.99	56.03	20.32	19.07	2.05	775.14	261.94	561.03	996.2	74.73	38.73	55.61	12.24	76.19	61.07	0.87	22.19	57.67	48.4	0.63	21.73	71.41	43.71	0.57	22.85	74.91	39.67	0.51	Wear
09:25:00	2601	285.34	523.72	718.35	1016.87	121.92	73.06	43.09	28.04	28.51	18.61	0.96	46.3	23.03	16.16	2.43	37.71	23.56	15.36	2.32	54.07	32.52	17.21	2.01	921.97	78.52	222.64	1008.51	85.38	22.1	76.79	31.59	86.3	71.28	0.59	26.59	93.48	53.47	0.44	25.9	90.83	44.43	0.36	23.43	79.98	38.24	0.31	Wear
09:26:00	2601	190.9	347.99	551.3	1003.16	111.42	103.78	50.38	60.99	31.5	0.62	2.39	41.88	28.99	2.78	1.87	62.08	35.99	8.26	1.55	68.89	33.76	8.66	1.35	585.29	324.41	675.2	1000.09	70.51	52.7	46.68	2.92	94	11.45	0.45	5.44	92.39	10.67	0.34	4.58	79.91	8.86	0.28	4.54	69.06	8.04	0.25	Wear
09:27:00	2601	480.39	547.43	546.51	969.79	124.53	121.71	54.75	11.26	10.74	3.08	0.26	63.14	24.24	9	0.97	73.09	22.16	8.63	0.94	72.85	19.65	7.48	0.83	609.93	65.34	794.2	1006.48	86.28	52.57	37.71	7.66	15.56	3.29	0.06	5.61	34.91	2.55	0.09	5.21	37.35	2.24	0.09	5.04	35.97	2.05	0.1	Wear
09:28:00	2601	409.52	637.42	523.24	973.31	133.47	115.37	56.6	89.43	21.75	9.39	1.03	86.72	16.64	7.33	0.82	76.96	13.67	6.18	0.67	65.69	11.89	7.34	0.59	547.24	81.5	832.01	1005.59	85.34	56.79	33.7	5.93	30.73	2.88	0.06	4.47	29.49	2.08	0.05	3.97	27.18	1.74	0.07	3.58	26.18	1.51	0.08	Wear
09:29:00	2601	92.22	869.17	458.07	987.66	151.72	95.36	62.35	14.09	0.75	1.32	0.06	25.46	2.27	4.59	0.22	35.85	4.38	7.94	0.32	32.8	5.76	8.53	0.3	595.1	126.75	798.85	1004.68	82.75	53.66	37.31	4.71	12.4	2.01	0	4.31	11.95	1.71	0.04	3.85	12.97	1.44	0.05	3.47	17.96	1.9	0.11	Wear
09:30:00	2601	112.63	860.02	466.72	986.81	150.78	96.56	61.74	20.94	2.34	4.79	0.24	30.16	4.42	7.73	0.3	25.73	5.57	7.73	0.26	26.63	9.04	16.39	0.24	556.72	151.11	821.88	1004.65	81.34	56.34	35.09	0.91	4.32	0.19	0.05	0.71	7.03	0.22	0.05	2.17	13.95	1.95	0.11	2.49	20.4	1.74	0.15	Wear
09:31:00	2601	151.78	831.98	499.41	983.52	147.85	98.88	59.47	21.76	3.87	6.08	0.19	15.63	4.65	5.31	0.13	23.02	8.5	15.43	0.18	46.92	9.18	16.7	0.37	549.61	160.63	824.08	1003.95	80.79	56.8	34.81	0.1	5.55	0.3	0.03	2.65	13.07	2.27	0.1	2.87	19.07	1.88	0.14	4.37	23.38	1.63	0.19	Wear
09:32:00	2601	206.97	787.63	544.25	980.87	143.5	102.18	56.28	4.75	2.64	0.94	0.1	26.11	7.69	14.94	0.22	54.89	7.82	15.07	0.42	73	8.04	14.67	0.47	550.4	173.76	820.58	1003.59	80.03	56.74	35.14	3.17	12.14	2.64	0.11	3.46	17	1.87	0.14	5.03	20.53	1.56	0.18	5.46	18.45	1.57	0.17	Wear
09:33:00	2601	193.52	758.81	551.52	982.26	141.14	101.61	55.3	31.9	7.99	17.07	0.2	65.32	6.7	14.12	0.41	84.24	6.43	12.66	0.43	100	6.52	11.8	0.43	575.67	206.39	790.55	1002.07	78.1	54.86	37.79	4.78	11.95	1.48	0.09	6.1	15.3	1.37	0.13	6.1	12.72	1.63	0.12	6.01	11.25	1.66	0.11	Wear
09:34:00	2601	122.29	677.66	702.91	985.08	133.51	97.13	44.45	72.87	0.11	1.76	0.37	87.76	1.53	2.5	0.33	100	2.44	3.09	0.32	95.76	2.43	2.79	0.28	538.03	244.48	807.23	1000.81	75.85	57.47	36.23	3.79	9.83	0.36	0.1	3.44	7	0.96	0.07	3.32	5.72	1	0.07	2.95	6.46	0.87	0.06	Wear
09:35:00	2601	39.12	676.61	720.63	990.25	133.13	92.27	43.28	39.64	1.82	1.77	0.06	85.44	2.52	2.33	0.1	73.89	2.29	1.92	0.13	97.56	2.1	1.75	0.31	509.91	281.02	811.31	999.44	73.65	59.32	35.71	0.68	5.41	0.95	0.02	1	4.08	0.84	0.01	1.8	6.58	0.69	0.05	3.01	8.95	0.69	0.05	Wear
09:36:00	2601	21.99	659.4	738.9	991.05	131.72	91.27	41.78	100	1.74	1.52	0.09	97.19	1.3	1.12	0.16	100	1.09	1.37	0.36	100	8.2	14.79	0.56	505	260.32	822.27	999.66	74.9	59.65	34.65	0.73	1.1	0.14	0.01	2.2	5.3	0.36	0.05	3.41	7.83	0.61	0.05	2.95	7.1	0.54	0.04	Wear
09:37:00	2601	2.76	643.41	754.93	992.26	130.43	90.16	40.45	100	0.37	1.16	0.22	100	0.29	1.64	0.41	98.7	9.32	16.87	0.6	100	9.25	34.49	1.01	499.84	264.41	823.9	999.47	74.66	59.99	34.47	2.97	7.06	0.49	0.07	3.75	8.63	0.69	0.06	3.08	7.19	0.59	0.05	5.82	7.58	1.5	0.05	Wear
09:38:00	2601	52.23	646.83	742.69	989.2	130.9	93.05	41.27	58.67	0.03	1.17	0.35	68.72	10.49	19.58	0.53	86.21	9.5	38.82	0.97	71.06	10.29	42.54	0.92	521.29	239.25	818.22	1000.45	76.16	58.56	35.08	2.33	4.99	0.48	0	2.17	3.74	0.55	0.02	6.62	7.38	1.73	0.05	7.43	9.42	1.77	0.06	Wear
09:39:00	2601	126.29	646.57	730.52	984.27	131.09	97.38	42.07	45.02	12.48	24.81	0.39	67.08	9.29	44.76	0.9	52.9	9.36	45.11	0.78	53.46	10.62	66.88	0.72	538.78	222.94	812.69	1000.41	77.12	57.41	35.67	2.86	4.13	0.77	0.02	7.94	8.99	2.03	0.05	8.19	10.48	1.89	0.06	10.13	18.74	6.7	0.29	Wear
09:40:00	2601	244.26	771.77	512.43	978.86	142.4	104.63	57.98	49.96	1.87	42.16	0.86	34.79	3.77	33.93	0.61	37.6	9.89	63.78	0.52	32.24	12.46	63.29	0.91	517.4	236.35	821.55	1000.13	76.33	58.82	34.73	8.15	8.2	2	0.05	6.96	8.61	1.53	0.05	11.31	17.49	7.74	0.31	16.04	15.64	10.71	0.28	Wear
09:41:00	2601	511.11	751.58	277.06	966.99	141.28	122.23	73.15	17.1	5.24	10.08	0.37	23.41	11.84	64.08	0.26	19.64	13.71	56.24	1.03	30.02	50.16	57.21	0.9	461.01	265.43	845.1	999.41	74.59	62.52	32.23	0.39	3.91	0.27	0.02	13.81	15.63	9.4	0.34	18.24	14.43	11.98	0.28	16.3	15.14	10.49	0.24	Wear
09:42:00	2601	400.86	809.4	319.6	972.09	146.54	114.53	70.66	32.83	16.68	97.55	0.15	24.06	16.11	71.13	1.08	32.91	58.99	67.33	0.88	30.58	73.98	62.67	0.78	458.45	280.51	841.85	999.18	73.69	62.68	32.58	16.45	16.19	11.69	0.41	18.01	15.69	12.43	0.29	14.84	16.88	10.14	0.24	12.9	15.66	8.77	0.21	Wear
09:43:00	2601	643.25	638.65	58.68	970.05	133.13	133.93	86.55	19.5	4	69.88	1.39	27.32	70.8	87.44	0.99	23.73	84.89	73.28	0.86	21.3	88.18	61.77	0.79	579.18	353.05	713.31	993.46	69.11	54.12	43.71	9.35	20.14	5.1	0.22	6.81	20.52	5.89	0.2	5.68	18.1	5.55	0.17	5.3	17.27	5.69	0.18	Wear
09:44:00	2601	487.34	603.51	173.33	989.28	133.28	124.57	79.71	38.07	100	61.6	0.86	27.67	100	48.27	0.84	22.94	100	39.24	0.81	20.22	100	33.61	0.76	661.14	265.01	663.7	996.62	74.31	47.89	47.89	6.25	6.56	8.31	0.05	5.31	4.65	6.76	0.07	5.3	4.63	6.4	0.1	6.32	4.61	6.33	0.11	Wear
09:45:00	2601	846.43	81.07	440.85	977.36	94.75	150.82	62.77	3.08	21.19	12.14	0.29	2.23	30.69	8.62	0.29	2.04	25.73	7.52	0.28	1.8	23.43	6.51	0.24	605.19	241.51	746.62	997.26	75.9	52.51	41.23	0.3	3.97	0.24	0.1	1.68	3.33	1.68	0.12	3.79	4.48	2.4	0.12	4.3	5.43	2.45	0.12	Wear
09:46:00	2601	810.37	109.65	523.61	973.37	96.48	146.51	57.39	0.99	22.22	4.19	0.11	1.93	15.72	6.17	0.1	1.73	17.2	5.22	0.1	3.22	41.58	11.8	0.17	602.62	255.47	749.18	995.92	75.12	52.75	41.18	1.91	4.1	1.91	0.16	4	4.58	2.37	0.15	4.19	5.2	2.22	0.13	6.53	6.66	2.66	0.14	Wear
09:47:00	2601	821.79	150.52	493.5	971.81	98.93	147.79	59.47	1.7	6.72	4.55	0.02	1.25	17.57	3.23	0.09	3	48.24	11.57	0.19	5.27	41.27	28.52	0.57	586.6	241.06	769.72	998.22	76.02	54	39.51	3.69	6.43	1.43	0.03	3.29	6.29	1.16	0.03	5.94	7.33	1.81	0.12	6.86	6.48	2.5	0.1	Wear
09:48:00	2601	841.77	136.87	462.72	971.53	98.11	150.12	61.54	0.41	18.22	2.75	0.12	2.85	56.52	12.59	0.21	5.17	46.36	31.55	0.61	4.57	50.67	28.38	0.53	556.73	264.01	785.44	998.63	74.66	56.11	38.13	0.55	2.26	0	0	5.08	4.39	1.4	0.14	5.76	4.56	2.15	0.12	5.3	4.22	2.06	0.1	Wear
09:49:00	2601	836.89	105.63	481.04	973.14	96.24	149.42	60.35	3.65	71.21	17.11	0.18	5.52	56.31	37.39	0.63	4.53	56.75	30.95	0.54	4.01	74.84	27.43	0.47	552.42	272.57	785.42	998.69	74.16	56.41	38.13	6.02	3.85	1.7	0.18	5.65	5.13	2.22	0.13	4.74	4.68	1.94	0.11	7.05	7.22	3.11	0.1	Wear
09:50:00	2601	881.27	34.88	377.19	975.59	92.1	155.59	67.02	4.14	83.71	38.58	0.67	3.08	72.39	27.29	0.58	2.52	91.39	22.15	0.47	2.57	77.11	20.78	0.42	507.3	287.82	804.58	996.17	73.16	59.36	36.07	1.38	7.23	1.43	0.1	1.23	5.72	1.02	0.1	5.36	8.12	2.62	0.09	7.65	7.17	2.88	0.08	Wear
09:51:00	2601	934.42	136.08	215.51	984.87	82.01	162.49	77.28	3.16	62.32	32.09	0.73	2.33	94	23.45	0.53	2.7	76.51	22.95	0.44	2.44	64.64	20.66	0.41	497.46	259.82	821.07	997.63	74.86	60.08	34.54	1.61	0.74	0.53	0.03	6.09	5.8	2.56	0.03	8.08	5.89	2.63	0.04	7.15	7.49	2.45	0.03	Wear
09:52:00	2601	893.54	52.83	342.04	974.72	93.14	157.57	69.24	0.85	87.72	3.15	0.22	1.58	64.73	8.92	0.29	1.3	69.68	7.79	0.35	1.99	67.43	11.29	0.37	508.89	262.54	814.98	998	74.72	59.32	35.2	8.25	7.56	3.35	0.01	8.99	7.2	2.8	0.04	7.38	8.44	2.39	0.04	6.58	8.65	2.25	0.03	Wear
09:53:00	2601	904.31	12.38	327.14	977.79	89.33	158.07	70.33	2.21	97.83	11.93	0.18	1.57	80.06	8.73	0.26	2.2	68.84	11.63	0.27	4.44	65.14	18.62	0.24	452.8	235.91	854.47	998.21	76.3	63.01	30.98	4.06	9.89	0.22	0.06	3.7	9.55	0.18	0.04	4.77	9.88	1.57	0.04	6.42	11.12	1.61	0.12	Wear
09:54:00	2601	876.42	67.95	387.43	980.31	86.04	154.42	66.49	0.96	38.3	2.48	0.18	1.73	36.54	8	0.17	4.33	42.54	16.23	0.19	4.06	48.64	15.22	0.22	427.52	271.4	857.11	997.36	74.18	64.61	30.67	4.95	12.52	0.23	0.04	5.82	10.54	1.85	0.03	7.16	12.47	1.73	0.13	7.54	11.16	2.33	0.12	Wear
09:55:00	2601	888.45	118.43	374.07	982.82	83.08	155.45	67.48	2.43	16.04	10.62	0.05	5	41.13	17.47	0.21	4.31	51.14	15	0.25	4.19	49.16	14.47	0.28	458.54	227.26	854.29	997.97	76.81	62.63	31.06	3.27	13.96	2.15	0.02	5	13.58	1.64	0.14	5.31	12.08	2.19	0.12	5.91	10.77	2.21	0.11	Wear
09:56:00	2601	858.42	148.74	434.81	983.52	81.3	151.63	63.56	4.59	59.76	13.78	0.28	3.25	64.48	9.83	0.27	4.05	57.75	12.4	0.32	3.77	51.04	11.6	0.32	480.24	277.05	828.75	997.63	73.87	61.22	33.81	3.78	17.61	0.32	0.19	3.7	12.98	1.47	0.15	4.31	11.38	1.45	0.12	4.44	9.92	1.52	0.11	Wear
09:57:00	2601	804.46	60.37	528.69	979.64	86.44	146.12	56.92	2.1	16.99	4.15	0.08	4.78	72.44	13.85	0.36	4.31	60.49	12.83	0.36	3.88	52.79	11.74	0.36	506.65	215.69	832.56	1000.29	77.52	59.56	33.59	1.29	14.99	1.95	0.16	2.55	10.79	1.57	0.12	2.73	8.82	1.51	0.11	2.61	7.7	1.43	0.1	Wear
09:58:00	2601	828.7	47.42	498.54	978.53	87.24	148.33	59.18	4.46	79.5	15.11	0.48	3.3	55.1	11.34	0.39	2.72	44.83	9.42	0.35	2.37	38.86	8.25	0.34	515.98	266.82	809.89	997.96	74.47	58.85	35.71	2.26	8.91	0.07	0.03	2.12	6.54	0.39	0.02	1.87	5.36	0.42	0.02	2.05	4.64	0.61	0.03	Wear
09:59:00	2601	882.72	169.19	402.29	985.16	80.11	153.67	65.89	0.95	2.02	4.06	0	0.89	4.1	3.6	0.05	0.81	4.99	3.16	0.08	0.7	6.44	2.75	0.1	532.77	235.19	810.64	998.37	76.37	57.75	35.71	0.58	2.71	0.51	0.02	0.44	2.61	0.44	0.03	1.02	2.39	0.61	0.03	2.23	2.72	0.94	0.03	Wear
10:00:00	2601	870.92	174.09	426.06	985.15	79.82	152.14	64.37	0.24	3.66	0.7	0.06	0.2	4.13	0.54	0.09	0.2	5.54	1.09	0.1	1.08	6.91	5.6	0.13	537.19	244.39	804.84	998.11	75.83	57.44	36.26	0.1	0.85	0.07	0.02	0.96	0.73	0.43	0.03	2.26	2.59	0.82	0.04	4.96	8.66	1.79	0.03	Wear
10:01:00	2601	867.95	183.35	430.27	986.04	79.28	151.68	64.13	0	2.15	0.07	0.06	0.19	4.09	1.33	0.07	1.23	5.56	6.32	0.1	1.1	6.37	5.87	0.1	536.43	247.33	804.08	997.84	75.64	57.48	36.31	1.22	0.09	0.49	0.05	2.45	3.16	0.85	0.04	5.2	9.74	1.87	0.03	5.26	9.83	1.97	0.03	Wear
10:02:00	2601	867.89	189	429.84	986.84	78.96	151.58	64.18	0.24	3.56	1.6	0.03	1.39	4.76	7.13	0.08	1.14	5.35	6.08	0.07	2.33	10.19	9.77	0.14	545.73	247.64	798.56	998.52	75.64	56.87	36.89	2.2	3.95	0.71	0.01	5.11	10.91	1.85	0.01	4.74	10.06	1.8	0.01	4.11	8.94	1.61	0.06	Wear
10:03:00	2601	870.85	198.75	420.21	987.32	78.39	151.89	64.81	1.56	3.18	7.99	0.08	1.1	3.65	5.67	0.06	2.68	11.54	11.26	0.15	3.62	45.36	14.19	0.38	562.94	234.19	790.59	998.61	76.43	55.68	37.65	4.8	11.27	1.83	0.02	3.67	8.43	1.47	0.02	3.13	8.18	1.2	0.07	3.43	22.85	2.39	0.27	Wear
10:04:00	2601	890.24	207.89	375.25	988.39	77.86	154.26	67.68	0.88	1.96	3.74	0.02	3.29	14.15	13.81	0.19	4.1	53.38	15.95	0.42	3.56	46.95	14.08	0.66	602.52	199.61	770.37	998.33	78.46	52.87	39.49	0.58	2.93	0.09	0	2.23	8.48	0.37	0.07	3.46	26.05	2.14	0.29	3.73	31.93	6.33	0.45	Wear
10:05:00	2601	879.24	213.74	395.61	988.16	77.51	152.88	66.39	3.54	18.92	14.19	0.22	3.81	66.75	14.06	0.45	3.3	53.86	12.66	0.67	4.23	55.44	17.85	0.66	597.56	208.07	771.34	998.35	77.96	53.22	39.4	2.4	8.42	0.4	0.09	3.39	26.44	2.55	0.32	4.1	30.19	7.01	0.47	3.91	28.47	7.53	0.49	Wear
10:06:00	2601	836.24	163.29	483.87	985.04	80.45	148.31	60.43	1.71	90.78	5.67	0.4	2.8	60.23	10.45	0.6	4.71	56.09	19.52	0.55	4.21	47.74	19.1	0.55	577.58	234.4	775.74	997.12	76.38	54.57	38.91	2.39	25.64	3.33	0.35	4.83	25.61	7.86	0.45	4.47	22.55	7.72	0.43	4.16	19.85	7.2	0.42	Wear
10:07:00	2601	816.25	35.61	524.31	979.51	87.95	146.7	57.53	3.94	85.58	14.8	0.46	5.4	63.79	23.25	0.34	4.48	52.98	20.91	0.34	4.16	55.89	24	0.44	558.4	338.22	740.09	992.24	69.97	55.68	41.57	6.69	11.52	7.67	0.29	5.18	9.13	6.19	0.24	4.43	7.49	5.25	0.22	3.92	6.59	4.59	0.26	Wear
10:08:00	2601	863.05	144.77	424.99	973.2	98.56	152.49	64.1	3.71	42.12	18.52	0.11	2.69	31.11	13.27	0.14	2.33	38.47	16.75	0.31	2.15	46.11	21.62	0.35	613.83	398.23	663.9	988.21	66.23	51.6	47.79	0.54	0.08	0.49	0.02	0.39	1.76	0.66	0.04	0.34	3.25	0.93	0.14	0.56	3.5	1.01	0.13	Wear
10:09:00	2601	909.52	78.32	326.59	974.66	94.61	159.59	70.34	2.52	41.58	8.2	0.19	1.8	47.04	12.19	0.36	1.95	50.01	17.73	0.38	1.97	48.09	43.39	0.33	609.12	397.77	668.47	988	66.26	51.94	47.42	0.2	2.13	0.45	0.04	0.14	3.43	0.75	0.15	0.63	3.39	1.05	0.13	6.47	51.05	2.79	0.9	Wear
10:10:00	2601	877.68	143.55	366.8	972	98.55	155.5	67.69	1.58	28.3	17.23	0.31	1.51	33.6	21.44	0.28	1.44	32.89	50.5	0.23	2.21	56.38	67.44	0.68	610.83	385.99	672.77	987.44	66.99	51.78	47.05	0.1	2.72	0.61	0.17	0.67	2.29	1.26	0.12	7.1	60.33	3.18	1.03	11.98	51.47	6.23	1.41	Wear
10:11:00	2601	897.53	215.38	287.14	967.74	102.86	158.14	72.72	2.02	20.55	12.54	0.06	1.76	19.91	55	0.15	2.46	58.15	72.81	0.79	2.3	50.87	69.62	0.94	609.94	371.41	678.56	985.12	67.85	51.75	46.46	0.87	0.13	1.76	0.1	8.01	77.26	3.65	1.21	13.85	61.06	7.16	1.52	16.73	51.88	9.34	1.51	Wear
10:12:00	2601	872.31	288.62	240.37	966.93	107.54	155.14	75.49	0.23	7.9	73.24	0.2	2.91	71.07	85.58	0.9	2.51	58.78	84.59	0.98	2.2	50.65	70.04	1.13	617.5	370.75	661.92	986.5	67.82	51.15	47.52	9.13	100	3.35	1.43	16.98	78.47	8.76	1.5	19.26	61.38	10.48	1.36	17.91	51.77	10.32	1.25	Wear
10:13:00	2601	869.45	322.78	76.34	969.67	110.1	156.9	85.51	3.65	100	32.64	0.99	2.92	74.86	100	0.89	2.45	60.03	82.75	0.99	2.3	51.74	68.35	0.97	702.73	27.67	631.32	1006.6	91.47	45.1	50.52	24.13	100	11.81	0.65	23.25	78.47	11.45	0.51	20.01	61.19	10.29	0.44	17.83	51.67	9.34	0.39	Wear
10:14:00	2601	915.5	40.03	47.71	983.28	88	159.69	87.14	3.44	95.56	100	0.2	2.7	75.1	71.58	0.5	2.53	61.09	56.1	0.5	2.35	52.29	47.48	0.48	497.85	424.16	746.33	1015.86	114.83	60.32	41.61	4.91	1.1	4.19	0.05	4.31	6.11	3.45	0.03	3.9	6.51	3.01	0.03	3.57	6.31	2.7	0.03	Wear
10:15:00	2601	872.08	206.83	393.29	986	77.87	152.84	66.42	0.34	31.4	12.27	0.49	0.57	25.5	9.41	0.41	0.55	21.78	8.01	0.36	0.79	19.16	7.09	0.33	464.43	430.83	791.95	1015.19	115.13	62.76	38.72	5.69	8.1	0.15	0.01	4.72	7.07	0.16	0.02	4.11	6.25	0.15	0.03	3.72	6.05	0.27	0.04	Wear
10:16:00	2601	876.26	324.88	330.48	992.88	70.89	152.08	70.54	0.81	4.16	2.44	0.02	0.66	3.5	1.91	0.03	0.86	2.91	4.23	0.04	0.95	2.62	5.06	0.07	503.38	384.17	793.62	1015.39	112.23	60.28	38.59	0.31	0.74	0.08	0.01	0.29	0.56	0.06	0.03	0.35	1.42	0.24	0.04	0.41	3.06	0.66	0.06	Wear
10:17:00	2601	866.29	344.56	342.1	993.1	69.7	150.73	69.85	0.01	0.34	0.2	0.02	0.55	0.54	3.89	0.03	0.66	0.45	4.5	0.07	0.83	0.87	4.73	0.06	505.62	380.18	794.47	1015.57	111.98	60.14	38.53	0.07	0.11	0.01	0.03	0.21	1.37	0.25	0.03	0.42	3.13	0.7	0.07	0.85	3.69	0.94	0.09	Wear
10:18:00	2601	866.41	346.2	341.13	993.44	69.61	150.71	69.92	0.68	0.76	4.81	0.02	0.68	0.55	4.56	0.07	0.8	0.97	4.41	0.06	0.8	1.1	4.09	0.05	506.13	380.76	794.41	1016	112.01	60.12	38.56	0.21	1.73	0.31	0.02	0.51	3.42	0.76	0.08	0.96	3.72	0.95	0.1	0.98	3.62	0.93	0.11	Wear
10:19:00	2601	858.07	342.5	365.13	993.75	69.84	149.72	68.44	0.24	0.54	1.42	0.07	0.48	1.19	1.65	0.06	0.47	1.26	1.49	0.05	0.45	1.23	1.36	0.04	507.66	371.54	797.91	1016.24	111.44	60.03	38.26	0.71	3.06	0.74	0.11	1.08	2.91	0.83	0.11	1.01	2.62	0.74	0.11	0.93	2.39	0.67	0.11	Wear
10:20:00	2601	855.22	345.11	372.52	994.74	69.7	149.29	68.01	0.44	1.11	0.9	0.06	0.36	1	0.68	0.05	0.31	0.91	0.57	0.04	0.27	0.85	0.5	0.04	502.61	355.78	806.31	1014.66	110.53	60.31	37.37	0.82	0.81	0.42	0.03	0.64	0.64	0.31	0.05	0.53	0.55	0.26	0.05	0.47	0.48	0.23	0.05	Wear
10:21:00	2601	849.94	350.59	377.31	993.84	69.34	148.78	67.69	0	0.21	0.15	0	0	0.2	0.13	0.01	0.01	0.21	0.12	0.02	0.01	0.2	0.12	0.01	496.82	351.73	811.14	1014.16	110.29	60.67	36.89	0.09	0.04	0.09	0.03	0.09	0.05	0.09	0.03	0.08	0.09	0.08	0.03	0.07	0.15	0.08	0.03	Wear
10:22:00	2601	849.95	351.64	376.51	993.91	69.28	148.78	67.74	0	0.06	0.02	0.01	0.01	0.09	0.03	0.01	0.01	0.09	0.04	0.01	0.01	0.1	0.05	0.01	497.48	351.95	810.07	1013.7	110.32	60.61	36.95	0.03	0.03	0.03	0.01	0.02	0.08	0.02	0.01	0.06	0.14	0.02	0.01	0.06	0.19	0.05	0.02	Wear
10:23:00	2601	849.96	351.96	376.42	993.99	69.26	148.77	67.75	0.01	0.06	0.03	0.01	0.01	0.06	0.03	0.01	0.01	0.07	0.04	0.01	0.01	0.1	0.05	0.01	497.69	352.09	809.69	1013.55	110.33	60.59	36.98	0.03	0.08	0.01	0.01	0.07	0.13	0.01	0.01	0.06	0.18	0.04	0.02	0.08	0.2	0.05	0.02	Wear
10:24:00	2601	850.13	352.25	376.28	994.19	69.25	148.77	67.76	0.02	0.02	0.02	0.01	0.01	0.04	0.02	0.01	0.01	0.08	0.05	0.01	0.01	0.12	0.07	0.02	497.5	352.51	809.81	1013.7	110.35	60.61	36.98	0.07	0.1	0.01	0.01	0.05	0.15	0.05	0.02	0.07	0.16	0.05	0.03	0.08	0.14	0.04	0.03	Wear
10:25:00	2601	849.94	352.35	376.16	994.02	69.24	148.77	67.76	0.02	0.04	0.01	0.02	0.02	0.08	0.04	0.02	0.02	0.11	0.06	0.02	0.02	0.14	0.07	0.02	497.02	353.03	809.66	1013.52	110.38	60.63	36.98	0.02	0.1	0.06	0.02	0.05	0.11	0.05	0.02	0.06	0.09	0.04	0.02	0.11	0.14	0.04	0.02	Wear
10:26:00	2601	850.15	352.55	376.1	994.24	69.23	148.77	67.77	0	0.07	0.04	0	0.01	0.1	0.06	0.01	0.01	0.12	0.07	0.01	0.01	0.13	0.07	0.01	497.13	353.55	809.03	1013.26	110.42	60.62	37.02	0.07	0.05	0	0.01	0.07	0.06	0.03	0.01	0.11	0.12	0.04	0.01	0.12	0.12	0.05	0.02	Wear
10:27:00	2601	850.18	352.92	375.87	994.31	69.21	148.76	67.79	0.01	0.06	0.04	0.01	0.01	0.08	0.05	0.01	0.01	0.09	0.05	0.01	0.01	0.12	0.06	0.01	496.66	353.79	809.01	1013.09	110.44	60.64	37.01	0.02	0.08	0.03	0	0.1	0.14	0.04	0.01	0.1	0.13	0.05	0.02	0.09	0.12	0.04	0.02	Wear
10:28:00	2601	850.28	353.23	375.66	994.43	69.19	148.76	67.8	0	0.06	0.03	0	0.01	0.06	0.03	0	0.01	0.09	0.04	0.01	0.01	0.11	0.04	0.01	496.5	353.37	809.37	1013.16	110.41	60.66	36.98	0.11	0.2	0.02	0.01	0.09	0.15	0.03	0.02	0.07	0.14	0.03	0.02	0.07	0.15	0.03	0.01	Wear
10:29:00	2601	850.24	353.52	375.5	994.44	69.18	148.76	67.81	0	0.02	0.02	0	0.01	0.07	0.02	0.01	0.01	0.09	0.03	0.01	0.01	0.11	0.03	0.02	495.76	354.37	809.61	1013.34	110.47	60.71	36.97	0	0.03	0.02	0.01	0.01	0.03	0.02	0.01	0.03	0.07	0.02	0.01	0.02	0.08	0.03	0.02	Wear
10:30:00	2601	850.19	353.63	375.41	994.4	69.17	148.76	67.82	0.01	0.07	0.02	0.01	0.01	0.08	0.02	0.01	0.01	0.1	0.02	0.02	0.01	0.11	0.02	0.02	495.75	354.2	809.89	1013.49	110.46	60.72	36.95	0.01	0.04	0.01	0	0.03	0.09	0.03	0.01	0.02	0.09	0.04	0.02	0.02	0.08	0.04	0.02	Wear
10:31:00	2601	850.28	354	375.32	994.58	69.15	148.75	67.83	0	0.03	0.01	0.01	0	0.06	0.01	0.01	0	0.08	0.01	0.01	0.01	0.09	0.02	0.01	495.81	354.4	809.77	1013.49	110.47	60.71	36.97	0.04	0.08	0.02	0	0.03	0.07	0.04	0.02	0.03	0.06	0.03	0.02	0.02	0.06	0.03	0.01	Wear
10:32:00	2601	850.33	354.17	375.28	994.66	69.14	148.75	67.83	0	0.06	0.01	0.01	0.01	0.06	0.02	0.01	0.01	0.07	0.02	0.01	0.01	0.08	0.02	0.01	495.53	354.82	809.49	1013.28	110.5	60.72	36.98	0.02	0.01	0.03	0.01	0.03	0.03	0.02	0.01	0.03	0.04	0.02	0.01	0.02	0.04	0.02	0.01	Wear
10:33:00	2601	850.34	354.45	375.25	994.76	69.13	148.74	67.84	0.01	0.03	0.02	0	0.01	0.04	0.02	0.01	0.01	0.05	0.03	0.01	0.02	0.06	0.03	0.01	495.7	354.86	809.16	1013.12	110.5	60.71	37	0.02	0.04	0.01	0	0.01	0.04	0	0	0.01	0.04	0.02	0.01	0.02	0.05	0.02	0.01	Wear
10:34:00	2601	850.26	354.61	375.36	994.79	69.12	148.73	67.83	0.01	0.03	0.03	0.01	0.01	0.04	0.03	0.01	0.02	0.04	0.03	0.01	0.02	0.08	0.04	0.01	495.83	354.64	809.22	1013.15	110.49	60.7	36.99	0.01	0.06	0	0	0.01	0.05	0.02	0.01	0.03	0.05	0.02	0.01	0.07	0.05	0.02	0.02	Wear
10:35:00	2601	850.44	354.75	375.18	994.93	69.11	148.74	67.85	0.01	0.02	0.01	0.01	0.02	0.03	0.02	0.01	0.01	0.07	0.03	0.01	0.01	0.08	0.04	0.01	495.74	354.94	809.2	1013.2	110.51	60.71	37	0	0.01	0.02	0.01	0.03	0.02	0.02	0.01	0.07	0.02	0.01	0.02	0.08	0.03	0.02	0.02	Wear
10:36:00	2601	850.3	354.86	375.14	994.83	69.1	148.73	67.85	0.02	0.02	0.02	0.02	0.02	0.07	0.02	0.01	0.01	0.08	0.04	0.01	0.01	0.08	0.05	0.01	495.77	355	808.93	1013.01	110.51	60.7	37.01	0.04	0.01	0	0	0.08	0.03	0	0.02	0.08	0.03	0.01	0.02	0.08	0.03	0.03	0.02	Wear
10:37:00	2601	850.59	354.94	375.06	995.08	69.1	148.74	67.86	0.01	0.08	0.02	0	0.01	0.07	0.04	0	0.01	0.07	0.04	0.01	0.03	0.06	0.06	0.01	495.52	355.06	808.97	1012.95	110.52	60.71	37	0.08	0.04	0	0.02	0.07	0.04	0.01	0.02	0.06	0.03	0.03	0.02	0.05	0.13	0.07	0.03	Wear
10:38:00	2601	850.41	355.32	374.96	995.02	69.08	148.72	67.86	0.01	0.02	0.03	0	0.01	0.02	0.03	0.01	0.03	0.02	0.06	0.01	0.04	0.07	0.15	0.01	494.98	354.87	809.01	1012.65	110.51	60.74	36.97	0.01	0.05	0.02	0.01	0	0.03	0.03	0.02	0.01	0.14	0.08	0.03	0.05	0.2	0.08	0.04	Wear
10:39:00	2601	850.5	355.4	374.78	995.05	69.07	148.73	67.87	0.01	0.01	0.01	0.01	0.03	0.02	0.07	0.01	0.04	0.08	0.17	0.01	0.05	0.16	0.17	0.03	494.94	355.11	809.19	1012.85	110.52	60.75	36.97	0	0.02	0.02	0.01	0.01	0.17	0.08	0.03	0.06	0.23	0.08	0.03	0.47	1.17	0.09	0.03	Wear
10:40:00	2601	850.38	355.47	374.71	994.95	69.07	148.73	67.88	0.03	0.03	0.1	0.01	0.05	0.09	0.2	0.01	0.06	0.18	0.19	0.04	0.49	0.45	2.67	0.05	494.97	355.01	809.43	1013.02	110.51	60.75	36.96	0.01	0.2	0.09	0.03	0.07	0.22	0.07	0.03	0.52	1.27	0.08	0.02	0.47	1.16	0.07	0.02	Wear
10:41:00	2601	850	355.31	375.22	994.77	69.07	148.7	67.84	0.07	0.09	0.28	0	0.07	0.22	0.22	0.04	0.55	0.5	2.98	0.05	3.07	3.76	19.87	0.1	494.88	354.01	810.43	1013.43	110.45	60.77	36.9	0.09	0.11	0	0.01	0.59	1.39	0.03	0.01	0.49	1.16	0.03	0.01	0.54	4.34	0.86	0.1	Wear
10:42:00	2601	850.89	354.85	373.73	994.83	69.1	148.8	67.93	0.01	0.3	0.02	0.05	0.61	0.6	3.38	0.05	3.36	4.19	22.48	0.12	3.5	4.08	25.38	0.12	495.51	353.46	810.44	1013.6	110.41	60.73	36.91	0.67	1.65	0.04	0.01	0.48	1.17	0.03	0.01	0.49	4.97	0.97	0.11	0.82	4.46	0.93	0.11	Wear
10:43:00	2601	851.03	356.38	373.81	995.55	69.02	148.74	67.94	0.74	0.84	4.19	0.01	3.74	4.85	26.48	0.15	3.56	4.32	27.5	0.14	3.28	3.84	26.83	0.13	500.25	345.29	810.9	1013.44	109.92	60.42	36.86	0.32	0.79	0.04	0.01	0.3	5.97	1.13	0.12	0.73	4.99	1	0.12	0.73	4.33	0.88	0.1	Wear
10:44:00	2601	859.96	352.19	352.3	995.76	69.28	149.89	69.26	4.12	5.55	32.79	0.19	3.21	4.06	27.77	0.15	2.71	3.32	24.51	0.13	2.58	6.88	23.48	0.16	497.96	349.19	810.49	1013.57	110.16	60.57	36.9	0.4	6.76	1.37	0.15	0.87	4.78	1	0.11	0.81	3.92	0.82	0.09	0.77	3.4	0.71	0.09	Wear
10:45:00	2601	911.63	325.58	219.67	993.15	70.86	156.68	77.22	0.34	1.68	2.84	0.01	0.33	1.61	2.57	0.01	0.61	6.42	3.81	0.1	0.92	7.02	5.56	0.09	500.82	384.26	794.98	1015.68	112.24	60.45	38.49	0.8	3.02	0.39	0.01	0.61	2.76	0.37	0.04	0.71	2.47	0.38	0.08	0.92	6.07	1.24	0.14	Wear
10:46:00	2601	907.25	333.4	228.68	993.27	70.39	155.98	76.69	0.11	0.51	0.58	0	0.74	7.83	4.5	0.11	1.05	7.91	6.42	0.1	1.62	13.18	10.7	0.13	506.54	368.17	799.37	1015.48	111.26	60.08	38.07	0.13	0.6	0.1	0.05	0.79	0.47	0.16	0.08	1.06	5.81	1.25	0.14	2.59	5.72	1.68	0.13	Wear
10:47:00	2601	905.85	335.79	230.56	993.23	70.24	155.79	76.58	0.96	10.06	5.84	0.14	1.12	8.3	6.91	0.1	1.64	13.6	11.14	0.12	1.85	14.84	14	0.11	505.63	365.08	800.54	1014.82	111.08	60.12	37.92	0.9	0.03	0.13	0.07	1.04	6.61	1.39	0.13	2.7	5.95	1.73	0.11	3.44	5.68	1.96	0.1	Wear
10:48:00	2601	918.17	291.21	212.26	991.28	72.89	158.24	77.62	0.61	0.25	3.79	0.04	1.3	11	9.47	0.07	1.48	11.65	12.17	0.06	1.32	10.91	10.56	0.09	499.25	365.26	801.96	1013.85	111.14	60.5	37.68	0.56	8.27	1.63	0.12	2.68	6.13	1.7	0.08	3.27	5.33	1.8	0.07	3.27	4.9	1.76	0.06	Wear
10:49:00	2601	926.18	292.24	201.17	991.82	72.86	159.04	78.3	1.19	14.04	9.46	0.1	1.2	12.16	10.97	0.08	0.98	10.38	9.06	0.1	0.86	9.07	8.67	0.11	495.33	324.91	820.71	1012.19	108.72	60.7	35.82	2.99	2.24	0.71	0.05	3.1	1.58	0.95	0.04	2.85	1.36	0.92	0.04	2.6	1.28	0.87	0.03	Wear
10:50:00	2601	941.94	239.46	175.94	990.37	76	162.34	79.75	0.45	0.7	5.71	0.02	0.41	1.32	6.91	0.07	0.49	1.97	8.38	0.08	0.48	3.51	7.76	0.07	474.83	335.35	829.03	1012.91	109.34	62.04	35.05	1.26	1.11	0.63	0.01	1.01	1.24	0.54	0.01	0.85	1.27	0.47	0.01	0.76	2.2	0.6	0.01	Wear
10:51:00	2601	947.97	237.11	162.28	990.72	76.15	163.12	80.57	0.54	1.84	9.77	0.09	0.61	2.25	9.96	0.09	0.55	4.05	8.88	0.07	0.97	21.37	7.71	0.17	466.45	330.11	836.4	1012.99	109.02	62.58	34.34	0.05	0.61	0.06	0.01	0.1	0.66	0.05	0.02	0.44	2.49	0.6	0.01	2.15	4.07	1.38	0.01	Wear
10:52:00	2601	940.74	243.36	186.36	989.47	75.76	161.95	79.14	0.3	1.34	4.22	0.03	0.23	4.93	7.41	0.03	1.09	24.56	6.43	0.16	1.11	35.69	8.69	0.25	466.81	327.27	837.09	1012.8	108.85	62.55	34.26	0.09	0.31	0.01	0.01	0.48	3.01	0.71	0.01	2.34	4.49	1.5	0.01	2.48	4.06	1.47	0.01	Wear
10:53:00	2601	936.71	248	197.83	989	75.48	161.29	78.46	0.04	6.67	10.48	0.04	1.31	29.16	7.79	0.18	1.23	39.89	9.97	0.26	1.1	37.35	16.1	0.25	467.38	325.85	837.16	1012.67	108.77	62.51	34.24	0.54	3.8	0.88	0.02	2.59	4.7	1.61	0.02	2.5	3.9	1.44	0.01	2.29	3.38	1.27	0.01	Wear
10:54:00	2601	937.3	225.67	170.54	989.55	76.77	162.22	80	1.58	35.05	2.85	0.23	1.21	42.07	11.83	0.28	1.1	35.41	18.44	0.25	1	31.09	17.97	0.23	470.96	343.85	826.85	1012.92	109.86	62.29	35.24	2.84	2.84	1.39	0.01	2.25	2.06	1.01	0.01	1.88	1.89	0.83	0.01	1.64	1.84	0.72	0.01	Wear
10:55:00	2601	958.48	136.03	177.56	986.28	82.07	166.51	79.62	0.21	21.63	12.44	0.17	0.97	17.68	17.49	0.12	0.94	15.44	15.7	0.1	0.88	13.35	13.96	0.09	490.29	357.94	810.74	1013	110.69	61.05	36.83	0.14	1.96	0.42	0.01	0.27	2.03	0.46	0.01	0.31	2.03	0.47	0.01	0.39	1.78	0.43	0.01	Wear
10:56:00	2601	955.67	99.94	211.81	983.97	84.17	166.23	77.57	1.07	23.77	12.34	0.06	0.85	18.8	9.34	0.05	0.72	15.32	7.67	0.04	1.41	44.36	30.36	0.28	489.3	348.14	815.57	1012.82	110.1	61.11	36.36	0.23	0.83	0.23	0	0.25	0.9	0.24	0	0.33	0.75	0.2	0.01	1.32	1.99	0.18	0.02	Wear
10:57:00	2601	941.27	140.32	252.29	984.85	81.81	162.94	75.15	0.07	1.11	1.3	0.01	0.08	3.69	1.89	0.03	1.6	49.95	35.09	0.32	1.62	52.46	36.4	0.31	487.7	344.09	818.2	1012.8	109.86	61.21	36.11	0.12	0.42	0.11	0	0.23	0.56	0.08	0.01	1.39	2.3	0.07	0.02	1.38	2.05	0.16	0.02	Wear
10:58:00	2601	942.25	142.55	247.71	984.66	81.68	163.12	75.43	0.03	5.01	1.38	0.02	1.82	62.77	42.65	0.36	1.68	61.04	40.71	0.32	1.48	53.55	35.42	0.28	486.9	342.07	819.45	1012.73	109.74	61.26	35.99	0.21	0.79	0.08	0.01	1.54	2.66	0.06	0.02	1.4	2.2	0.16	0.02	1.25	1.91	0.18	0.02	Wear
10:59:00	2601	942.68	132.8	242.91	984.35	82.25	163.34	75.71	2.2	92.1	58.96	0.43	1.67	72.47	45.9	0.32	1.36	57.41	36.87	0.28	1.19	49.11	31.93	0.24	485.48	345.9	818.48	1012.87	109.97	61.36	36.08	1.79	2.77	0.04	0.03	1.33	1.97	0.2	0.02	1.09	1.63	0.2	0.02	0.94	1.44	0.2	0.03	Wear
11:00:00	2601	972.41	28.05	99.96	978.39	88.36	173.68	84.14	0.33	52.24	23.37	0.11	0.52	49.71	28.19	0.23	0.45	41.33	23.71	0.21	0.39	35.4	20.48	0.19	473.37	359.72	818.99	1012.41	110.82	62.12	36	0.41	1.58	0.22	0.01	0.44	1.38	0.18	0.03	0.41	1.29	0.17	0.03	0.39	1.2	0.16	0.03	Wear
11:01:00	2601	967.93	60.91	139.53	979.93	86.44	171.06	81.81	0.4	23.97	17.33	0.21	0.29	17.7	12.3	0.16	0.25	14.5	11.02	0.14	0.22	12.56	10.06	0.12	476.09	351.75	821.54	1012.6	110.33	61.95	35.77	0.2	0.19	0	0.02	0.17	0.29	0.04	0.02	0.17	0.29	0.04	0.03	0.16	0.25	0.04	0.03	Wear
11:02:00	2601	962.41	85.77	178.5	982.82	84.99	168.37	79.54	0.17	2.68	5.49	0.03	0.22	6.42	9.26	0.1	0.21	6.21	9.19	0.1	0.2	5.83	8.77	0.09	477.44	350.83	821.58	1012.95	110.26	61.88	35.8	0.02	0.22	0.04	0.01	0.06	0.19	0.04	0.02	0.05	0.16	0.03	0.02	0.05	0.14	0.03	0.02	Wear
11:03:00	2601	964.78	82.58	165.15	982.42	85.18	169.16	80.32	0.14	6.28	7.65	0.11	0.12	4.97	6.37	0.08	0.1	4.25	5.59	0.07	0.09	3.92	4.84	0.07	477.55	349.74	822.09	1013.03	110.2	61.87	35.75	0.06	0.02	0.01	0.02	0.04	0.06	0.01	0.01	0.04	0.07	0.01	0.01	0.04	0.06	0.02	0.02	Wear
11:04:00	2601	966.69	75.56	148.2	980.92	85.58	170.23	81.31	0.01	0.59	0.01	0.01	0.01	0.51	0.08	0.01	0.02	2.7	1.76	0.04	0.03	3.48	2.25	0.05	477.94	349.62	822.21	1013.27	110.18	61.86	35.76	0.01	0.09	0.01	0	0.01	0.08	0.02	0	0.01	0.07	0.02	0.01	0.02	0.07	0.03	0.02	Wear
11:05:00	2601	966.78	76.19	148.17	981.05	85.55	170.22	81.31	0	0.06	0.1	0	0.02	2.89	2.04	0.04	0.03	3.48	2.39	0.05	0.03	3.47	2.37	0.05	477.9	350.05	822.06	1013.28	110.21	61.86	35.78	0.02	0.02	0.01	0	0.02	0.02	0.02	0.01	0.02	0.06	0.03	0.02	0.03	0.08	0.03	0.02	Wear
11:06:00	2601	966.79	76.26	147.97	981.04	85.54	170.23	81.33	0.03	3.48	2.53	0.05	0.03	3.46	2.43	0.05	0.03	3.16	2.21	0.04	0.03	2.99	2.01	0.04	478.03	350.16	821.95	1013.29	110.22	61.85	35.79	0	0.03	0.03	0.02	0.01	0.07	0.03	0.02	0.02	0.09	0.03	0.02	0.02	0.08	0.03	0.01	Wear
11:07:00	2601	966.39	80.11	153.36	981.78	85.32	169.85	81.01	0.01	1.29	0.77	0.01	0.01	1.06	0.65	0.01	0.01	1.06	0.56	0.01	0.01	1.04	0.5	0.01	478.04	350.02	822.31	1013.54	110.2	61.86	35.77	0.01	0.07	0.01	0	0.02	0.08	0.02	0.01	0.02	0.07	0.01	0.01	0.03	0.15	0.04	0.01	Wear
11:08:00	2601	966.19	81.58	155.05	981.96	85.23	169.72	80.92	0.01	0.04	0.05	0	0	0.36	0.04	0.01	0	0.42	0.03	0	0.01	0.45	0.05	0.01	478.12	349.68	822.48	1013.59	110.18	61.85	35.76	0.02	0.04	0.01	0.01	0.02	0.03	0.01	0.01	0.03	0.14	0.05	0.01	0.03	0.17	0.05	0.01	Wear
11:09:00	2601	966.11	81.63	155.16	981.9	85.23	169.71	80.91	0.01	0.41	0.04	0.01	0	0.4	0.03	0.01	0.01	0.4	0.06	0.01	0.01	0.42	0.13	0.01	478.27	349.49	822.59	1013.69	110.17	61.85	35.76	0.01	0.01	0.01	0.01	0.03	0.15	0.05	0.01	0.03	0.17	0.06	0.01	0.04	0.16	0.06	0.01	Wear
11:10:00	2601	966.18	82.11	155.08	982	85.2	169.7	80.91	0	0.13	0.01	0	0.01	0.17	0.05	0.01	0.01	0.21	0.13	0.01	0.01	0.25	0.17	0.01	478.23	349.55	822.48	1013.6	110.17	61.85	35.76	0.04	0.19	0.07	0.01	0.03	0.18	0.06	0.01	0.04	0.16	0.06	0.01	0.04	0.15	0.05	0.01	Wear
11:11:00	2601	966.12	82.26	155.1	981.95	85.19	169.7	80.91	0.01	0.11	0.07	0.01	0.01	0.15	0.14	0.01	0.01	0.2	0.18	0.01	0.01	0.23	0.17	0.01	477.99	348.62	823.26	1013.81	110.11	61.87	35.7	0.01	0.05	0.01	0	0.02	0.04	0.02	0.01	0.02	0.04	0.02	0.01	0.03	0.05	0.01	0.01	Wear
11:12:00	2601	966.27	82.39	154.95	982.09	85.19	169.7	80.92	0	0.1	0.13	0.01	0	0.15	0.15	0	0.01	0.18	0.14	0.01	0.01	0.25	0.14	0.01	477.95	348.35	823.38	1013.78	110.1	61.87	35.69	0.03	0.03	0.01	0.01	0.02	0.03	0.01	0.01	0.02	0.04	0.01	0.01	0.02	0.03	0.01	0.01	Wear
11:13:00	2601	966.23	82.51	154.67	982.02	85.18	169.71	80.94	0	0.11	0.08	0	0.01	0.14	0.06	0.01	0.01	0.21	0.07	0.01	0.01	0.22	0.11	0.01	477.78	348.49	823.55	1013.89	110.1	61.89	35.68	0	0.03	0.01	0.01	0.01	0.04	0.01	0.01	0.01	0.04	0.01	0.01	0.02	0.03	0.01	0.01	Wear
11:14:00	2601	966.28	82.64	154.49	982.05	85.17	169.72	80.95	0.02	0.09	0.01	0.02	0.01	0.17	0.04	0.01	0.01	0.17	0.09	0.01	0.01	0.29	0.08	0.01	477.76	348.33	823.47	1013.76	110.1	61.88	35.68	0.01	0.03	0	0	0	0.03	0.01	0.01	0.02	0.03	0.01	0.01	0.02	0.03	0.01	0.01	Wear
11:15:00	2601	966.02	82.74	154.52	981.81	85.17	169.71	80.94	0	0.15	0.05	0	0	0.13	0.1	0	0.01	0.27	0.09	0	0.21	6.85	5.62	0.04	477.72	348.19	823.46	1013.69	110.09	61.88	35.67	0	0.04	0.01	0	0.03	0.03	0.01	0.01	0.02	0.03	0.01	0.01	0.05	0.03	0.01	0.01	Wear
11:16:00	2601	966.04	82.92	154.41	981.82	85.16	169.71	80.95	0	0	0.09	0	0.01	0.24	0.06	0	0.24	7.55	6.26	0.04	2.09	27.65	33.31	0.13	477.73	348.39	823.34	1013.66	110.1	61.88	35.68	0.03	0	0	0.01	0.02	0.03	0	0.01	0.06	0.03	0.01	0.01	0.87	3.82	0.58	0.02	Wear
11:17:00	2601	966.07	82.92	154.22	981.82	85.16	169.72	80.96	0.01	0	0.03	0	0.27	8.57	7.17	0.05	2.32	29.17	35.26	0.15	17.87	83.6	41.08	0.21	477.96	348.41	823.37	1013.81	110.1	61.87	35.69	0.02	0.03	0	0.01	0.06	0.03	0.01	0.01	0.98	4.29	0.65	0.02	16.21	33.85	29.7	0.3	Wear
11:18:00	2601	965.95	83.27	154.29	981.74	85.13	169.71	80.96	0.33	10.09	8.59	0.06	2.64	30.41	37.09	0.16	20.2	81.43	45.3	0.21	54.65	100	52.74	0.79	477.81	348.24	823.34	1013.65	110.09	61.88	35.68	0.08	0	0.01	0.02	1.14	4.98	0.76	0.02	17.9	39.12	34.38	0.33	35.37	65.27	47.81	0.34	Wear
11:19:00	2601	961.45	96.07	174.25	982.57	84.39	168.28	79.78	3.08	29.01	36.86	0.16	23.67	75.87	51.46	0.19	64.34	94.21	53.32	0.84	88.12	78.09	59.76	1.19	478.33	348.24	823.19	1013.94	110.08	61.85	35.71	1.43	0	0.93	0.01	20.25	47.78	42.18	0.39	36.35	77.77	55.35	0.36	33.39	91.31	52.98	0.32	Wear
11:20:00	2601	920.42	145.65	297.11	984.83	81.5	159.8	72.36	29.45	65.58	68.89	0.11	80.76	78.45	56	0.89	100	61.99	56.97	1.2	100	52.64	50.29	1.1	468.74	319.06	834.08	1014.03	108.34	62.44	34.39	24.11	64.87	59.2	0.48	36.11	98.5	66.42	0.37	30.51	100	57.4	0.3	26.25	96.73	48.68	0.26	Wear
11:21:00	2601	603.16	397.56	102.47	986.33	119.58	137.66	96.18	100	53.16	82.89	1.03	100	37.17	66.25	1.18	100	31.44	53.34	0.99	98.39	27.1	48.11	0.86	661.43	118.4	341.86	1007.14	96.61	45.28	67.08	26.74	95.55	22.73	0.07	19.12	85.72	22.53	0.1	15.89	67.69	30.62	0.12	14.48	58.19	34.22	0.33	Wear
11:22:00	2601	70.94	876.53	392.69	1000.86	153.49	94.17	113.81	96.37	6.82	25.64	0.62	100	16.75	19.01	0.45	83.66	13.75	24.16	0.48	86.35	17.75	35.35	0.54	969.88	22.92	247.18	1008.2	88.67	15.14	104.24	5.57	35.32	32.11	0.07	9	82.51	35.66	0.09	7.69	68.57	39.35	0.33	6.93	63.65	66.17	0.38	Wear
11:23:00	2601	13.44	795.86	566.59	1009.73	142.98	89.36	124.65	100	16.98	2.33	0.44	80.53	12.27	25.62	0.55	77.45	16.05	40.18	0.62	64.31	14.16	57.61	0.69	896.41	38.18	392.4	1009.16	92.17	24.65	113.66	7.2	69.47	20.26	0.06	7.44	50.62	38.21	0.35	6.99	46.71	73.58	0.37	6.55	40.27	73.53	0.33	Wear
11:24:00	2601	221.39	625.26	548.23	1003.51	131.08	104.42	124.62	11.96	13.26	32.67	0.35	42.01	15.27	45.2	0.41	33.87	13.94	63.72	0.49	29.15	12.13	61.83	0.81	809.59	111.9	523.63	1010.02	96.37	34.32	122.35	10.4	6.61	54.65	0.4	8.56	18.32	96.7	0.34	7.49	17.55	89.85	0.28	6.79	17.74	100	0.31	Wear
11:25:00	2601	262.29	754.69	342.46	998.62	141.18	106.22	111.13	40.19	20.86	31.53	0.22	28.35	15.81	55.6	0.33	23.72	12.88	47.11	0.92	45.08	14.79	41.77	0.87	938.18	122.88	231.75	1015.69	96.97	20.17	103.55	0.64	17.6	100	0.04	0.73	18.83	76.28	0.09	0.86	17.37	83.92	0.16	0.93	20.65	70.68	0.16	Wear
11:26:00	2601	470.54	560.69	217.58	995.47	128.84	120.54	104.03	17.1	19.63	53.33	0.24	16.93	14.19	37.13	1.12	49.28	17.02	42.36	0.98	42.34	14.71	37.86	0.9	946.77	157.82	23.72	1016.28	99.03	19.32	91.29	0.38	24.96	100	0.12	0.56	18.95	93.92	0.19	0.64	23.35	82.89	0.19	1.13	20.43	73.5	0.17	Wear
11:27:00	2601	369.05	741.43	98.41	992.06	142.44	113.56	84.27	4.86	4.04	46.33	1.48	55.37	10.48	52.71	1.08	44.12	9.07	43.5	0.91	42.2	9.83	51.18	0.79	951.82	110.47	160.23	1014.51	96.26	19.07	80.7	0.42	24.1	75.8	0.27	0.46	24.77	61.86	0.23	1.04	20.12	56.74	0.2	0.9	20.98	52.52	0.18	Wear
11:28:00	2601	344.53	700.27	194.29	1012.98	139.63	112.63	102.26	78.7	14.08	32.41	0.39	53.84	10.94	23.26	0.29	49.62	11.37	43.92	0.26	48.77	13.55	42.53	0.31	957.51	155.86	48.4	1018.41	98.85	17.18	92.85	0.22	31.69	91.41	0.29	0.99	22.49	72.35	0.21	0.82	23.59	62.36	0.18	1.64	28.29	67.24	0.21	Wear
11:29:00	2601	98.18	855.15	309.84	1007.41	153.22	96.2	108.93	77.33	11.63	5.09	0.09	62.35	13.14	50.68	0.07	55.49	15.59	48.01	0.31	48.02	13.52	60.12	0.42	960.47	98.8	225.32	1014.27	95.61	16.25	102.96	1.08	17.11	53.11	0.2	0.85	15.66	49.06	0.15	1.89	21.06	54.12	0.17	1.64	18.91	45.87	0.15	Wear
11:30:00	2601	335.1	725.16	288.3	1008.75	141.05	111.28	107.96	23.4	6.38	70.41	0.07	25.84	9.82	53.91	0.34	24.4	9.69	64.6	0.48	21.18	9.38	54.9	0.42	975.26	126	102.29	1017.19	97.17	14.27	95.81	1	19.44	1.1	0.13	2.3	25.78	68.85	0.2	1.88	21.89	54.12	0.17	2.08	19.03	48.02	0.15	Wear
11:31:00	2601	467.97	662.58	96.65	1007.7	136.2	120.15	96.28	14.05	7.56	34.5	0.45	21.5	10.84	44.27	0.59	17.49	9.58	40.66	0.48	20.89	9.69	58.06	0.6	961.63	95.54	103.9	1015.34	95.4	16.3	83.96	2.2	16.74	69.92	0.16	1.67	12.13	48.25	0.11	1.76	13.65	39.92	0.12	1.74	12.71	35.59	0.1	Wear
11:32:00	2601	571.24	595.36	159.01	1014.16	129.39	127.53	80.44	30.35	15.28	58.56	0.83	21.35	11.74	43.52	0.59	24.21	11.13	65.7	0.68	21.68	26.71	100	0.6	932.18	75.32	307.12	1013.06	94.29	21.59	71.94	1.86	13.22	22	0.1	1.62	16.61	16.03	0.13	1.81	14.37	18.93	0.11	54.82	28.77	76.09	0.86	Wear
11:33:00	2601	369.37	739.62	65.89	1002.26	141.96	113.94	86.33	18.45	12.14	62.57	0.35	18.76	9.47	83.21	0.77	20.26	30.68	100	0.66	51.04	63.1	100	0.64	957	90.85	224.44	1014.51	95.16	18.14	76.96	2.08	10.47	18.46	0.08	1.89	11.9	18.34	0.06	65.29	27.23	82.47	0.99	89.76	58.83	74.4	0.98	Wear
11:34:00	2601	480.22	622.71	170.47	1007.19	131.17	121.33	79.93	24.37	11.69	100	0.72	21.27	35.84	100	0.51	59.53	74.58	94.34	0.46	60.77	90.84	77.61	0.4	929.23	105.38	291.82	1015.68	96.01	22.57	72.93	2.51	16.32	23.61	0.03	84.58	29.46	81.72	1.16	100	68.6	67.84	1.06	100	91.42	57.98	1.2	Wear
11:35:00	2601	339.04	734.93	28.68	1017.5	142.53	111.68	92.35	29.73	51.77	100	0.31	75.64	98.38	83.96	0.23	71.05	100	65.22	0.21	67.05	100	54.88	0.19	962.83	83.58	208.32	1015.21	94.78	16.51	77.92	100	39.66	88.87	1.41	100	88.59	61.21	1.05	100	100	48.97	1.11	100	100	41.71	1	Wear
08:51:00	2601	519.54	341.05	799.93	1012.99	70.33	59.14	142.16	100	100	14.91	0.24	91.88	100	11.9	0.18	81.03	100	10.13	0.17	73.41	100	8.86	0.15	15.18	148.72	912.82	995.2	80.92	90.83	164.09	78.2	100	5.71	0.29	100	100	4.59	0.52	95.9	100	3.81	0.42	100	100	11.52	0.76	Wear
08:52:00	2601	59.9	18.38	988.44	1016.41	88.91	86.42	174.93	74.39	74.76	0.36	0.19	51.76	50.69	0.25	0.15	41.84	81.1	0.68	0.12	44.1	92.92	3.06	0.25	4.37	7.34	989.65	999.33	90.32	89.62	178.66	100	72.83	0.04	0.72	100	100	2.26	0.51	100	100	13.29	0.86	100	100	15.14	0.97	Wear
09:10:00	2601	192.84	59.61	993.42	1013.73	93.37	79.03	168.51	0.37	8.69	0.16	0.17	0.96	63.2	0.83	0.12	29.14	76.75	3.43	0.29	52.64	91.56	51.36	0.33	0.11	2.35	989.12	989.14	90.14	89.99	179.74	100	100	2.76	0.34	100	100	15.32	1.05	100	100	16.03	1.12	87.97	86.56	24.04	1.1	Nonwear
09:11:00	2601	193.86	52.71	991.15	1016.19	92.93	78.99	167.72	0.94	68.83	0.93	0.06	35.52	69.35	3.79	0.28	58.72	80.56	60.84	0.29	76.14	66.68	82.41	0.26	21.96	40.2	951.23	993.9	92.31	88.78	174.02	100	100	18.07	1.08	80.97	77.02	15.47	0.97	62.77	61.48	23.76	0.88	55.46	53.28	38.67	1.01	Nonwear
09:12:00	2601	196.46	152.67	978.15	1015.32	81.33	78.84	164.68	48.87	40.21	4.15	0.37	68.14	59.18	77.99	0.32	76.66	47.32	100	0.26	76.96	71.05	100	0.28	390.44	508.35	735.73	1009.21	120.58	66.98	137.76	11.65	13.27	0.13	0.19	8.49	14.03	18.44	0.19	16.49	15.54	37.12	0.54	14.56	13.81	31.98	0.47	Wear
09:13:00	2601	95.55	273.98	922.37	1020.62	74.09	84.69	158.13	87.59	43.68	100	0.04	75.66	32.86	100	0.11	70.01	69.96	100	0.27	60.21	69.47	100	0.28	460.55	421.12	734.33	1011.92	114.65	61.94	138.17	7.68	19.85	23.79	0.07	15.69	18.65	43.01	0.54	12.83	15.43	35.57	0.44	11.1	13.61	30.91	0.39	Wear
09:14:00	2601	406.53	518.83	66.09	1021.19	52.59	62.88	87.18	37.86	27.35	16.17	0.15	41.55	83.76	77.72	0.3	35.34	80.68	73.59	0.32	31.63	91.42	73.18	0.35	413.08	558.64	522.82	1012.9	124.21	65.78	125.5	21.35	6.59	40.35	0.63	15.04	4.87	38.89	0.46	12.33	3.98	33.44	0.39	10.76	3.68	29.37	0.35	Wear
09:15:00	2601	703.76	350.69	52.53	1019.05	63.32	34.57	87.19	23.73	100	83.34	0.27	17.64	89.48	65.24	0.36	15.35	95.04	68.58	0.36	13.31	77.54	62.47	0.63	559.97	613.29	290.71	1021.9	127.24	56.6	108.74	8.56	4.8	56.13	0.47	7.95	3.51	40.45	0.41	7.47	2.97	32.97	0.35	7.19	2.6	28.54	0.32	Wear
09:16:00	2601	987.51	26.6	203.28	1015.12	88.48	12.99	78.41	2.25	100	23.33	0.51	2.28	84.33	52.58	0.44	2.55	85.01	50.49	0.73	3.31	71.43	51.27	0.63	496.07	573.05	673.36	1015.2	124.39	60.74	131.6	1.73	1.41	0.11	0.06	1.88	2.29	0.81	0.04	2.16	2.15	0.66	0.04	1.9	1.91	0.84	0.03	Wear
09:17:00	2601	956.58	167.56	283.61	1022.51	99.43	19.8	73.8	3.15	62.31	76.47	0.55	2.89	63.71	63.87	0.77	3.46	52.97	58.9	0.64	3	53.21	49.82	0.56	484.1	584.59	672.3	1014.31	125.2	61.49	131.52	0.87	1.82	0.93	0.03	1.32	1.42	0.67	0.02	1.38	1.16	0.81	0.03	5.28	2.38	1.29	0.11	Wear
09:18:00	2601	1000.12	65.06	84.54	1014.57	86.27	8.92	85.22	3.79	88.78	27.61	1.09	4.24	64.61	74.85	0.79	3.46	62.38	58.45	0.64	7.04	60.6	68.9	0.72	478.16	599.84	663.48	1014.74	126.25	61.88	130.84	0.99	0.17	0.63	0.01	1.54	0.44	0.68	0.02	6	2.71	1.2	0.12	5.34	2.36	1.14	0.1	Wear
09:19:00	2601	947.9	284.54	125.55	1030.37	106.23	20.56	83.04	2.09	39.12	65.17	0.72	2.08	50.48	45.27	0.56	6.65	53.28	56.44	0.78	10.21	45.26	53.46	1.32	471.51	598.39	669.39	1014.54	126.16	62.3	131.29	2.17	0.44	0.95	0.03	6.85	3.02	1.44	0.13	5.65	2.47	1.26	0.11	4.9	2.17	1.1	0.1	Wear
09:20:00	2601	920.31	161.24	340.16	1019.91	99.16	24	70.4	2.86	30.79	22.24	0.07	7.62	28.56	40.51	0.54	10.9	31.38	38.25	1.2	12.91	43.64	37.67	1.05	486.23	594.72	660.49	1014.9	125.92	61.35	130.63	6.96	3.5	1.09	0.15	4.94	2.54	0.78	0.11	4.09	2.08	0.77	0.09	4.55	1.8	1.54	0.1	Wear
09:21:00	2601	958.29	103.58	247.72	1020.96	95.9	18.57	75.82	10.57	3.1	53.26	0.7	12.5	37.96	40.6	1.31	13.61	49.71	36.43	1.07	12.69	67.35	31.86	0.93	536.54	566.01	650.36	1017.05	123.87	58.14	129.77	3.81	2.53	0.41	0.07	3.39	1.86	0.79	0.06	4.78	1.59	1.78	0.11	4.16	1.41	1.6	0.09	Wear
09:22:00	2601	825.03	99.14	546.99	1010.91	95.66	34.64	56.97	6.74	43.29	5.9	1.14	7.86	59.34	11.3	0.86	6.66	79.71	9.6	0.72	8.5	76.06	11.48	0.67	508.37	586.61	654.1	1016	125.3	59.97	130.09	0.55	0.61	0.7	0	3.4	0.43	1.77	0.09	2.82	0.76	1.47	0.07	2.62	0.86	1.27	0.07	Wear
09:23:00	2601	749.95	186.6	594.59	994.72	79.01	40.73	52.88	4.18	77.63	9.73	0.94	3.01	100	6.89	0.75	5.95	91.18	8.94	0.65	6.07	97.69	8.7	0.99	504.45	581.59	660.64	1015.96	124.96	60.21	130.59	3.9	0.28	1.72	0.11	3.03	0.69	1.23	0.08	2.84	0.74	1.05	0.07	2.47	0.78	0.95	0.06	Wear
09:24:00	2601	706.94	54.34	682.48	1008.06	93.16	44.77	46.65	2.92	63.62	3.88	0.03	5.96	46.82	6.53	0.48	6.64	48.5	7.99	0.87	5.76	68.52	7.07	0.76	477.38	583.9	676.94	1014.43	125.17	61.92	131.89	3.57	0.94	1.02	0.07	3.34	0.84	1	0.08	2.75	0.81	0.83	0.07	3.99	1.54	1.04	0.09	Wear
09:25:00	2601	736.73	20.62	646.06	1007.59	91.08	41.94	49.08	8.37	67.98	9.15	0.57	8.03	58.67	9.71	1.06	6.56	80.33	8.04	0.87	8.55	100	8.35	0.75	502.1	576.15	667.23	1015.43	124.59	60.35	131.1	0.95	0.15	0.33	0.04	0.95	0.24	0.53	0.04	3.02	1.36	0.8	0.07	3.86	1.37	1.29	0.1	Wear
09:26:00	2601	654.43	58.79	735.43	999.47	86.56	48.79	42.23	11.09	54.44	13.15	1.49	7.88	88.45	9.62	1.05	9.43	100	9.14	0.86	9.27	100	8.16	0.8	508.9	574.89	664.13	1016.03	124.48	59.93	130.84	1.29	0.18	0.75	0.04	3.39	1.49	0.95	0.08	3.98	1.37	1.41	0.1	4.14	2.16	1.22	0.09	Wear
09:27:00	2601	765.76	26.11	610.28	1020.76	91.61	40.57	52.41	3.86	90.08	4.45	0.71	10.47	100	9.45	0.6	10.34	100	8.51	0.69	9	100	7.38	0.67	499.7	573.39	671.23	1015.39	124.4	60.51	131.41	4.62	1.74	1.34	0.11	4.42	1.31	1.68	0.12	4.68	2.47	1.37	0.1	5.01	3.43	1.23	0.09	Wear
09:28:00	2601	725.04	5.79	649.92	1010.51	89.55	43.36	49.27	10.75	100	8.53	0.04	8.68	100	6.32	0.36	7.81	95.83	5.25	0.34	7.27	77.91	5.51	0.3	533.45	559.49	658.66	1016.96	123.41	58.34	130.4	1.41	0.33	1.03	0.05	4.87	3.02	0.9	0.06	5.56	3.91	0.74	0.06	5.45	3.42	1.15	0.09	Wear
09:29:00	2601	622.58	222.7	733.36	1009.94	102.78	51.13	42.45	0.79	95.71	1.57	0.42	7.12	67.4	3.15	0.33	6.03	53.26	3.51	0.27	8.39	46.18	8.73	0.41	544.22	562.13	649.18	1017.73	123.54	57.65	129.66	6.61	3.49	1.17	0.09	6.19	3.82	0.83	0.08	5.55	3.12	1.33	0.1	4.91	3.19	2	0.1	Wear
09:30:00	2601	629.61	42.93	717.28	1003.91	92.43	49.55	42.84	8.12	72.97	2.85	0.05	6.55	54.77	4.12	0.1	8.49	50.1	9.61	0.45	7.62	44.41	8.45	0.39	495.63	590.57	659.98	1016.48	125.56	60.79	130.53	1.5	1.86	0.56	0.02	1.15	1.75	1.15	0.07	0.99	2.93	1.84	0.07	1.43	2.71	1.61	0.08	Wear
09:31:00	2601	706.33	134.47	688.92	1004.59	97.69	44.94	46.39	7.62	12.35	5.82	0.09	8.29	20.92	11.39	0.49	6.85	19.36	9.34	0.4	6.04	30.52	8.43	0.37	485.24	606.29	654.8	1016.26	126.64	61.47	130.12	0.21	2.33	1.6	0.07	0.78	3.56	2.09	0.06	1.6	3.07	1.71	0.08	1.48	2.73	1.69	0.07	Wear
09:32:00	2601	634.14	160.21	748.05	1005.94	99.17	50.55	41.64	11.67	16.72	16.1	0.55	8.38	13.15	11.4	0.4	6.98	26.21	9.62	0.34	6.61	27.66	9.38	0.32	486.69	586.65	669.78	1015.19	125.31	61.35	131.29	0.83	2.7	1.35	0	1.63	1.92	1.11	0.1	1.56	1.56	1.06	0.08	1.68	1.41	1.21	0.08	Wear
09:33:00	2601	748.2	203.18	595.1	1013.76	101.59	40.47	52.71	3.28	0.03	8.31	0.39	2.44	22.49	5.94	0.28	2.47	22.78	5.48	0.24	2.48	21.4	5.2	0.23	492.42	564.63	682.73	1015.24	123.84	60.97	132.28	1.45	1.25	1.35	0.12	1.69	1.06	1.06	0.09	1.89	0.87	1.13	0.09	1.98	0.76	1.14	0.09	Wear
09:34:00	2601	714.26	203.27	669.4	1008.15	101.65	44.73	48.25	0.76	25.85	2.73	0.22	2.57	21.44	5.03	0.24	2.72	18.55	5.22	0.24	2.6	16.53	5.01	0.23	502.61	574.71	669.78	1016.97	124.47	60.37	131.21	2.36	0.09	1.24	0.07	2.3	0.49	1.37	0.1	2.22	0.49	1.32	0.1	2.08	0.59	1.31	0.09	Wear
09:35:00	2601	721.99	294.18	644.04	1011.24	106.91	44.44	50.44	2.68	3.79	4.36	0.11	2.37	3.34	3.88	0.12	2.08	2.98	3.44	0.11	1.87	2.72	3.1	0.11	486.1	575.45	681.62	1015.96	124.5	61.41	132.14	0.74	0.64	0.67	0.07	0.8	0.52	0.61	0.06	0.74	0.59	0.65	0.05	0.68	0.73	0.74	0.05	Wear
09:36:00	2601	749.84	310.39	605.53	1012.82	107.85	42.23	53.27	0.43	0.6	0.63	0.05	0.33	0.55	0.49	0.05	0.28	0.51	0.4	0.05	0.24	0.48	0.35	0.05	481.06	570.25	688.08	1015.01	124.18	61.71	132.68	0.38	0.01	0.14	0.02	0.3	0.29	0.3	0.01	0.26	0.51	0.46	0.02	0.25	0.56	0.5	0.02	Wear
09:37:00	2601	754.46	313.04	600.12	1013.59	107.99	41.9	53.7	0.06	0.12	0.08	0	0.07	0.14	0.11	0.02	0.06	0.14	0.11	0.02	0.07	0.15	0.1	0.02	478.5	570.32	689.48	1014.74	124.2	61.86	132.8	0.02	0.36	0.27	0.02	0.02	0.54	0.42	0.03	0.05	0.54	0.43	0.02	0.07	0.53	0.39	0.04	Wear
09:38:00	2601	753.78	313.57	600.81	1013.66	108.02	41.96	53.65	0.03	0.08	0.08	0.02	0.03	0.07	0.07	0.02	0.04	0.08	0.06	0.02	0.05	0.08	0.05	0.02	478.64	567.43	692.09	1014.96	123.99	61.86	132.99	0.02	0.41	0.33	0.03	0.07	0.36	0.29	0.02	0.08	0.33	0.24	0.04	0.12	0.33	0.21	0.07	Wear
09:39:00	2601	753.49	313.94	601.46	1013.95	108.04	42	53.62	0.01	0.01	0.02	0	0.03	0.04	0.02	0.02	0.04	0.04	0.02	0.02	0.05	0.17	0.05	0.03	478.52	564.15	695.35	1015.32	123.76	61.88	133.23	0.07	0.05	0.04	0.01	0.07	0.07	0.06	0.05	0.11	0.11	0.05	0.08	0.11	0.14	0.05	0.08	Wear
09:40:00	2601	753.4	314	601.62	1013.99	108.04	42.01	53.61	0.03	0.05	0.02	0.02	0.04	0.03	0.02	0.02	0.04	0.18	0.06	0.03	0.05	0.42	0.12	0.03	478.05	563.76	695.78	1015.17	123.74	61.91	133.27	0.03	0.06	0.08	0.06	0.09	0.1	0.07	0.08	0.08	0.13	0.05	0.07	0.1	0.21	0.14	0.06	Wear
09:41:00	2601	753.04	314.2	601.44	1013.69	108.06	42.02	53.61	0.02	0.01	0.01	0.01	0.03	0.19	0.06	0.02	0.04	0.45	0.12	0.02	0.28	1.03	0.29	0.03	477.87	563.31	694.99	1014.3	123.74	61.89	133.25	0.09	0.08	0	0.05	0.07	0.1	0.04	0.04	0.09	0.2	0.16	0.03	0.16	0.18	0.2	0.03	Wear
09:42:00	2601	752.88	314.15	601.37	1013.5	108.06	42.03	53.6	0.02	0.24	0.07	0.01	0.03	0.49	0.12	0.01	0.32	1.19	0.3	0.03	0.4	1.52	0.34	0.04	477.24	562.66	695	1013.64	123.72	61.91	133.29	0.01	0.06	0.04	0.01	0.05	0.18	0.18	0.02	0.15	0.15	0.2	0.03	0.19	0.16	0.22	0.02	Wear
09:43:00	2601	752.62	315.23	600.77	1013.29	108.13	42.03	53.64	0.02	0.44	0.1	0	0.37	1.45	0.3	0.03	0.43	1.71	0.32	0.03	0.42	1.68	0.3	0.03	477.3	562.16	695.43	1013.74	123.68	61.91	133.32	0.07	0.18	0.2	0.02	0.17	0.13	0.18	0.03	0.2	0.13	0.19	0.02	0.17	0.14	0.18	0.02	Wear
09:44:00	2601	752.44	317.18	599.9	1013.25	108.24	42.05	53.7	0.47	1.96	0.31	0.03	0.44	1.89	0.27	0.03	0.39	1.69	0.24	0.02	0.34	1.5	0.24	0.02	476.84	560.72	697.36	1014	123.57	61.95	133.45	0.16	0.1	0.05	0.02	0.17	0.09	0.09	0.01	0.14	0.1	0.08	0.01	0.15	0.25	0.11	0.01	Wear
09:45:00	2601	757.42	308.49	597.28	1012.75	107.73	41.59	53.86	0.12	0.58	0.05	0	0.1	0.44	0.04	0.01	0.09	0.86	0.09	0.02	0.09	1.07	0.12	0.02	475.76	561.55	697.81	1014.27	123.62	62.03	133.47	0.07	0.12	0.08	0.02	0.07	0.12	0.06	0.01	0.15	0.29	0.09	0.01	0.14	0.27	0.08	0.02	Wear
09:46:00	2601	758.71	305.99	596.87	1012.69	107.59	41.48	53.89	0	0.09	0.03	0.02	0.08	1.05	0.1	0.02	0.1	1.23	0.12	0.02	0.1	1.24	0.13	0.02	475.27	560.6	698.56	1014.03	123.56	62.05	133.54	0.1	0.04	0.02	0	0.18	0.28	0.08	0.01	0.15	0.24	0.06	0.01	0.13	0.22	0.07	0.01	Wear
09:47:00	2601	758.66	306.36	597.16	1012.94	107.6	41.5	53.88	0.1	1.24	0.13	0.02	0.1	1.2	0.13	0.01	0.09	1.11	0.13	0.01	0.27	0.96	0.49	0.02	475.96	560.29	698.36	1014.04	123.54	62.01	133.53	0.15	0.32	0.1	0.01	0.11	0.23	0.07	0.01	0.09	0.19	0.08	0.01	0.08	0.2	0.11	0.01	Wear
09:48:00	2601	757.63	311.79	596.04	1013.17	107.92	41.6	53.96	0.04	0.39	0.05	0	0.03	0.35	0.05	0	0.31	0.39	0.5	0.02	5.13	10.69	6.71	0.17	477	557.78	699.36	1013.92	123.38	61.94	133.62	0.08	0.13	0.04	0	0.08	0.09	0.04	0.01	0.06	0.11	0.09	0.01	0.63	0.13	0.28	0.02	Wear
09:49:00	2601	757.22	313.5	595.64	1013.16	108.03	41.63	53.99	0	0.08	0.03	0.01	0.37	0.42	0.56	0.02	5.68	12.13	7.51	0.18	6.22	14.13	8.54	0.22	476.46	558.79	698.97	1013.86	123.45	61.97	133.58	0.02	0.05	0.06	0.01	0.03	0.13	0.11	0.02	0.69	0.13	0.31	0.02	0.72	0.28	0.45	0.02	Wear
09:50:00	2601	757.17	313.84	595.41	1013.08	108.05	41.63	54	0.46	0.55	0.68	0.03	6.43	14.25	8.69	0.21	6.42	15.23	9.05	0.23	6.05	14.91	8.75	0.22	476.31	558.38	699.55	1013.97	123.42	61.98	133.62	0.04	0.13	0.1	0.02	0.8	0.15	0.32	0.02	0.76	0.3	0.44	0.02	0.74	0.26	0.43	0.03	Wear
09:51:00	2601	762.06	311.4	589.75	1013.54	107.91	41.21	54.4	7.5	17.92	10.56	0.24	6.12	15.69	8.99	0.21	5.28	13.97	7.92	0.19	4.71	12.66	7.15	0.18	476.59	557.34	700.5	1014.19	123.34	61.97	133.69	1	0.22	0.34	0.01	0.78	0.34	0.42	0.01	0.7	0.28	0.37	0.02	0.63	0.24	0.34	0.02	Wear
09:52:00	2601	847.4	241.37	507.8	1016.97	103.73	33.57	60.04	0.26	0.92	0.34	0.04	0.2	0.69	0.27	0.04	0.17	0.56	0.22	0.04	0.17	0.57	0.25	0.04	469.92	559.04	703.85	1014.36	123.45	62.4	133.94	0.09	0.48	0.25	0	0.09	0.34	0.18	0.02	0.08	0.28	0.16	0.02	0.07	0.28	0.17	0.02	Wear
09:53:00	2601	850.48	238.24	505.35	1017.58	103.54	33.3	60.22	0.01	0.2	0.03	0.01	0.02	0.31	0.06	0.02	0.04	0.52	0.13	0.03	0.07	0.66	0.2	0.03	470.54	555.23	706.33	1014.31	123.19	62.36	134.14	0.13	0.29	0.07	0.03	0.09	0.22	0.05	0.02	0.08	0.2	0.08	0.02	0.07	0.19	0.07	0.02	Wear
09:54:00	2601	850.33	238.9	505.56	1017.72	103.58	33.33	60.21	0.02	0.24	0.06	0.01	0.05	0.47	0.16	0.02	0.08	0.59	0.23	0.03	0.08	0.63	0.24	0.03	469.69	557.55	705.68	1014.67	123.33	62.43	134.07	0.03	0.07	0.04	0	0.05	0.19	0.1	0.01	0.04	0.16	0.08	0.01	0.05	0.14	0.08	0.01	Wear
09:55:00	2601	850.12	239.7	505.97	1017.93	103.62	33.37	60.19	0.07	0.42	0.22	0.02	0.08	0.49	0.26	0.02	0.08	0.51	0.25	0.02	0.08	0.51	0.24	0.02	469.91	556.98	706.05	1014.72	123.29	62.41	134.09	0.03	0.18	0.1	0	0.03	0.16	0.08	0.01	0.05	0.13	0.07	0.01	0.04	0.12	0.06	0.01	Wear
09:56:00	2601	850.96	241.13	504.39	1018.19	103.7	33.31	60.3	0.05	0.27	0.14	0.02	0.04	0.28	0.12	0.01	0.04	0.29	0.12	0.01	0.08	0.42	0.19	0.03	470.14	555.55	707.04	1014.78	123.2	62.4	134.17	0.03	0.2	0.09	0.01	0.06	0.15	0.07	0.01	0.05	0.12	0.06	0.01	0.04	0.11	0.05	0.01	Wear
09:57:00	2601	851.53	242.06	503.42	1018.41	103.75	33.26	60.37	0	0.11	0.02	0	0.01	0.14	0.05	0	0.07	0.33	0.15	0.03	0.08	0.36	0.18	0.03	469.97	557.15	706.1	1014.87	123.3	62.41	134.09	0.05	0.06	0.07	0	0.04	0.08	0.05	0.01	0.03	0.09	0.04	0.01	0.05	0.2	0.13	0.02	Wear
09:58:00	2601	851.5	242.45	503.25	1018.39	103.77	33.27	60.38	0.01	0.09	0.04	0	0.08	0.32	0.16	0.03	0.08	0.33	0.17	0.03	0.15	0.71	0.54	0.03	469.62	556.71	706.75	1014.92	123.27	62.44	134.14	0.02	0.06	0.02	0.02	0.03	0.07	0.01	0.02	0.05	0.23	0.15	0.02	0.05	0.3	0.21	0.02	Wear
09:59:00	2601	851.67	242.76	502.95	1018.46	103.79	33.26	60.41	0.09	0.34	0.17	0.04	0.07	0.29	0.16	0.03	0.15	0.71	0.57	0.03	1.86	21.81	4.13	0.19	469.76	556.25	706.57	1014.64	123.25	62.42	134.14	0.03	0.04	0.01	0	0.06	0.28	0.17	0.01	0.05	0.33	0.22	0.02	1.83	0.49	0.64	0.02	Wear
10:00:00	2601	852.71	243.94	501.76	1019.02	103.85	33.2	60.5	0	0.01	0.04	0.01	0.14	0.68	0.59	0.01	2.05	25.07	4.56	0.22	1.86	41.8	3.97	0.4	469.94	555.97	706.67	1014.63	123.23	62.41	134.15	0.08	0.36	0.21	0.01	0.06	0.35	0.23	0.02	2.05	0.56	0.67	0.03	2.31	0.77	1.22	0.03	Wear
10:01:00	2601	852.75	243.99	501.46	1018.92	103.85	33.18	60.52	0.16	0.82	0.7	0	2.34	30.29	5.2	0.25	1.96	47.99	4.24	0.43	1.84	56.49	4.95	0.55	469.39	558.8	704.55	1014.44	123.43	62.44	133.99	0.02	0.12	0.11	0.01	2.37	0.67	0.68	0.03	2.45	0.85	1.23	0.03	2.12	1.4	1.34	0.03	Wear
10:02:00	2601	854.74	246.83	496.49	1018.95	104.02	32.98	60.84	2.76	41.02	6.08	0.31	1.95	56.8	4.42	0.46	1.93	62.43	5.61	0.54	1.71	60.29	5.41	0.49	469.52	559.73	703.49	1014.3	123.5	62.43	133.92	2.88	0.88	0.78	0.04	2.42	1.04	1.26	0.04	2	1.57	1.27	0.03	1.83	1.49	1.26	0.04	Wear
10:03:00	2601	888.73	135.84	455.57	1014.56	97.71	28.47	63.26	1.25	40.17	4.52	0.34	2.03	39.33	6.82	0.4	1.77	32.89	6.24	0.33	3.13	61.62	30.81	0.3	489.02	552.81	695.8	1014.91	123.01	61.19	133.3	0.21	1.46	1	0.01	1.14	1.87	0.87	0.02	1.43	1.72	1.2	0.04	1.44	1.98	1.63	0.07	Wear
10:04:00	2601	873.13	75.74	485.62	1009.71	94.3	29.45	61.04	1.61	6.55	5.1	0.23	1.15	11.68	3.89	0.18	3.57	60.22	35.86	0.23	3.09	57.97	50.05	0.53	490.47	564.31	685.99	1015	123.78	61.1	132.53	1.49	1.19	0.11	0.03	1.53	1.67	1.41	0.05	1.6	1.82	1.75	0.08	1.66	5.65	4	0.16	Wear
10:05:00	2601	853.47	69.03	521.96	1006.46	93.93	31.7	58.64	0.64	16.2	0.64	0.22	4.34	77.35	44.57	0.28	3.55	67.71	58.85	0.6	3.78	56.95	55.1	0.54	480.21	573.89	684.88	1014.58	124.45	61.75	132.46	0.61	2.36	1.78	0.03	1.7	2.16	2.15	0.09	1.61	6.18	4.53	0.18	1.47	6.3	4.81	0.18	Wear
10:06:00	2601	861.19	86.89	517.29	1009.56	94.94	31.36	59.13	4.9	100	62.39	0.18	3.64	82.03	70.77	0.57	3.56	64.43	59.59	0.54	3.11	54.14	50.45	0.58	476.1	555.04	702.32	1014.08	123.19	62	133.84	2.31	2.88	3.01	0.13	1.97	7.31	5.38	0.2	1.7	6.82	5.23	0.19	3.89	5.9	4.7	0.18	Wear
10:07:00	2601	923.07	6.91	200.58	1012.08	89.59	22.12	78.01	3.67	100	24.96	0.59	2.97	82.01	29.06	0.61	2.64	63.58	41.83	0.67	7.78	59.93	54.88	0.59	491.92	578.15	673.03	1015.89	124.72	61.03	131.54	2.49	7.03	4.58	0.16	1.99	5.4	3.71	0.12	4.46	4.59	3.97	0.17	3.87	13.08	8.03	0.33	Wear
10:08:00	2601	876.4	122.17	140.39	1020.62	97.01	27.58	81.09	3.66	23.78	41.25	0.83	2.69	17.41	46.34	0.81	8.34	30.08	54.41	0.68	20.43	26.23	60.2	0.74	474.93	638.61	630.77	1018.19	128.94	62.18	128.36	0.14	0.69	0.18	0.03	4.17	3.15	4.29	0.2	3.54	15.09	9.26	0.37	3.59	17.72	10.43	0.43	Wear
10:09:00	2601	923.03	87	256.03	1008.66	84.94	21.82	74.84	2.66	9.08	27.62	0.27	10.17	27.23	39.1	0.21	23.23	25.3	46.56	0.38	26.76	52.37	42.47	0.38	475.87	632.39	632.42	1017.83	128.59	62.11	128.57	5.24	3.5	5.09	0.23	4.1	17.19	9.67	0.39	3.81	18.6	10.05	0.41	4.6	19.75	9.29	0.38	Wear
10:10:00	2601	888.97	98.94	380.3	1004.84	84.29	25.58	67.08	11.25	38.82	27.97	0.25	25.35	30.97	35.26	0.39	27.08	62.19	30.62	0.41	29.44	54.53	28.14	0.36	441.85	601.83	679.64	1014.57	126.53	64.13	132.15	4.91	20.13	8.31	0.32	3.73	17.93	7.55	0.3	5.18	17.62	6.44	0.25	8.5	17.05	5.58	0.23	Wear
10:11:00	2601	757.96	56.32	567.82	1008.38	86.76	39.84	54.24	25.51	43.51	22.96	0.55	22.7	78.77	17.21	0.5	23.54	62.89	15.47	0.41	35.66	54.94	16.61	0.52	473.64	451.87	764.47	1009.99	116.66	62.01	139.26	4.01	1.48	1.93	0.09	4.9	4.41	1.37	0.07	8.22	4.84	2.08	0.13	18.01	4.29	3.98	0.21	Wear
10:12:00	2601	526.31	106.38	787.91	1000.56	83.83	57.53	36.74	1.19	100	1.76	0.65	7.72	75.15	3.18	0.46	28.59	62.4	8.15	0.54	29.7	57.11	7.87	0.51	447.55	442.51	785.62	1008.77	116.06	63.65	141.23	6.93	4.56	1.02	0.09	9.62	4.23	2.52	0.16	20.84	3.96	4.38	0.24	28.54	3.43	5.91	0.34	Wear
10:13:00	2601	517.54	13.8	768.59	1009.82	89.26	57.86	37.19	9.01	91.86	4.45	0.3	33.23	60.86	9.2	0.63	31.58	66.08	8.13	0.58	27.15	60.39	7.03	0.52	493.64	414.84	774.35	1009.99	114.29	60.71	140.13	6.69	0.98	2.46	0.14	25.44	3.79	5.37	0.29	33.21	3.21	6.68	0.38	29.17	2.91	5.85	0.34	Wear
10:14:00	2601	455.55	64.96	818.56	1005.53	86.01	62.28	32.09	39.46	8.15	8.21	0.57	30.1	39.54	5.97	0.43	25.35	37.87	5.08	0.35	22.26	76.54	7.25	0.48	542.67	409.14	747.91	1012.04	113.86	57.55	137.71	35.87	5.01	7.38	0.4	39.42	3.58	7.48	0.44	32.04	2.99	6.11	0.36	27.92	2.86	5.4	0.32	Wear
10:15:00	2601	256.8	57.88	919.47	997.45	93.2	74.7	20.36	13.57	46.98	2.04	0.1	24.06	36.61	3.71	0.12	22.12	72.36	7.96	0.34	19.36	61.28	7.23	0.62	323.08	439.22	830.32	1006.3	116.06	71.04	146.16	15.07	1.73	3.05	0.21	19.01	1.27	2.82	0.19	22.63	2.26	3.36	0.21	21.27	5	4.28	0.26	Wear
10:16:00	2601	311.32	115.47	893.28	998.88	96.68	71	22.99	19.64	5.82	3.19	0.07	15.32	60.2	7.95	0.42	14.1	48.17	6.61	0.71	26.34	48.68	6.42	0.78	260.86	428.62	866.98	1003.32	115.32	74.92	149.86	26.91	0.46	3.71	0.25	26.05	1.94	4.12	0.26	22.41	5.77	4.88	0.29	20.12	13.06	7.13	0.38	Wear
10:17:00	2601	411.74	125.39	853.92	999.89	82.58	65	28.59	0.03	60.45	7.9	0.54	11.34	41.51	5.62	0.86	29.6	40.2	6.49	0.9	40.52	34.53	7.31	0.88	383.45	431.41	822.68	1006.94	115.39	67.59	144.89	10.88	2.58	2	0.11	8.14	6.83	3.1	0.17	7.09	14.05	5.98	0.29	6.19	14.03	6.1	0.27	Wear
10:18:00	2601	411.56	312.62	763.52	992.25	70.81	64.21	36.6	14.34	14.13	5.01	1.21	34.24	19.59	7.71	1.09	44.42	15.95	8.45	0.98	51.13	13.81	8.26	0.89	447.37	415.94	799.71	1008.46	114.38	63.62	142.52	1.58	9.23	2.39	0.13	1.2	15.34	5.7	0.26	1.14	13.97	5.35	0.23	1.01	13.18	5.36	0.23	Wear
10:19:00	2601	335.78	255.82	819.62	1009.38	74.54	69.62	32.66	36.31	27.52	5.85	1.43	42.7	19.41	6.05	1.18	46.9	15.86	5.62	1.02	50.33	13.71	5.19	0.91	437.46	474	773.16	1010.3	118.04	64.32	140.12	1.34	12.19	5.55	0.24	1.04	9.3	4.25	0.17	0.96	8.3	3.98	0.16	0.89	7.84	3.94	0.15	Wear
10:20:00	2601	198.57	379.46	890.41	989.24	67.43	78.41	25.72	20.6	11.97	2.58	0.03	24.14	10.28	2.25	0.02	27.33	8.89	2	0.02	27.09	9.01	1.9	0.02	445.83	563.46	714.79	1013.69	123.77	63.91	134.85	1.19	1.1	0.93	0.09	0.89	1.37	1.02	0.08	0.76	2.03	1.39	0.07	0.72	1.81	1.21	0.06	Wear
10:21:00	2601	148.08	320.25	923.5	988.8	71.1	81.39	20.92	12.31	0.51	0.35	0.03	15.98	0.62	0.31	0.02	14.89	2.85	0.47	0.02	24.26	4.79	1.25	0.02	438.39	554.78	724.29	1012.38	123.23	64.34	135.68	0.97	1.94	1.42	0.09	0.82	2.41	1.68	0.09	0.78	2.06	1.39	0.07	1.49	2.77	1.39	0.06	Wear
10:22:00	2601	124.36	317.96	928.02	989.15	71.24	82.78	20.23	10.1	0.87	0.06	0	7.66	3.29	0.35	0.01	28.03	5.52	1.45	0.02	27.79	5.58	1.26	0.05	444.45	570.2	709.87	1013.71	124.24	63.99	134.47	0.07	1.47	0.94	0.02	0.2	1.73	0.99	0.02	1.3	3.08	1.35	0.04	1.65	3.6	2.11	0.08	Wear
10:23:00	2601	107.78	321.88	928.75	989.12	71	83.74	20.09	2.17	4.42	0.4	0.01	33.25	6.66	1.73	0.03	29.97	6.44	1.42	0.05	25.79	6.31	1.26	0.05	444.87	582.15	700.51	1014.05	125.04	63.97	133.71	0.2	2.43	1.37	0.03	1.45	3.67	1.63	0.04	1.9	3.93	2.32	0.09	2.32	4.31	2.77	0.12	Wear
10:24:00	2601	111.14	302.35	934.07	988.93	72.18	83.55	19.07	36.13	9.38	2.3	0.02	26.88	7.86	1.64	0.05	21.97	7.15	1.4	0.04	23.1	7.2	1.22	0.04	446.16	562.5	714.19	1013.69	123.72	63.88	134.84	1.65	2.77	0.93	0.04	2.31	2.72	1.82	0.09	2.67	3.07	2.25	0.11	2.62	2.79	1.94	0.09	Wear
10:25:00	2601	187.41	345.31	904.11	988.62	69.52	79.05	23.63	0.98	9.44	1.38	0.05	8.38	8.3	1.36	0.04	18.7	7.63	1.11	0.04	18.46	6.62	0.99	0.04	456.71	540.91	723.66	1013.18	122.29	63.2	135.62	3.27	0.9	1.6	0.09	3.2	1.69	1.86	0.09	3.02	1.39	1.57	0.08	2.62	2.99	1.79	0.07	Wear
10:26:00	2601	184.83	302.08	921.96	987.9	72.19	79.22	21.03	9.99	0.93	0.47	0.03	20.56	7.23	0.46	0.05	18.48	5.96	0.37	0.04	47.73	7.56	7.63	0.81	436.06	534.1	740.26	1011.9	121.86	64.47	137.03	1.02	1.47	1.01	0.04	2.93	1.06	1.26	0.06	2.51	2.93	1.43	0.05	2.54	5.44	1.97	0.05	Wear
10:27:00	2601	160.45	298.13	928.07	988.28	72.43	80.66	20.07	19.58	9.11	0.62	0.04	14.14	6.44	0.44	0.03	54.74	8.63	8.62	0.9	46.38	13.53	7.5	0.78	429.79	523.1	750.87	1011.31	121.16	64.85	137.95	3.97	0.99	1.77	0.08	2.87	3.06	1.67	0.06	2.64	5.63	2.11	0.05	7.16	5.08	2.29	0.13	Wear
10:28:00	2601	121.43	339.19	919.99	988.79	69.92	82.94	21.44	8.09	4.25	0.23	0.02	62.42	10.09	9.97	1.03	49.52	15.66	8.13	0.84	50.9	30.46	7.04	0.8	454.6	530.46	732.29	1012.45	121.6	63.32	136.34	1.16	4.17	2.26	0.05	0.97	6.33	2.58	0.06	8.23	5.28	2.58	0.15	23.26	6.17	3.38	0.37	Wear
10:29:00	2601	136.17	319.4	923.05	988.53	71.1	82.08	20.66	61.54	9.92	12.68	1.26	43.69	15.01	9.07	0.94	42.9	31.96	7.44	0.81	36.74	56.06	6.67	0.73	447.2	500.09	756.04	1011.69	119.64	63.76	138.4	1.23	4.8	1.36	0.02	9.49	3.47	1.35	0.15	26.06	6.52	2.51	0.39	22.46	5.71	2.21	0.34	Wear
10:30:00	2601	345.95	277.54	771.13	1006.32	73.14	68.33	37.61	26.09	11.43	8.94	0.97	26.47	32.93	7.12	0.7	21.52	61.72	5.85	0.57	30.34	66.62	7.4	0.65	455.05	467.24	770.75	1011.34	117.54	63.23	139.69	12.5	3.38	0.48	0.17	30.34	7.99	2.19	0.42	24.65	6.6	1.97	0.34	22.94	7.37	1.73	0.31	Wear
10:31:00	2601	238.18	236.04	875.21	992.58	75.75	75.46	25.65	37.87	36.98	0.08	0.63	26.51	71.55	2.9	0.5	33.94	70.67	7.57	0.7	51.76	76.93	7.4	0.61	381.16	490.12	776.05	1008.91	119.4	67.66	140.57	31.96	7.5	2.39	0.4	25.11	6.09	2.2	0.31	24.95	7.92	1.87	0.31	23.72	8.18	1.88	0.32	Wear
10:32:00	2601	412.38	138.19	874.27	1001.49	97.99	65.31	27.73	13.74	79.22	3.55	0.03	24.49	59.67	8.32	0.49	53.44	60.75	8.28	0.42	45.4	54.33	9.06	0.58	240.64	545.05	802.78	1003.17	122.93	76.09	143.29	34.14	7.14	2.89	0.34	30.78	9.65	2.21	0.36	27.2	9.44	2.16	0.37	27.46	9.58	3.83	0.4	Wear
10:33:00	2601	339.35	38.96	831.48	1001	91.26	69.5	29.16	33.31	44.96	8.1	0.62	67.84	36.24	9.6	0.48	53.52	57.62	9.6	0.67	60.02	80.91	30.58	1.12	393.81	492.65	770.58	1007.98	119.36	66.75	140.17	10.85	6.47	0.45	0.16	9.61	5.45	0.7	0.18	13.67	5.56	3.28	0.23	11.98	4.9	2.97	0.21	Wear
10:34:00	2601	548.47	75.28	741.38	1009.84	94.19	54.86	39.47	97.29	34.58	13.59	0.54	64.98	51.54	11.53	0.82	63.93	72.21	35.05	1.27	54.14	63.49	33.04	1.24	459.25	449.54	775.53	1010.29	116.44	62.9	140.27	2.16	0.19	0.99	0.09	9.88	1.95	3.81	0.16	8.06	2.98	3.19	0.14	7.03	3.57	3.03	0.13	Wear
10:35:00	2601	101.4	45.7	898.98	1002.18	92.73	96.55	21.78	84.55	68.25	13.75	0.62	81.71	72.43	43.6	1.11	63.47	58.64	38.43	1	53.58	57.54	36.88	1.27	473.48	448.33	764.8	1011.64	116.4	61.97	139.3	10.57	2.3	4.14	0.13	7.74	3.65	2.93	0.09	6.32	4.04	2.53	0.09	7.65	4.76	2.45	0.11	Wear
10:36:00	2601	402.88	130.95	739.71	993.41	97.78	116.74	36.97	48.2	44.55	52.25	0.94	33.44	32.4	36.92	0.69	27.14	36.54	31.71	1	24.86	32.77	27.26	0.88	550.01	434	721.31	1013.54	115.41	56.89	135.62	7.19	5.14	2.18	0.07	5.46	4.73	1.55	0.06	8.27	5.07	2.21	0.11	7.18	4.39	2.02	0.1	Wear
10:37:00	2601	819.45	251.39	340.56	980.36	105.02	148.83	69.05	12.28	1.86	32.22	0.24	9.4	20.69	22.63	0.76	14.64	17.87	20.72	0.71	13.42	27.97	43.33	1.06	496.77	466.73	743.89	1012.48	117.49	60.54	137.39	1.43	1.25	1.2	0.07	6.37	2.47	1.86	0.11	5.7	2.33	1.88	0.1	9.81	2.06	3.32	0.19	Wear
10:38:00	2601	688.48	244.87	541.55	983.74	104.75	136.63	54.86	2.51	24.79	9.27	1.03	11.6	17.79	8.47	0.87	12.72	26.96	46.86	1.19	12.59	28.33	52.46	1.15	506.93	475.04	731.33	1013.48	118.02	59.87	136.29	8.55	2.19	2.63	0.16	6.94	2.51	2.28	0.12	10.98	2.06	3.78	0.21	14.41	2	4.82	0.27	Wear
10:39:00	2601	713.31	348.94	474.95	969.53	111.46	138.79	59.63	15.72	5.04	11.55	1.1	15.58	20.55	58.25	1.25	14.31	21.52	60.56	1.1	12.37	18.59	55.29	1.06	449.12	489.96	759.05	1011.16	119.01	63.59	138.72	8.78	3.5	2.9	0.12	11.79	2.48	4.01	0.21	14.59	2.3	4.76	0.26	13.09	2.44	4.32	0.23	Wear
10:40:00	2601	570.61	324.92	559.42	984.78	110.04	127.21	52.5	21.98	25.98	87.48	1.75	17.51	22.04	77.02	1.35	14.27	18.24	64.16	1.21	12.81	16.06	66.43	1.05	508.56	466.28	728.57	1012.86	117.47	59.56	136.29	16.56	1.89	5.67	0.29	17.78	1.45	5.62	0.3	14.88	1.6	4.72	0.25	12.87	3.61	4.25	0.25	Wear
10:41:00	2601	780.58	471.16	131.84	960.71	119.59	145.05	81.75	1.18	4.84	29.71	0.24	5.01	9.37	35.47	1.05	4.23	7.65	34.45	0.88	3.82	8.15	40.99	0.87	401.97	478.9	789.47	1008.65	118.37	66.5	141.58	7.25	1.62	2.1	0.12	6	1.91	1.54	0.1	6.4	3.94	2.66	0.23	6.14	3.46	2.46	0.2	Wear
10:42:00	2601	793.75	504.57	201.96	964	121.57	145.53	102.11	6.72	13.23	21.91	1.15	5.08	9.37	31.01	0.81	4.39	9.36	42.56	0.9	14.07	10.97	76.98	0.84	362.75	468.08	813.3	1006.99	117.74	68.87	143.9	7.68	1.06	1.52	0.12	7.83	4.83	3.26	0.27	7	3.99	2.81	0.23	6.61	3.56	2.47	0.2	Wear
10:43:00	2601	721.78	418.23	276.01	979.81	115.9	139.67	72.27	5.81	8.37	43.03	0.6	4.92	10.73	53.32	1.03	15.53	11.56	82.4	0.88	16.13	11.28	70.61	0.83	404.4	461.12	795.96	1008.77	117.23	66.3	142.24	3.27	6.3	3.03	0.26	5.94	4.65	2.87	0.22	5.16	4	2.34	0.18	7.96	4.58	3.63	0.22	Wear
10:44:00	2601	783.65	470.85	147.23	971.58	119.25	145.05	81.01	0.56	6.87	29.25	0.85	19.07	12.36	99.94	0.84	18.57	12.31	76.74	0.86	16.61	56.88	76.39	1.36	423.52	504.12	762.59	1012.43	120.03	65.21	139.02	8.38	4.56	3.88	0.27	6.31	4.09	2.75	0.2	8.89	4.35	3.92	0.23	8.56	5.33	3.71	0.25	Wear
10:45:00	2601	789.85	518.95	96.77	959.96	122.8	145.55	84.15	24.99	17.52	100	1.15	19.92	14.83	67.32	1.05	17.9	67.83	70.93	1.53	16.41	66.46	91.71	1.85	376.12	472.6	805.67	1008.55	118.04	68.09	143.07	7.22	0.7	1.62	0.05	10.9	4.7	4.66	0.25	9.82	5.34	4.25	0.28	8.88	15.29	5.02	0.28	Wear
10:46:00	2601	552.66	404.53	616.66	975.71	115.06	125.66	49.22	4.29	0.22	3.99	0.24	17.77	85.37	50	1.14	17.28	75.56	82.34	1.46	24.5	62.89	68.5	1.46	416.59	467.93	787.4	1009.26	117.65	65.57	141.4	8.14	6	4.78	0.28	6.11	6.52	3.55	0.26	5.08	17.49	5.49	0.29	6.32	19.48	4.87	0.25	Wear
10:47:00	2601	587.25	405.78	582.79	979.06	114.88	128.36	51.95	18.39	100	69.82	1.25	14.81	98.36	100	1.39	26.73	74.54	82.41	1.27	47.2	63.62	73.71	1.11	467.5	509.42	735.95	1013.22	120.23	62.46	136.68	1.24	8.95	1.16	0.07	1.12	21.2	6.64	0.31	3.95	21.79	5.6	0.26	4.16	19.15	5.12	0.28	Wear
10:48:00	2601	762.84	3.87	197.55	996.51	90.12	144.76	78.17	1.07	100	100	0.69	31.38	92.93	100	0.54	55.4	71.29	89.51	0.61	50.33	59.9	73.34	0.53	459.35	448.76	748.17	1014.29	116.56	62.73	138.69	0.22	21.49	7.34	0.41	4.8	18.15	5.2	0.29	4.81	14.82	4.35	0.29	7.52	12.84	4.72	0.26	Wear
10:49:00	2601	774.45	203.29	22.08	1006.29	78.24	143.43	87.56	42.72	36.14	100	0.05	67.47	26.22	85.66	0.67	55.53	22.12	66.04	0.55	52.22	26.56	55.43	0.54	457.92	330.36	830.09	1008.42	109.14	62.92	145.63	5.9	0.76	3	0.19	5.76	9.08	2.15	0.17	8.19	8.9	4.44	0.19	7.94	8.02	4.24	0.18	Wear
10:50:00	2601	415.09	342.86	619.47	1005.51	67.65	116.87	47.72	60.12	19.9	21.26	0.79	44.14	14.1	15.18	0.57	36.29	19.87	12.49	0.52	31.84	17.9	10.81	0.54	497.82	333.95	795.55	1011.07	109.35	60.18	142.63	7.68	10.45	1.12	0.22	8.86	8.38	4.14	0.2	7.85	6.93	3.61	0.18	7.58	6.01	3.33	0.16	Wear
10:51:00	2601	167.45	258.27	838.68	994.28	73.91	100.22	27.03	63.28	13.82	11.32	0.53	43.7	24.45	9.68	0.39	36.68	20.67	8.21	0.39	31.71	21.42	8.61	0.44	446.51	387.22	808.23	1007.92	112.62	63.58	143.61	12.53	0.14	5.59	0.26	9.58	1.13	4.09	0.21	8.59	1.47	3.46	0.18	8.66	5.48	3.4	0.16	Wear
10:52:00	2601	438.66	314.23	714.34	1001.71	70.27	62.9	41.2	19.63	19.93	0.41	0.4	14.63	14.12	1.1	0.45	14.25	14.95	3.33	0.5	12.37	12.93	2.91	0.45	533.33	387.97	746.73	1011.67	112.58	57.75	138.28	1.01	1.45	1.69	0.01	1.46	1.55	1.23	0.01	3.27	5.96	1.38	0.04	4.61	7.65	3.21	0.17	Wear
10:53:00	2601	331.74	417.31	710.19	996.09	63.65	70.02	42.37	17.54	6.18	1.5	0.23	13.89	8.23	3.97	0.3	11.4	7.02	3.3	0.34	14.52	8.46	2.96	0.7	525.8	380.09	764.78	1011.55	112.09	58.46	139.52	2.07	0.7	0.45	0.01	3.78	6.33	1.51	0.05	5.33	7.63	3.4	0.19	4.86	7.06	3.17	0.16	Wear
10:54:00	2601	425.66	382.38	725.42	992.84	66.99	63.13	41.95	14.96	11.65	5.47	0.2	10.61	8.59	4	0.38	15.98	9.66	3.35	0.8	21.73	9.01	4.31	0.93	541.39	376.35	759.9	1011.43	111.86	57.52	138.99	3.22	7.52	1.59	0.05	6.4	7.56	4.14	0.21	5.58	6.38	3.6	0.17	7.18	5.98	4.13	0.19	Wear
10:55:00	2601	344.23	451.01	671.4	990.09	60.65	69.21	44.35	7.34	8.14	4.13	0.53	13.66	8.02	2.92	0.91	19.66	6.87	3.83	0.97	27.6	6.6	3.34	0.93	566.59	338.36	743.03	1010.68	109.57	55.39	138.27	9	2.63	5.63	0.22	6.68	2.03	4.12	0.16	7.88	1.88	4.31	0.17	8.1	2.67	4.08	0.17	Wear
10:56:00	2601	381.91	401.93	711.82	997.6	65.11	66.39	43.41	19.38	11.13	1.87	0.75	23.53	8.41	4.49	0.71	30.77	7.61	3.67	0.63	30.69	7.74	3.21	0.72	498.78	326.01	804.68	1007.52	108.9	60.18	143.32	2.41	2.35	1.38	0.16	4.67	1.77	2.07	0.14	7.87	2.53	3.22	0.17	8.61	2.91	4.34	0.21	Wear
10:57:00	2601	289.87	470.58	693.25	1008.27	60.37	72.5	44.81	13.04	1.31	4.36	0.19	22.53	1.58	3.36	0.15	32.82	6.23	2.75	0.39	35.32	19.01	6.81	0.35	516.11	337.03	789.12	1009.77	109.51	59.06	141.8	6.56	1.91	2.92	0.18	9.28	3.09	3.82	0.18	9.26	3.27	4.71	0.21	9.89	4.96	4.35	0.19	Wear
10:58:00	2601	240.91	461.94	651.74	1011.04	60.78	74.22	47.47	19.4	2.23	3.92	0.03	40.63	7.24	2.87	0.38	39.8	21.26	7.83	0.34	34.36	18.55	7.31	0.32	470.36	328.05	822.4	1007.14	109.02	62.09	144.96	13.1	2.45	5.38	0.25	10.94	3.72	5.67	0.25	11.39	5.72	5.01	0.22	10.2	4.96	4.38	0.19	Wear
10:59:00	2601	182.8	476.71	688.87	1010.67	59.61	78.26	45.17	52.38	9.92	0.96	0.47	41.23	24.91	7.62	0.41	34.29	20.27	6.51	0.35	33.77	27.89	11.63	0.52	566.42	316.87	762.08	1010.65	108.31	55.64	139.34	1.35	5.25	2.36	0.1	11.14	6.61	4.52	0.17	10.11	5.4	4	0.14	9.11	6.22	3.71	0.13	Wear
11:00:00	2601	397.9	414.21	679.58	1017.44	64.13	65.82	46.21	8.69	26.08	9.58	0.52	16.29	19.21	6.86	0.38	24.74	32.41	13.41	0.6	21.75	28.15	11.89	0.57	577.33	341.29	737.03	1012.13	109.74	54.69	137.44	14.7	4.12	6.29	0.24	11.04	3.52	4.69	0.17	9.9	6.3	4.22	0.15	8.93	5.45	3.73	0.13	Wear
11:01:00	2601	449.99	285.22	778.38	1010.03	73.16	62.44	37.86	23.15	23.36	3.01	0.36	29.85	39.14	16.24	0.57	24.44	32.17	13.67	0.49	21.84	27.78	11.82	0.53	468.58	361.75	805.59	1008.72	111.04	62.11	143.4	3.9	4.4	1.1	0.08	9.39	7.7	3.55	0.11	7.74	6.29	2.9	0.11	6.7	5.44	2.52	0.12	Wear
11:02:00	2601	323.41	398.11	745.93	1015.24	65.42	70.93	40.64	18.45	30.75	19.16	0.8	15.72	25.19	13.52	0.59	12.83	21.48	11.25	0.61	11.13	23.47	13.96	0.64	495.14	339.9	793.21	1009.8	109.71	60.26	142.47	8.85	6.5	3.74	0.08	7.09	5.19	2.8	0.07	5.85	4.44	2.39	0.08	13.24	4.99	7.44	0.25	Wear
11:03:00	2601	248.78	619.31	567.96	1003.84	48.14	75.21	53.51	21.4	26.52	10.85	0.17	15.25	22.03	10.4	0.63	12.43	22.17	12.68	0.61	17.82	20.71	19.56	0.7	561.25	310.01	752.35	1010.94	107.89	55.46	139.19	8.13	6.39	3.08	0.01	6.19	5.12	2.59	0.04	13.67	5.27	8.08	0.25	17.24	6.62	12	0.39	Wear
11:04:00	2601	337.49	423.73	662.32	1006.32	63.12	68.32	46.04	5.54	2.47	3.62	0.67	5.65	25.06	13.89	0.7	13.74	23.44	22.51	0.8	35.36	25.43	22.62	0.75	500.21	339.37	785.87	1011.03	109.64	59.76	141.96	1.59	0.05	0.22	0.05	16.76	5.25	9.9	0.28	19.29	7.44	13.63	0.41	16.9	6.44	11.88	0.38	Wear
11:05:00	2601	312.03	438.77	697.14	1015.92	61.86	70.93	44.92	2.11	27.39	19.11	0.97	16.78	21.09	26.01	0.98	41.26	26.15	26.12	0.86	38.14	23.81	22.54	0.91	511.57	339.12	788.37	1011.74	109.61	59.28	141.81	18.77	6.51	12.59	0.32	17.99	7.76	14.53	0.4	15.67	6.45	12.37	0.39	14.65	6.29	11.21	0.36	Wear
11:06:00	2601	302.86	649.6	531.16	1002.14	47.04	71.39	56.31	20.59	0.22	17.57	0.38	51.55	27.1	30.79	0.27	43.97	24.66	25.21	0.44	37.57	23.95	23.5	0.4	668.1	309.28	659.48	1016.34	107.78	47.62	131.5	6.79	4.31	7.38	0.25	11.57	5.11	11.02	0.4	12.71	6.21	10.97	0.37	14.37	6.54	10.67	0.38	Wear
11:07:00	2601	406.06	651.58	413.74	996.79	46.78	64.82	63.94	75.49	36.11	41.5	0.16	53.11	27	28.95	0.37	42.62	23.83	24.72	0.31	36.58	22.2	23.14	0.52	735.46	291	594.05	1019.92	106.65	42.35	126.71	16.4	7.21	15.49	0.56	15.28	7.42	12.84	0.45	15.89	7.15	11.44	0.41	15.03	6.23	11.6	0.41	Wear
11:08:00	2601	123.43	386.52	757.42	999.04	65.15	82.5	36.03	77.83	13.65	11.16	0.51	52.48	9.65	8.32	0.37	42.39	19.54	14.68	0.6	47.16	17.07	12.87	0.71	582.58	322.25	740.22	1011.84	108.6	54.26	137.8	2.86	3.17	1.54	0.03	6	3.14	2.01	0.08	12.86	3.41	9.01	0.34	11.46	3.5	7.89	0.3	Wear
11:09:00	2601	425.53	469.12	646.6	991.8	60.38	63.53	48.27	14.1	5.29	9.47	0.19	9.99	17.59	15.29	0.73	34.68	14.33	13.31	0.82	38.62	12.41	11.52	1.09	559.52	337.05	756.51	1012.34	109.48	56.06	138.91	5.57	1.14	1.3	0.11	15.68	3.65	10.97	0.4	13.23	3.42	9.09	0.32	11.79	3.92	7.89	0.28	Wear
11:10:00	2601	348.39	435.32	739.36	994.4	63.17	68.71	39.01	9.19	22.77	21.67	0.78	39.81	16.15	16.09	0.74	40.85	13.17	13.14	0.99	35.04	13.25	12.18	1.11	517.12	342.54	770.59	1010.77	109.84	58.45	140.75	20.69	4.97	14.45	0.53	15.66	4.18	10.73	0.38	13.37	4.49	8.85	0.31	12.75	3.89	8.41	0.31	Wear
11:11:00	2601	396.82	602.42	542.85	1005.42	51.21	65.61	55.76	57.59	11.06	19.35	0.22	49.62	8.91	13.8	0.69	39.71	8.89	11.66	0.81	34.12	16.74	14	0.76	694.37	319.28	627.68	1018.41	108.34	45.64	129.05	15.15	5.37	12.34	0.31	13.19	5.48	9.53	0.25	11.52	4.48	8.25	0.24	12.75	5.77	8.49	0.25	Wear
11:12:00	2601	167.15	515	714.95	1008.55	57.43	79.71	42.55	10.7	0.89	5.19	0.71	30.61	9.34	7.92	0.72	26.48	17.61	10.66	0.62	23.11	19.56	10.97	0.55	559.98	344.48	747.72	1013.9	109.91	55.91	138.32	0.81	2.26	0.74	0.02	10.17	2.12	5.89	0.23	10.76	4.13	5.98	0.22	11.11	4.36	6.02	0.24	Wear
11:13:00	2601	194.51	521.51	664.33	1018.68	56.4	78.04	46.78	28.87	10.68	6.04	0.28	20.84	21.64	12.94	0.2	16.96	22.56	12.67	0.16	23.52	19.58	12.5	1.01	553.64	355.66	739.95	1014.15	110.59	56.11	137.9	12.49	2.81	6.94	0.27	12.95	4.52	7.19	0.26	12.83	4.35	6.95	0.27	11.19	3.98	6.23	0.24	Wear
11:14:00	2601	294.3	606.7	609.94	1022.69	50.7	71.84	51.85	4.54	30.85	17.61	0.14	5.34	27.39	14.16	0.13	17.06	22.26	13.97	1.15	36.57	21.98	14.24	1.34	660.86	341.81	670.69	1018.01	109.66	48.92	131.79	17.26	6.36	10.04	0.35	15.66	5.14	8.5	0.33	12.82	4.53	7.2	0.28	13.03	4.02	7.12	0.3	Wear
11:15:00	2601	275.98	389.41	783.45	1020.71	65.78	74.05	37.26	2.9	0.49	0.92	0.04	20.54	11.64	12.64	1.28	42.8	11.04	12.03	1.37	64.94	48.56	21.97	1.19	517.09	373.98	773.23	1013.01	111.7	59.06	140.2	2.09	0.07	1.16	0.1	8.08	3.53	4.73	0.08	8.03	2.89	4.56	0.15	24.65	25.36	55.6	0.3	Wear
11:16:00	2601	264.88	386.73	793.71	1020.13	66.65	74.38	37.32	25.08	14.03	16.49	1.56	53.35	12.96	14.67	1.36	78.31	57.41	24.95	1.14	96.56	71.61	27.83	1.02	502	374.34	785.97	1011.6	111.74	60.1	141.25	10.58	4.4	6.35	0.09	9.76	3.2	5.57	0.16	28.49	27.95	66.28	0.31	42	33.06	60.99	0.4	Wear
11:17:00	2601	379.1	471.89	627.9	997.91	60.07	66.9	48.67	77.19	16.38	20.2	0.19	100	73.3	29	0.76	100	87.28	32.39	0.82	100	95.83	30.38	0.8	583.17	351.74	718.38	1012.91	110.36	54.1	136.2	12.49	3.2	7.39	0.22	35.18	31.65	85.97	0.36	48.91	33.73	72.56	0.43	69.03	58.32	61.94	0.38	Wear
11:18:00	2601	111.38	373.91	837.21	995.3	67.04	83.16	28.84	75.18	100	40.42	1	91.34	100	36.1	0.89	98.45	100	30.91	0.79	100	100	27.21	0.71	488.52	368.02	797.6	1009.77	111.41	60.98	142.35	39.57	33.98	100	0.29	50.41	30.18	95.14	0.33	73.64	64.09	74.38	0.32	94.13	87.46	69.88	0.47	Wear
11:19:00	2601	34.06	52.38	464.99	1009.54	86.28	91.2	54.05	42.74	23.33	52.2	0.16	39.7	16.89	37.95	0.13	78.01	14.07	31.11	0.11	81.58	12.9	26.99	0.09	274.9	600.77	5.77	1005.69	128.7	73.47	90.4	29.82	9.98	100	0.18	65.45	73.85	97.62	0.33	91.09	100	83.2	0.46	100	100	74.25	0.43	Wear
11:20:00	2601	18.25	73.08	1009.01	1011.83	94.14	88.97	175.73	1.92	4.21	0.01	0.01	83.7	8.08	0.31	0.03	78.34	9.67	0.26	0.06	74.04	13.94	0.24	0.05	179.16	692.02	447.94	1003.19	134.63	79.33	62.42	75.99	100	44.68	0.46	100	100	46.99	0.55	100	100	45.86	0.47	100	100	41.34	0.42	Wear
11:21:00	2601	17.76	68.85	1009.22	1011.73	93.9	88.99	175.97	100	7.2	0.38	0.03	100	7.92	0.3	0.06	86.03	12.6	0.27	0.05	75.97	13.93	0.24	0.05	53.92	70.51	861.76	1009.69	94.04	86.88	166.27	80.89	98.77	56.08	0.78	68.82	84.18	44.29	0.58	61.76	75.71	36.87	0.48	56.54	69.59	32.12	0.42	Wear
11:22:00	2601	0.41	62.18	1003.77	1011.25	93.48	90.08	175.48	100	3.69	0.35	0.05	79.7	10.46	0.32	0.04	61.92	11.22	0.27	0.04	52.14	11.06	0.24	0.04	14.68	12.52	372.37	998.68	89.3	89.15	57.96	28.81	48.18	64.69	0.16	22.17	35.53	45.84	0.15	18.78	29.36	37.24	0.13	16.61	25.67	32.11	0.12	Wear
11:23:00	2601	7.54	59.02	1008.75	1010.52	93.35	89.57	176.62	0.47	10.88	0.07	0.03	0.48	9.75	0.05	0.03	0.83	8.81	0.04	0.03	1.79	8.14	0.03	0.03	22.19	25.46	1000.32	1000.9	88.54	88.73	1.94	0.41	0.66	0.04	0.04	0.79	0.68	0.03	0.03	0.91	1.16	0.03	0.03	1.12	1.4	0.03	0.04	Wear
11:24:00	2601	7.49	50.59	1009.7	1011.01	92.87	89.58	177.09	0.66	1.38	0.03	0.03	0.93	1.24	0.03	0.04	2.06	1.23	0.03	0.03	1.8	1.35	0.04	0.05	22.32	25.7	1000.82	1001.41	88.53	88.72	1.96	0.69	0.27	0.01	0.01	0.73	0.98	0.02	0.02	0.92	1.18	0.02	0.03	0.99	1.23	0.03	0.03	Wear
11:25:00	2601	7.56	49.61	1009.25	1010.51	92.81	89.57	177.15	1.32	0.24	0.02	0.02	2.39	0.42	0.01	0.01	1.99	0.71	0.03	0.04	1.93	0.88	0.03	0.03	22.54	25.8	1000.66	1001.26	88.52	88.71	1.97	0.31	1.03	0.02	0.02	0.63	1.08	0.03	0.03	0.69	1.05	0.03	0.03	0.81	1.09	0.03	0.03	Wear
11:26:00	2601	7.42	49.44	1009.03	1010.28	92.81	89.58	177.16	3.35	0.34	0	0	2.43	0.66	0.04	0.04	2.19	0.8	0.03	0.03	4.59	1.06	0.03	0.03	22.64	26.18	1000.99	1001.6	88.5	88.7	1.99	0.56	0.46	0.02	0.02	0.55	0.45	0.02	0.02	0.66	0.57	0.01	0.02	6.52	0.92	0.02	0.03	Wear
11:27:00	2601	7.78	49.2	1009.1	1010.34	92.79	89.56	177.17	2.31	0.58	0.05	0.05	1.7	0.65	0.04	0.04	4.44	0.93	0.04	0.04	4.11	1.33	0.04	0.04	22.82	26.35	1001.22	1001.84	88.49	88.69	2	0.19	0.16	0.01	0.01	0.4	0.37	0.01	0.01	7.06	0.81	0.02	0.02	11.62	1.14	0.02	0.03	Wear
11:28:00	2601	7.53	48.8	1008.45	1009.67	92.77	89.57	177.19	1.76	0.33	0.05	0.05	5.39	0.71	0.04	0.04	4.63	1.16	0.04	0.04	4.42	1.49	0.05	0.05	22.88	26.41	1001.32	1001.94	88.49	88.69	2.01	0.37	0.35	0.02	0.02	7.95	0.81	0.02	0.03	12.09	1.11	0.02	0.03	12.24	1.12	0.04	0.05	Wear
11:29:00	2601	7.72	48.57	1009.14	1010.35	92.76	89.56	177.2	5.46	0.66	0.04	0.04	3.89	1.08	0.04	0.05	3.42	1.37	0.06	0.06	3.48	1.28	0.07	0.07	23	26.54	1001.06	1001.69	88.48	88.68	2.02	9.33	0.77	0.03	0.04	12.07	0.99	0.03	0.04	11.23	0.93	0.05	0.05	10.93	1.02	0.04	0.05	Wear
11:30:00	2601	8.34	48.12	1008.54	1009.74	92.73	89.53	177.21	1.98	0.87	0.02	0.02	1.43	1.1	0.04	0.04	1.72	0.94	0.05	0.05	3.18	2.44	0.04	0.04	26.25	26.83	1001.54	1002.26	88.47	88.5	2.16	7.81	0.63	0	0.01	6.31	0.5	0.04	0.04	6.15	0.65	0.03	0.03	6.13	0.61	0.03	0.03	Wear
11:31:00	2601	8.11	47.53	1008.28	1009.44	92.7	89.54	177.25	1.38	0.67	0.04	0.04	2.06	0.48	0.04	0.04	3.49	2.81	0.03	0.04	3.35	2.55	0.07	0.07	29.32	27.07	1001.56	1002.36	88.45	88.32	2.29	0.12	0.03	0.04	0.04	1.92	0.42	0.03	0.03	4.93	0.53	0.03	0.03	4.28	0.83	0.02	0.03	Wear
11:32:00	2601	8.27	47.08	1007.74	1008.89	92.67	89.53	177.28	1.52	0.34	0.02	0.02	4.25	3.35	0.02	0.03	3.86	2.82	0.08	0.08	3.41	5.19	0.1	0.1	29.37	27.06	1002.17	1002.98	88.45	88.32	2.29	2.27	0.52	0.03	0.03	5.99	0.65	0.02	0.02	4.91	0.94	0.02	0.02	50.34	5.4	0.05	0.04	Wear
11:33:00	2601	8.45	47.31	1007.44	1008.61	92.69	89.52	177.26	5.84	3.88	0.03	0.04	4.44	2.75	0.09	0.1	3.65	5.98	0.11	0.1	100	7.99	9.09	0.6	30.33	27.26	1001.75	1002.59	88.44	88.27	2.34	8.29	0.91	0.01	0.01	5.94	1.12	0.02	0.02	53.6	6.02	0.05	0.05	65.57	46.56	11.57	0.25	Wear
11:34:00	2601	7.78	49.98	1007.89	1009.17	92.84	89.56	177.12	1.08	1.65	0.1	0.09	1.34	7.31	0.1	0.08	100	8.96	10.28	0.64	100	16.89	52.64	2.01	26.97	26.91	1001.95	1002.68	88.46	88.46	2.19	5.71	0.66	0.01	0.03	58.43	6.63	0.07	0.05	63.94	54.65	13.11	0.27	100	78.97	23.21	1.01	Wear
11:35:00	2601	7.9	48.83	1009.25	1010.48	92.77	89.55	177.18	0.8	8.2	0.04	0.02	100	10.95	12.11	0.71	100	19.13	62.34	2.17	100	59.26	66.84	4.39	29.24	26.66	1002.06	1003.05	88.48	88.33	2.32	58.88	7.93	0.08	0.04	55.21	68.91	15.46	0.3	100	88.68	25.77	1.09	100	100	33.21	5.49	Wear
11:36:00	2601	7.99	43.48	1009.77	1010.75	92.47	89.55	177.48	100	15.48	15.38	0.86	100	23.07	79.68	2.36	87.49	70.77	79.12	4.59	72.11	59.12	79.31	4.74	70.96	23.83	1000.86	1003.67	88.64	85.95	4.28	26.97	100	19.78	0.34	100	100	28.59	1.19	93.37	100	34.8	5.97	76.51	88.13	36.73	6.47	Wear
11:37:00	2601	278.37	54.17	811.65	1023.13	92.96	71.09	156.99	76.77	32.47	100	2.34	53.28	92.51	95.62	4.53	42.98	70.7	85.14	4.31	42	100	89.17	4.25	104.4	3.79	755.24	1008.48	90.52	97.85	24.6	100	100	20.95	1.26	71.32	98.7	26.04	6.52	56.22	77.24	26.14	6.46	50.16	64.54	22.61	5.96	Wear
11:38:00	2601	939.48	33.94	61.61	1057.61	91.7	24.92	94.04	0.95	100	95.96	3.96	1.2	88.16	63.21	3.14	23.54	100	59.32	3.99	61.3	100	83.6	4.75	772.11	68.66	560.37	1026.56	94.17	141.16	125.17	7.29	52.44	15.08	7.15	5.73	40.07	13.29	5.82	17.62	33.17	15.55	5.78	59.01	62.91	36.47	6.43	Wear
11:39:00	2601	952.15	0.24	321.67	1118.59	89.61	29.73	71.84	0.74	100	7.66	0.18	28.54	100	36.41	4.53	73.38	100	67.85	5.46	96.82	100	61.33	5.48	856.02	149.6	452.4	1135.86	99.26	142.87	115.99	0.31	5.82	1.16	0.19	21.65	14.62	18.23	5.54	70.64	64.3	40.93	7	94.57	85.58	39.47	7.13	Wear
11:40:00	2601	962.22	44.56	288.62	1115.76	86.84	28.16	73.83	38.43	96.59	45.42	5.53	95.43	100	78.64	5.52	100	78.26	63.95	5.07	100	65.26	54.6	4.66	852.26	162.45	445.05	1138.92	99.86	141.66	115.95	28.13	20.58	21.76	6.99	91.49	83.03	41.09	7.31	100	100	36.37	6.8	100	100	32.36	6.31	Wear
11:41:00	2601	551.02	236.56	148.29	1031.77	104.45	51.05	100.17	100	68.56	94.08	1.89	100	48.09	62.94	1.55	100	38.9	49.99	1.34	100	33.46	42.6	1.2	569.46	121.18	606.94	1031.66	97.22	127.41	135.9	100	100	33.89	2.94	100	100	25.62	2.43	100	100	21.39	2.12	100	100	18.73	1.9	Wear
11:42:00	2601	1.7	681.74	737.74	1004.52	132.74	90.1	137.26	46.96	0.44	0.38	0.01	43.13	0.44	0.38	0.01	40.03	0.45	0.38	0.01	37.08	0.46	0.39	0.01	0.6	7.1	989.55	989.59	89.59	89.96	179.56	61.37	2.16	0.02	0.02	47	1.93	0.03	0.03	41.84	2.73	0.03	0.03	39.16	3.15	0.03	0.03	Nonwear
11:43:00	2601	3.39	677.53	741.76	1004.63	132.41	90.19	137.59	18.34	0.15	0.14	0	19.36	0.21	0.16	0.01	18.96	0.23	0.19	0.01	17.66	0.25	0.21	0.01	1.52	7.32	989.24	989.29	89.58	89.91	179.53	9.54	0.39	0.02	0.02	14.24	1.96	0.02	0.02	16.96	2.39	0.02	0.02	19.2	3.35	0.02	0.02	Nonwear
11:44:00	2601	4.4	676.05	743.19	1004.7	132.29	90.25	137.71	9.45	0.15	0.09	0.01	9.73	0.16	0.13	0.01	8.9	0.17	0.15	0.01	8.45	0.18	0.15	0.01	1.74	7.36	989.02	989.06	89.57	89.9	179.53	10.53	2.18	0.02	0.02	12.75	2.24	0.02	0.02	14.92	3.14	0.01	0.01	16.01	3.2	0.02	0.02	Nonwear
11:45:00	2601	5.03	674.65	744.18	1004.49	132.19	90.29	137.8	4.23	0.07	0.09	0.02	3.53	0.1	0.11	0.02	3.51	0.11	0.1	0.02	4.55	0.12	0.1	0.02	2.02	7.59	988.77	988.82	89.56	89.88	179.52	7.62	0.93	0.02	0.02	10.22	2.33	0.02	0.02	11.39	2.28	0.02	0.02	10.16	2.13	0.02	0.02	Nonwear
11:46:00	2601	5.34	673.96	745.09	1004.71	132.13	90.3	137.87	0.26	0.06	0.07	0.01	1.19	0.07	0.05	0.02	3.11	0.08	0.05	0.02	3.02	0.09	0.04	0.03	2.25	7.69	989.09	989.13	89.55	89.87	179.51	6.88	2.26	0.01	0.01	7.8	1.84	0.03	0.03	6.41	1.57	0.03	0.03	6.97	1.4	0.03	0.03	Nonwear
11:47:00	2601	5.36	673.36	745.81	1004.83	132.08	90.31	137.92	1.31	0.04	0.01	0.02	3.27	0.05	0.01	0.02	2.9	0.06	0.02	0.03	2.52	0.08	0.03	0.05	2.48	7.94	989.01	989.05	89.54	89.86	179.49	4.15	0	0.03	0.03	3.21	0.07	0.02	0.02	4.23	0.06	0.03	0.03	5.7	0.97	0.03	0.03	Nonwear
11:48:00	2601	5.46	673	745.7	1004.52	132.07	90.31	137.93	3.17	0.04	0.02	0.01	2.3	0.05	0.02	0.03	1.91	0.06	0.03	0.04	2.25	0.08	0.1	0.04	2.63	7.94	988.58	988.63	89.54	89.85	179.49	3.58	0	0	0	4.06	0.07	0.02	0.02	5.34	1.09	0.02	0.02	5.28	2.26	0.06	0.06	Nonwear
11:49:00	2601	5.71	672.65	745.86	1004.41	132.04	90.33	137.95	0.87	0.03	0.03	0.03	1.24	0.05	0.03	0.04	1.66	0.07	0.11	0.05	1.64	0.08	0.14	0.05	2.5	7.93	988.6	988.65	89.54	89.86	179.49	5.7	0.09	0.02	0.02	6.39	1.27	0.02	0.02	5.81	2.43	0.07	0.07	6.38	2.16	0.08	0.08	Nonwear
11:50:00	2601	5.64	672.37	745.56	1003.99	132.04	90.32	137.95	0.88	0.04	0.02	0.03	1.98	0.06	0.13	0.05	1.8	0.07	0.16	0.06	1.72	0.08	0.16	0.06	2.71	7.94	988.29	988.33	89.54	89.84	179.49	3.31	1.5	0	0	2.59	2.53	0.08	0.08	3.74	2.08	0.09	0.09	5.65	1.85	0.08	0.08	Nonwear
11:51:00	2601	5.57	671.98	745.4	1003.61	132.03	90.32	137.96	2.74	0.05	0.17	0.07	2.2	0.05	0.17	0.07	1.97	0.06	0.15	0.06	2.7	0.07	0.14	0.05	2.84	8.11	988.24	988.29	89.53	89.84	179.48	0.25	2.06	0.1	0.1	2.71	1.52	0.09	0.09	4.92	1.24	0.07	0.07	6.06	1.09	0.06	0.06	Nonwear
11:52:00	2601	5.79	671.54	747.2	1004.65	131.95	90.33	138.05	2.61	0.02	0.06	0.02	1.92	0.04	0.05	0.02	2.58	0.05	0.05	0.01	2.35	0.06	0.04	0.02	2.83	8.35	989.67	989.72	89.52	89.84	179.47	3.41	1.54	0.01	0.01	5.21	1.13	0.03	0.03	5.96	1.01	0.04	0.04	5.18	1.19	0.05	0.05	Nonwear
11:53:00	2601	5.58	671.35	747.8	1004.98	131.92	90.32	138.08	2	0.04	0	0.02	3.14	0.04	0.02	0.01	2.71	0.05	0.02	0.02	2.71	0.05	0.01	0.03	2.97	8.17	989.86	989.9	89.53	89.83	179.48	3.93	0.43	0.04	0.04	4.38	0.32	0.05	0.05	3.63	1.18	0.05	0.05	3.15	1.08	0.05	0.05	Nonwear
11:54:00	2601	5.74	671	747.82	1004.76	131.9	90.33	138.1	2.42	0.02	0.02	0	1.72	0.03	0.02	0.02	1.7	0.04	0.02	0.02	1.67	0.04	0.02	0.02	3.14	8.22	989.27	989.32	89.52	89.82	179.47	2.22	0.34	0.02	0.02	2.56	1.28	0.03	0.03	2.21	1.07	0.03	0.03	2.35	0.98	0.04	0.04	Nonwear
11:55:00	2601	5.94	670.83	748.01	1004.78	131.89	90.34	138.11	0.96	0.02	0.03	0.03	0.89	0.03	0.02	0.02	0.89	0.04	0.02	0.02	1.58	0.05	0.04	0.02	3.24	8.18	988.94	988.99	89.53	89.81	179.47	3.58	1.71	0.02	0.02	2.71	1.21	0.02	0.02	2.67	1.02	0.03	0.03	2.79	1.32	0.03	0.03	Nonwear
11:56:00	2601	5.86	670.6	747.73	1004.42	131.89	90.33	138.11	1.2	0.02	0.01	0	1.08	0.03	0.02	0	1.79	0.04	0.04	0.01	1.66	0.04	0.04	0.01	3.08	8.38	988.71	988.76	89.51	89.82	179.46	0.69	0.68	0	0	2.71	0.48	0.02	0.02	3.07	0.94	0.03	0.03	3.85	1.82	0.02	0.02	Nonwear
11:57:00	2601	5.96	670.45	747.8	1004.37	131.88	90.34	138.12	0.24	0.02	0.02	0	1.45	0.04	0.04	0.01	1.23	0.03	0.04	0.01	1.07	0.03	0.03	0.01	3.11	8.3	988.65	988.7	89.52	89.82	179.46	2.9	0.26	0.03	0.03	2.77	1.15	0.03	0.02	3.44	2.06	0.02	0.02	3.36	2.07	0.03	0.03	Nonwear
11:58:00	2601	5.98	670.24	747.98	1004.37	131.86	90.34	138.14	1.64	0.03	0.04	0	1.16	0.02	0.03	0.01	0.95	0.02	0.03	0.01	1.09	0.02	0.03	0.01	3.24	8.33	988.28	988.34	89.52	89.81	179.46	0.87	1.26	0.01	0.01	2.19	2.07	0.02	0.02	2.06	1.9	0.03	0.03	1.87	1.67	0.03	0.03	Nonwear
11:59:00	2601	6.12	669.97	748.44	1004.52	131.83	90.35	138.17	0.7	0.02	0.03	0.01	0.62	0.03	0.03	0.01	0.79	0.02	0.04	0.01	1.64	0.02	0.03	0.01	3.28	8.48	988.18	988.23	89.51	89.81	179.45	2.12	1.65	0.02	0.02	1.65	1.25	0.03	0.03	1.37	1.03	0.03	0.03	1.61	0.9	0.03	0.03	Nonwear
12:00:00	2601	6.06	670.14	748.08	1004.38	131.85	90.35	138.14	0.12	0.02	0.01	0	0.9	0.02	0.02	0.01	1.89	0.02	0.01	0.01	3.05	0.02	0.02	0.01	3.38	8.68	988.51	988.56	89.5	89.8	179.44	0.21	0.24	0.02	0.02	0.3	0.53	0.02	0.02	0.92	0.56	0.01	0.01	0.82	0.56	0.02	0.02	Nonwear
12:01:00	2601	6.05	670.32	747.94	1004.39	131.87	90.35	138.13	1.16	0.02	0.01	0.02	2.04	0.02	0.01	0.01	3.13	0.02	0.02	0.01	2.86	0.02	0.02	0.01	3.37	8.65	988.82	988.87	89.5	89.8	179.44	0.21	0.49	0	0	1.12	0.44	0	0	0.93	0.56	0.01	0.01	0.9	0.65	0.01	0.01	Nonwear
12:02:00	2601	6.15	670.11	747.84	1004.17	131.86	90.35	138.14	1.7	0	0.01	0.01	2.78	0	0.02	0.01	2.32	0.01	0.02	0.01	2.06	0.02	0.02	0.01	3.36	8.59	988.8	988.85	89.5	89.81	179.45	1.46	0.08	0	0	1.03	0.64	0.01	0.01	1	0.69	0.01	0.01	1.16	0.76	0.01	0.01	Nonwear
12:03:00	2601	6.3	670.08	747.99	1004.28	131.85	90.36	138.14	2.21	0	0.02	0.01	1.57	0.02	0.01	0.01	1.29	0.02	0.01	0.02	1.27	0.03	0.02	0.02	3.43	8.58	988.76	988.81	89.5	89.8	179.45	0.62	0.82	0.02	0.02	1.03	0.84	0.01	0.01	1.3	0.86	0.01	0.01	1.31	0.76	0.02	0.02	Nonwear
12:04:00	2601	6.5	670.06	748.15	1004.38	131.85	90.37	138.15	1.32	0.02	0.01	0.02	1	0.02	0.02	0.02	1.23	0.02	0.02	0.02	1.59	0.03	0.03	0.03	3.4	8.68	988.53	988.59	89.5	89.8	179.44	0.84	1.15	0.01	0.01	1.04	0.97	0.01	0.01	0.99	0.8	0.01	0.01	0.97	0.89	0.02	0.02	Nonwear
12:05:00	2601	6.38	669.89	748	1004.15	131.85	90.36	138.15	0.22	0.01	0.01	0.01	0.74	0.02	0.02	0.02	1.22	0.02	0.03	0.02	1.55	0.03	0.03	0.03	3.36	8.54	988.66	988.71	89.51	89.81	179.45	0.63	1.23	0.01	0.01	0.52	0.9	0.02	0.02	0.86	1.02	0.02	0.02	2.08	1.29	0.03	0.03	Nonwear
12:06:00	2601	6.4	669.78	747.88	1003.99	131.85	90.37	138.15	1	0.01	0.01	0.01	1.35	0.02	0.02	0.02	1.59	0.03	0.03	0.03	1.7	0.03	0.03	0.03	3.33	8.69	988.55	988.6	89.5	89.81	179.44	0	0.33	0.02	0.02	1.03	0.58	0.02	0.02	2.37	0.95	0.03	0.03	2.51	0.98	0.02	0.02	Nonwear
12:07:00	2601	6.31	669.67	747.75	1003.82	131.85	90.36	138.15	0.9	0.01	0.02	0.02	1.13	0.03	0.02	0.03	1.72	0.02	0.02	0.02	1.49	0.02	0.02	0.02	3.33	8.65	988.33	988.38	89.5	89.81	179.44	0	0.81	0.01	0.01	2.53	1.09	0.02	0.02	2.46	1.11	0.02	0.02	2.14	1.11	0.02	0.02	Nonwear
12:08:00	2601	6.23	669.54	747.53	1003.57	131.85	90.36	138.15	0.68	0.02	0.01	0.02	2.08	0.02	0.01	0.01	1.7	0.01	0.01	0.01	1.48	0.02	0.02	0.01	3.39	8.75	988.23	988.29	89.49	89.8	179.44	2.26	0.72	0.02	0.03	1.83	1.21	0.02	0.02	1.54	1.24	0.01	0.01	2.26	1.08	0.02	0.02	Nonwear
12:09:00	2601	6.17	669.33	747.38	1003.31	131.85	90.35	138.15	2.81	0	0.01	0.01	2	0	0.01	0.01	1.66	0.02	0.02	0.01	1.75	0.03	0.02	0.01	3.5	8.84	987.89	987.94	89.49	89.8	179.43	0	1.7	0.02	0.02	1	1.47	0.01	0.01	1.89	1.21	0.02	0.02	1.71	1.09	0.03	0.03	Nonwear
12:10:00	2601	6.42	669.34	747.53	1003.44	131.84	90.37	138.16	1.67	0	0	0	1.47	0.02	0.02	0	1.46	0.03	0.01	0.01	1.64	0.03	0.03	0.01	3.5	8.63	988.11	988.16	89.5	89.8	179.44	0	0.16	0.01	0.01	2.3	0.74	0.02	0.02	1.94	0.61	0.03	0.03	1.78	0.68	0.03	0.03	Nonwear
12:11:00	2601	6.27	669.36	747.58	1003.48	131.84	90.36	138.16	0.23	0.03	0.02	0	1.47	0.03	0.01	0.01	1.83	0.03	0.03	0.01	1.59	0.03	0.03	0.02	3.44	8.61	988.02	988.08	89.5	89.8	179.44	3.21	0.98	0.02	0.02	2.32	0.71	0.03	0.03	1.97	0.72	0.03	0.03	1.75	0.72	0.03	0.03	Nonwear
12:12:00	2601	6.25	669.1	747.75	1003.43	131.82	90.36	138.18	1.9	0.02	0.01	0.01	1.93	0.01	0.03	0.02	1.59	0.02	0.03	0.02	1.61	0.02	0.04	0.02	3.6	8.73	988.36	988.41	89.49	89.79	179.44	0.99	0.65	0.02	0.02	0.7	0.57	0.02	0.02	1.06	0.52	0.02	0.02	1.1	0.48	0.03	0.03	Nonwear
12:13:00	2601	6.42	668.92	747.63	1003.23	131.82	90.37	138.18	0.77	0.01	0.04	0.02	1.01	0.02	0.03	0.03	1.02	0.02	0.04	0.03	1.4	0.02	0.04	0.03	3.55	8.65	988.59	988.64	89.5	89.79	179.44	0.4	0.73	0.01	0.01	0.86	0.63	0.01	0.01	0.85	0.56	0.02	0.02	1.01	1.3	0.03	0.03	Nonwear
12:14:00	2601	6.49	668.97	748.06	1003.58	131.8	90.37	138.19	1.43	0.02	0	0.01	1.21	0.02	0.03	0.01	1.52	0.02	0.03	0.01	1.32	0.02	0.04	0.02	3.57	8.74	988.78	988.83	89.49	89.79	179.44	1.2	0.08	0.01	0.01	0.98	0.07	0.02	0.02	1.16	1.21	0.02	0.02	1.1	1.09	0.03	0.03	Nonwear
12:15:00	2601	6.36	669.19	748.08	1003.74	131.81	90.36	138.18	1.54	0.02	0.03	0.01	1.86	0.02	0.03	0.01	1.52	0.02	0.03	0.01	1.39	0.02	0.04	0.01	3.51	8.75	988.85	988.9	89.49	89.8	179.44	0	0	0.02	0.02	1.31	1.37	0.02	0.02	1.23	1.14	0.02	0.02	1.76	1	0.02	0.02	Nonwear
12:16:00	2601	6.5	668.99	748.4	1003.85	131.79	90.37	138.21	1.08	0	0.01	0	0.99	0.01	0.02	0.01	0.82	0.02	0.02	0.01	1	0.02	0.02	0.01	3.51	8.75	989.13	989.18	89.49	89.8	179.44	0	0	0.01	0.01	1.22	1.19	0.01	0.01	1.71	0.97	0.01	0.01	1.51	1.03	0.01	0.01	Nonwear
12:17:00	2601	6.6	669.01	748.48	1003.92	131.79	90.38	138.21	1.3	0.01	0.02	0.01	0.92	0.02	0.02	0	1.15	0.02	0.02	0	1.85	0.02	0.02	0	3.59	8.96	989.25	989.31	89.48	89.79	179.43	0.2	0.79	0.01	0.01	1.21	0.65	0.01	0.01	0.99	1.02	0.01	0.01	0.85	1.25	0.01	0.01	Nonwear
12:18:00	2601	6.48	668.91	748.69	1004.01	131.78	90.37	138.22	0.76	0.02	0.01	0	0.93	0.01	0.01	0	1.71	0.02	0.02	0	1.77	0.02	0.03	0.01	3.58	8.86	989.4	989.45	89.49	89.79	179.43	1.56	0	0.02	0.02	1.12	0.79	0.01	0.01	0.92	1.02	0.01	0.01	0.8	0.96	0.01	0.01	Nonwear
12:19:00	2601	6.55	668.75	748.77	1003.97	131.77	90.37	138.23	1.31	0.01	0.01	0	2.03	0.03	0.03	0	1.92	0.03	0.03	0.01	1.67	0.02	0.03	0.01	3.66	8.86	989.14	989.19	89.49	89.79	179.43	0.97	0	0.01	0.01	0.8	1.05	0.01	0.01	0.69	1.02	0.01	0.01	0.63	0.92	0.01	0.01	Nonwear
12:20:00	2601	6.43	668.83	748.66	1003.94	131.77	90.37	138.22	1.56	0.03	0.03	0	1.23	0.02	0.03	0.01	1.05	0.02	0.02	0.01	1.01	0.02	0.03	0.01	3.61	8.74	989.23	989.29	89.49	89.79	179.43	0	0.49	0.01	0.01	0	1.05	0.01	0.01	0.41	0.94	0.01	0.01	2.02	0.87	0.02	0.02	Nonwear
12:21:00	2601	6.29	669.1	748.37	1003.9	131.8	90.36	138.2	0.11	0	0.01	0.01	0.78	0.01	0.01	0.01	0.69	0.01	0.02	0.01	0.71	0.02	0.02	0.02	3.61	8.68	989.31	989.37	89.5	89.79	179.44	0	1.45	0.01	0.01	0.48	1.1	0.02	0.02	2.22	0.94	0.02	0.02	1.94	0.82	0.02	0.02	Nonwear
12:22:00	2601	6.3	669.07	748.26	1003.8	131.8	90.36	138.2	0.89	0.01	0.01	0	0.78	0.01	0.02	0.01	0.73	0.02	0.02	0.02	0.64	0.02	0.02	0.01	3.61	8.86	989.13	989.18	89.49	89.79	179.43	0	0.24	0.01	0.01	0	0.17	0.02	0.02	2.02	0.39	0.02	0.02	2.53	0.5	0.02	0.02	Nonwear
12:23:00	2601	6.38	668.96	748.34	1003.78	131.79	90.36	138.2	1	0	0.03	0.01	0.78	0.02	0.02	0.01	0.64	0.01	0.02	0.01	0.67	0.02	0.02	0.01	3.64	8.83	989	989.06	89.49	89.79	179.43	2.67	0.08	0.01	0.01	1.95	0.36	0.01	0.01	2.35	0.56	0.02	0.02	2.04	0.73	0.02	0.02	Nonwear
12:24:00	2601	6.29	668.96	748.05	1003.57	131.8	90.36	138.19	0.89	0	0.01	0.01	0.64	0.02	0.02	0.01	0.74	0.02	0.02	0.01	0.65	0.02	0.02	0.01	3.78	8.84	988.82	988.88	89.49	89.78	179.43	1.9	0.48	0	0.01	2.03	0.68	0.01	0.01	1.67	0.84	0.01	0.01	1.79	0.96	0.01	0.01	Nonwear
12:25:00	2601	6.37	668.77	748.12	1003.49	131.79	90.36	138.2	0.33	0.02	0.02	0.02	0.47	0.02	0.01	0.01	0.38	0.02	0.01	0.01	1.17	0.02	0.01	0.01	3.68	8.78	988.76	988.81	89.49	89.79	179.43	2.82	0.96	0.01	0.01	2	0.99	0.01	0.01	2.07	1.04	0.01	0.01	1.83	1.08	0.01	0.01	Nonwear
12:26:00	2601	6.34	668.94	748.3	1003.74	131.79	90.36	138.2	0.67	0.02	0.01	0.01	0.47	0.02	0.01	0.01	1.31	0.02	0	0.01	1.15	0.02	0.01	0.01	3.83	8.9	988.61	988.67	89.48	89.78	179.42	1.49	1.36	0	0	1.39	1.27	0	0.01	1.13	1.23	0.01	0.01	0.99	1.08	0.01	0.01	Nonwear
12:27:00	2601	6.4	668.71	748.24	1003.55	131.79	90.37	138.21	0.33	0	0.01	0	1.32	0.01	0.01	0	1.16	0.01	0.01	0.01	1.22	0.01	0.01	0.01	3.75	8.73	988.62	988.67	89.49	89.78	179.43	1.86	0.32	0.01	0	1.32	0.4	0.01	0.01	1.08	0.34	0.01	0.01	0.94	0.54	0.01	0.01	Nonwear
12:28:00	2601	6.37	668.72	748.32	1003.61	131.78	90.36	138.21	1.75	0.01	0	0	1.39	0.01	0.01	0.01	1.35	0.01	0.01	0.01	1.18	0.02	0.01	0.01	3.85	8.69	988.7	988.76	89.5	89.78	179.43	0.74	0.24	0.01	0.01	0.69	0.29	0.01	0.01	0.62	0.5	0.01	0.01	0.75	0.48	0.01	0.01	Nonwear
12:29:00	2601	6.53	668.65	748.28	1003.54	131.78	90.37	138.22	1.64	0	0.02	0.01	1.29	0.01	0.01	0.01	1.06	0.02	0.01	0.01	1.11	0.02	0.01	0.01	3.81	8.66	988.56	988.62	89.5	89.78	179.44	0.19	0.41	0.01	0.01	0.15	0.58	0.01	0.01	0.75	0.5	0.01	0.01	1.12	0.48	0.01	0.01	Nonwear
12:30:00	2601	6.38	668.63	748.11	1003.39	131.79	90.36	138.21	1.53	0.01	0.01	0.01	1.12	0.02	0.01	0.01	1.24	0.02	0.01	0.01	3.06	0.02	0.01	0.01	3.8	8.71	988.41	988.47	89.5	89.78	179.43	0	0.82	0	0	0.91	0.61	0.01	0.01	1.29	0.55	0	0	1.12	0.52	0	0	Nonwear
12:31:00	2601	6.52	668.76	748.24	1003.58	131.79	90.37	138.21	0.44	0.03	0.01	0.01	0.69	0.02	0.01	0.01	2.97	0.02	0.01	0.01	2.62	0.02	0.01	0.01	3.8	8.61	988.42	988.48	89.5	89.78	179.44	0	0.16	0.01	0.01	1.58	0.48	0	0	1.29	0.51	0	0	1.14	0.71	0.01	0.01	Nonwear
12:32:00	2601	6.48	668.48	748.31	1003.44	131.77	90.37	138.22	0.98	0.01	0.02	0	3.41	0.01	0.01	0	2.8	0.02	0.01	0	47.77	0.89	0.59	0.04	3.86	8.63	988.51	988.57	89.5	89.78	179.44	2.23	0.49	0.01	0.01	1.58	0.44	0	0	1.32	0.8	0.01	0.01	21.54	7.15	0.02	0.01	Nonwear
12:33:00	2601	6.57	668.6	748.13	1003.39	131.79	90.38	138.21	3.57	0.01	0.02	0.01	2.55	0.02	0.02	0.01	50.08	1	0.66	0.04	72.84	3.08	1.97	0.12	3.74	8.69	988.44	988.5	89.5	89.78	179.43	1.13	0.08	0.01	0.01	0.81	0.97	0.01	0.01	24.45	8.08	0.02	0.02	52.45	21.71	0.02	0.02	Nonwear
12:34:00	2601	6.91	668.54	748.32	1003.49	131.78	90.39	138.22	2.18	0.02	0.01	0.01	52.62	1.15	0.75	0.05	69.65	3.37	2.13	0.13	66.58	5.34	3.3	0.16	3.8	8.7	988.51	988.57	89.5	89.78	179.43	0.37	1.23	0.01	0.01	29.61	9.32	0.03	0.02	57.97	24.22	0.03	0.02	51.48	30.36	0.02	0.02	Nonwear
12:35:00	2601	6.7	668.33	748.39	1003.4	131.76	90.38	138.23	56.86	1.4	0.92	0.06	63.28	3.7	2.31	0.14	57	5.55	3.37	0.16	100	13.43	12.82	0.29	3.78	8.55	988.61	988.66	89.5	89.78	179.44	39.48	11.06	0.04	0.03	66.59	27.28	0.03	0.03	56.94	35.37	0.03	0.02	50.16	33.57	0.02	0.02	Nonwear
12:36:00	2601	15.71	655.19	758.16	1002.57	130.82	90.9	139.15	39.32	3.7	2.25	0.13	34.71	5.24	3.1	0.13	100	14.08	14.82	0.33	100	56.05	17.3	0.47	2.13	7.31	988.07	988.28	89.6	89.87	179.39	82.99	28.61	0.05	0.04	64.87	43.88	0.03	0.03	55	38.39	0.03	0.02	64.04	34.92	0.39	0.08	Nonwear
12:37:00	2601	27.81	621.77	782.64	1000.73	128.44	91.59	141.49	11.94	3.71	2.14	0.06	92.67	14.62	18.1	0.4	92.73	66.02	19.85	0.53	100	88.25	20.62	0.51	8.18	4.85	988.71	988.87	89.72	90.47	179.23	48.38	58.78	0.01	0.02	43.17	42.14	0.01	0.02	60.3	35.11	0.44	0.08	51.81	45.79	0.39	0.08	Nonwear
12:38:00	2601	32.94	590	806.64	999.94	126.16	91.89	143.77	85.95	16.48	24.32	0.52	90.43	84.44	24.38	0.56	100	100	23.33	0.49	100	100	21.43	0.45	4.01	11.75	988.52	988.61	89.32	89.77	179.27	3.1	0.06	0	0	43.61	3.4	0.51	0.1	51.24	30.91	0.43	0.09	46.9	31.1	0.38	0.08	Nonwear
12:39:00	2601	135.02	466.86	569.92	1007.26	118.48	99.06	128.4	89.69	100	34.82	0.26	100	100	28.18	0.19	100	100	23.91	0.16	100	100	21.07	0.14	4.19	11.74	988.49	988.58	89.32	89.76	179.26	62.21	4.15	0.62	0.12	61.87	33.32	0.5	0.1	51.38	30.51	0.43	0.09	44.52	27.43	0.38	0.08	Nonwear
12:40:00	2601	30.22	16.27	942.26	1010.94	90.84	92.16	172.9	70.57	10.09	4.89	0.07	69.24	7.88	3.95	0.06	66.82	6.77	3.4	0.05	64.32	5.98	3.03	0.04	1.63	12.45	979.87	990.29	90.64	90.14	177.63	87.12	35.23	0.6	0.13	59.03	26.67	0.49	0.11	47.16	22.2	0.42	0.1	40.24	19.48	0.37	0.09	Nonwear
12:41:00	2601	10.1	18.77	1009.7	1009.94	91.07	89.43	178.77	0.28	0.45	0	0	0.55	0.33	0.01	0.01	0.92	0.33	0.01	0.01	0.81	0.29	0.02	0.02	6.86	20.71	988.28	988.53	91.2	89.6	178.72	0.1	0.34	0.02	0.02	0.47	0.31	0.01	0.01	0.72	0.41	0.01	0.01	1.03	0.41	0.02	0.02	Nonwear
12:42:00	2601	10.06	18.65	1009.77	1010.01	91.06	89.43	178.78	0.49	0.34	0.01	0.01	0.86	0.28	0.01	0.01	0.7	0.26	0.02	0.03	1.04	0.34	0.03	0.03	6.87	20.81	988.02	988.28	91.21	89.6	178.72	0.51	0.41	0.01	0.01	0.88	0.44	0	0	1.16	0.41	0.01	0.01	1.07	0.36	0.02	0.02	Nonwear
12:43:00	2601	9.99	18.74	1009.85	1010.09	91.06	89.43	178.78	0.71	0.34	0	0	0.55	0.26	0.03	0.03	1.17	0.38	0.03	0.03	1.06	0.34	0.03	0.03	6.92	20.69	988.1	988.35	91.2	89.6	178.72	1.24	0.61	0	0	1.39	0.5	0.02	0.02	1.23	0.42	0.02	0.02	1.21	0.37	0.02	0.02	Nonwear
12:44:00	2601	9.89	18.65	1009.92	1010.15	91.06	89.44	178.78	0.64	0.3	0.04	0.04	1.43	0.38	0.03	0.03	1.21	0.31	0.03	0.03	2.09	0.27	0.03	0.03	6.8	20.87	988.07	988.33	91.21	89.61	178.72	1.95	0	0.02	0.02	1.46	0.06	0.02	0.02	1.32	0.2	0.02	0.02	1.23	0.33	0.01	0.01	Nonwear
12:45:00	2601	9.98	18.73	1009.36	1009.59	91.06	89.43	178.78	1.33	0.53	0	0	0.94	0.38	0.01	0.01	1.94	0.32	0.01	0.01	1.82	0.28	0.02	0.02	6.99	20.87	987.78	988.04	91.21	89.59	178.71	1.53	0	0	0	1.46	0.23	0.01	0.01	1.35	0.38	0.01	0.01	2.05	0.36	0.01	0.01	Nonwear
12:46:00	2601	10.17	18.59	1009.4	1009.63	91.06	89.42	178.78	0.63	0.23	0.01	0.01	1.83	0.16	0.01	0.01	1.57	0.14	0.02	0.02	1.36	0.18	0.02	0.02	6.84	20.85	987.75	988	91.21	89.6	178.72	0.41	0.24	0.01	0.01	0.39	0.46	0.01	0.01	1.59	0.41	0.01	0.01	1.41	0.38	0.01	0.01	Nonwear
12:47:00	2601	10.08	18.65	1009.23	1009.47	91.06	89.43	178.78	2.48	0.08	0.01	0.01	1.79	0.06	0.02	0.02	1.47	0.19	0.01	0.01	1.35	0.25	0.01	0.01	6.8	20.78	987.94	988.2	91.21	89.61	178.72	0.1	0.64	0.01	0.01	1.67	0.5	0.01	0.01	1.38	0.43	0.01	0.01	1.23	0.51	0.01	0.01	Nonwear
12:48:00	2601	10.44	18.63	1009.14	1009.38	91.06	89.41	178.77	0.75	0	0.01	0.02	0.88	0.19	0.01	0.01	0.74	0.29	0.01	0.01	0.78	0.27	0.01	0.01	6.79	20.97	987.82	988.07	91.22	89.61	178.71	2.01	0.58	0	0	1.42	0.41	0	0	1.27	0.47	0	0	1.1	0.44	0.01	0.01	Nonwear
12:49:00	2601	10.33	18.63	1008.93	1009.16	91.06	89.41	178.77	0.48	0	0.01	0.01	0.58	0.35	0.01	0.01	0.6	0.31	0.01	0.01	0.66	0.28	0.01	0.01	6.6	20.8	987.8	988.05	91.21	89.62	178.72	1.17	0.37	0.01	0.01	1.29	0.55	0	0	1.07	0.5	0.01	0.01	1.14	0.45	0.01	0.01	Nonwear
12:50:00	2601	10.26	18.57	1009.08	1009.31	91.05	89.42	178.78	0.82	0.49	0.01	0.01	0.7	0.38	0.01	0.01	0.76	0.32	0.01	0.01	0.8	0.4	0.01	0.01	6.71	20.91	987.88	988.13	91.21	89.61	178.72	0.63	0.4	0	0	0.48	0.31	0.01	0.01	1.07	0.34	0.01	0.01	1.11	0.4	0.01	0.01	Nonwear
12:51:00	2601	10.38	18.7	1008.97	1009.21	91.06	89.41	178.77	0.89	0.08	0.01	0.01	0.79	0.22	0.01	0.01	0.88	0.43	0.01	0.01	0.77	0.57	0.02	0.02	6.77	21.03	987.86	988.12	91.22	89.61	178.71	0.52	0.07	0.01	0.01	1.3	0.36	0.01	0.01	1.25	0.46	0.01	0.01	1.17	0.4	0.01	0.01	Nonwear
12:52:00	2601	10.25	18.68	1009.08	1009.32	91.06	89.42	178.77	1.03	0.23	0	0	0.94	0.43	0.01	0.01	0.8	0.55	0.02	0.02	0.85	0.51	0.02	0.02	6.72	21.01	987.67	987.92	91.22	89.61	178.71	1.27	0.41	0.02	0.02	1	0.44	0.01	0.01	0.86	0.36	0.01	0.01	0.78	0.32	0.01	0.01	Nonwear
12:53:00	2601	10.4	18.62	1009.11	1009.35	91.06	89.41	178.77	1.23	0.38	0.01	0.01	0.89	0.46	0.02	0.02	0.96	0.39	0.02	0.02	1.01	0.38	0.02	0.02	6.6	20.89	987.95	988.2	91.21	89.62	178.72	0.11	0.2	0.01	0.01	0.09	0.24	0.01	0.01	0.48	0.2	0.01	0.01	0.45	0.17	0.01	0.01	Nonwear
12:54:00	2601	10.22	18.52	1009.2	1009.43	91.05	89.42	178.78	0.83	0.27	0.02	0.02	0.77	0.19	0.02	0.02	1.04	0.18	0.02	0.02	0.99	0.41	0.03	0.03	6.61	20.83	987.83	988.08	91.21	89.62	178.72	0	0.34	0.01	0.01	0.52	0.24	0.01	0.01	0.48	0.2	0.01	0.01	0.81	0.17	0.01	0.01	Nonwear
12:55:00	2601	10.34	18.45	1009.5	1009.74	91.05	89.41	178.78	1.03	0.15	0.01	0.01	1.13	0.13	0.01	0.01	0.99	0.4	0.02	0.02	1.11	0.42	0.02	0.02	6.61	20.93	987.92	988.17	91.21	89.62	178.72	0	0.17	0.01	0.01	0.57	0.13	0.01	0.01	0.93	0.11	0.01	0.01	1.15	0.12	0.01	0.01	Nonwear
12:56:00	2601	10.19	18.49	1009.64	1009.88	91.05	89.42	178.78	1.58	0.15	0	0	1.21	0.48	0.02	0.02	1.27	0.46	0.02	0.02	1.1	0.46	0.01	0.01	6.67	20.88	987.74	987.99	91.21	89.61	178.72	0.75	0.03	0.01	0.01	1.14	0.03	0.01	0.01	1.29	0.07	0	0.01	1.15	0.18	0	0	Nonwear
12:57:00	2601	10.42	18.45	1009.65	1009.88	91.05	89.41	178.78	0.2	0.5	0.02	0	0.54	0.39	0.02	0.02	0.58	0.46	0.01	0.01	0.51	0.44	0.01	0.01	6.6	20.89	987.84	988.1	91.21	89.62	178.72	0.86	0	0.01	0.01	0.94	0.08	0.01	0.01	0.76	0.2	0	0.01	1.32	0.18	0.01	0.01	Nonwear
12:58:00	2601	10.39	18.32	1009.96	1010.19	91.04	89.41	178.79	0.74	0.04	0.01	0.01	0.71	0.52	0.01	0.01	0.59	0.49	0.01	0.01	0.59	0.47	0.01	0.01	6.52	20.89	987.74	987.99	91.21	89.62	178.72	0.44	0	0	0	0.41	0.22	0	0	1.49	0.19	0.01	0.01	1.29	0.36	0.01	0.01	Nonwear
12:59:00	2601	10.5	18.33	1009.87	1010.1	91.04	89.4	178.78	0.95	0.61	0	0	0.71	0.47	0.01	0.01	0.65	0.42	0.01	0.01	0.62	0.63	0.01	0.01	6.48	20.86	987.75	988	91.21	89.62	178.72	0.54	0.2	0	0	1.76	0.2	0.01	0.01	1.43	0.37	0.01	0.01	1.37	0.32	0.01	0.01	Nonwear
13:00:00	2601	10.36	18.49	1009.8	1010.03	91.05	89.41	178.78	0.2	0.08	0.01	0.01	0.6	0.06	0.01	0.01	0.62	0.48	0.01	0.01	0.54	0.62	0.01	0.01	6.53	20.8	987.78	988.03	91.21	89.62	178.73	1.82	0.27	0.01	0.01	1.32	0.41	0.01	0.01	1.16	0.34	0.01	0.01	1.24	0.32	0.01	0.01	Nonwear
13:01:00	2601	10.39	18.47	1009.96	1010.19	91.05	89.41	178.78	0.61	0.08	0.01	0.01	0.53	0.56	0.01	0.01	0.43	0.71	0.01	0.01	0.38	0.73	0.01	0.01	6.7	20.88	987.96	988.21	91.21	89.61	178.72	1.28	0.58	0.02	0.02	0.92	0.41	0.01	0.01	1.28	0.36	0.01	0.01	1.28	0.44	0.01	0.01	Nonwear
13:02:00	2601	10.48	18.49	1009.86	1010.1	91.05	89.41	178.77	0.07	0.65	0.02	0.02	0.2	0.87	0.01	0.01	0.16	0.84	0.01	0.01	0.77	0.74	0.01	0.01	6.58	20.71	987.69	987.94	91.2	89.62	178.73	0.85	0.34	0	0	1.14	0.37	0	0	1.05	0.5	0	0	1.14	0.44	0	0	Nonwear
13:03:00	2601	10.49	18.66	1010.09	1010.33	91.06	89.41	178.77	0.27	1.22	0.02	0.02	0.19	1.02	0.01	0.01	0.87	0.84	0.01	0.01	0.77	0.75	0.01	0.01	6.66	20.81	987.75	988	91.21	89.61	178.72	1.61	0.17	0	0	1.28	0.37	0	0	1.32	0.34	0.01	0.01	1.21	0.3	0.01	0.01	Nonwear
13:04:00	2601	10.45	18.34	1009.84	1010.08	91.04	89.41	178.78	0.14	0.04	0.01	0.01	1.05	0.21	0.01	0.01	0.88	0.17	0.01	0.01	0.84	0.47	0.01	0.01	6.51	20.86	987.71	987.96	91.21	89.62	178.72	0.11	0.34	0	0	1.36	0.37	0.01	0.01	1.15	0.3	0.01	0.01	1.02	0.34	0.01	0.01	Nonwear
13:05:00	2601	10.47	18.33	1010.03	1010.26	91.04	89.41	178.78	1.21	0.27	0.01	0.01	0.96	0.19	0.01	0.01	0.93	0.5	0.01	0.01	0.83	0.44	0.01	0.01	6.52	20.96	987.7	987.95	91.22	89.62	178.72	1.61	0.51	0.01	0.01	1.28	0.36	0.01	0.01	1.05	0.37	0.01	0.01	1.31	0.33	0.01	0.01	Nonwear
13:06:00	2601	10.65	18.4	1009.89	1010.13	91.04	89.4	178.78	1.14	0.15	0	0.01	1.1	0.51	0.01	0.01	0.94	0.42	0.01	0.01	0.83	0.41	0.01	0.01	6.67	20.81	987.81	988.06	91.21	89.61	178.72	1.5	0.24	0.01	0.01	1.06	0.41	0.01	0.01	1.48	0.33	0.01	0.01	1.68	0.29	0.01	0.01	Nonwear
13:07:00	2601	10.48	18.36	1009.82	1010.05	91.04	89.41	178.78	0.34	0.69	0.01	0.01	0.24	0.5	0.01	0.01	0.21	0.45	0.01	0.01	0.18	0.39	0.01	0.01	6.53	20.88	987.65	987.9	91.21	89.62	178.72	0.65	0.34	0.01	0.01	1.16	0.26	0.01	0.01	1.33	0.22	0.01	0.01	1.15	0.21	0.01	0.01	Nonwear
13:08:00	2601	10.43	18.54	1009.72	1009.95	91.05	89.41	178.77	0.2	0.46	0.01	0.01	0.2	0.34	0.01	0.01	0.17	0.28	0.01	0.01	0.31	0.3	0.01	0.01	6.59	20.98	987.8	988.05	91.22	89.62	178.71	1.63	0.3	0.01	0.01	1.55	0.23	0	0	1.27	0.23	0	0	1.13	0.2	0.01	0.01	Nonwear
13:09:00	2601	10.46	18.42	1009.89	1010.12	91.05	89.41	178.78	0.07	0.34	0.01	0.01	0.06	0.25	0.01	0.01	0.35	0.26	0.01	0.01	0.62	0.26	0.01	0.01	6.44	20.89	987.87	988.12	91.21	89.63	178.72	0.44	0.07	0.01	0.01	0.7	0.1	0.01	0.01	0.57	0.09	0.01	0.01	0.56	0.12	0.01	0.01	Nonwear
13:10:00	2601	10.47	18.51	1009.73	1009.97	91.05	89.41	178.77	0.07	0.11	0.01	0.01	0.42	0.28	0.01	0.01	0.71	0.26	0.01	0.01	0.62	0.24	0.01	0.01	6.4	20.91	987.8	988.05	91.21	89.63	178.72	0.99	0.14	0	0	0.7	0.11	0	0	0.64	0.14	0.01	0.01	0.55	0.14	0.01	0.01	Nonwear
13:11:00	2601	10.46	18.48	1009.94	1010.17	91.05	89.41	178.78	0.47	0.27	0.01	0.01	0.87	0.28	0.01	0.01	0.72	0.24	0.01	0.01	0.63	0.21	0.01	0.01	6.49	20.87	987.76	988.01	91.21	89.62	178.72	0.55	0.14	0	0	0.41	0.17	0	0	0.37	0.16	0.01	0.01	0.93	0.14	0.01	0.01	Nonwear
13:12:00	2601	10.39	18.41	1009.8	1010.03	91.04	89.41	178.78	1.21	0.38	0.01	0.01	0.88	0.28	0	0	0.73	0.23	0.01	0.01	0.64	0.22	0.01	0.01	6.44	20.91	987.73	987.98	91.21	89.63	178.72	0.44	0.1	0	0	0.32	0.08	0.01	0.01	0.95	0.08	0.01	0.01	1.02	0.12	0.01	0.01	Nonwear
13:13:00	2601	10.57	18.51	1009.71	1009.94	91.05	89.4	178.77	0.81	0.27	0	0	0.69	0.21	0	0	0.56	0.23	0	0	0.86	0.33	0	0	6.48	20.94	987.68	987.93	91.21	89.62	178.72	0.33	0	0.01	0.01	1.15	0.08	0.01	0.01	1.14	0.12	0.01	0.01	1	0.1	0.01	0.01	Nonwear
13:14:00	2601	10.45	18.44	1009.76	1009.99	91.05	89.41	178.78	0.07	0.04	0.01	0.01	0.2	0.11	0.01	0	0.68	0.36	0	0	0.59	0.33	0.01	0.01	6.45	20.94	987.81	988.07	91.21	89.63	178.72	1.22	0	0	0	1	0.14	0	0	0.88	0.12	0	0	0.83	0.14	0.01	0.01	Nonwear
13:15:00	2601	10.44	18.45	1009.66	1009.89	91.05	89.41	178.78	0.27	0.15	0	0	0.8	0.42	0	0	0.65	0.36	0.01	0.01	0.65	0.45	0.01	0.01	6.34	20.91	987.8	988.05	91.21	89.63	178.72	0	0.2	0	0	0.73	0.15	0	0	0.63	0.16	0.01	0.01	2.16	0.14	0.01	0.01	Nonwear
13:16:00	2601	10.48	18.41	1009.69	1009.93	91.04	89.41	178.78	1.09	0.57	0	0	0.78	0.41	0.01	0.01	0.75	0.51	0.01	0.01	0.89	0.53	0.01	0.01	6.34	20.97	987.78	988.04	91.22	89.63	178.72	0	0.14	0	0	0.73	0.13	0.01	0.01	2.35	0.11	0.01	0.01	2.05	0.14	0.01	0.01	Nonwear
13:17:00	2601	10.32	18.56	1009.65	1009.88	91.05	89.41	178.78	0.68	0.19	0.01	0.01	0.82	0.59	0.01	0.01	1.02	0.56	0.01	0.01	0.88	0.49	0.01	0.01	6.42	20.93	987.73	987.98	91.21	89.63	178.72	0.89	0.17	0.01	0	2.57	0.12	0.01	0.01	2.1	0.14	0.01	0.01	1.82	0.12	0.01	0.01	Nonwear
13:18:00	2601	10.42	18.51	1009.55	1009.79	91.05	89.41	178.77	0.47	0.61	0	0	0.72	0.64	0	0	0.59	0.52	0.01	0.01	0.53	0.48	0.01	0.01	6.34	20.98	987.66	987.92	91.22	89.63	178.72	3.48	0.1	0.01	0.01	2.47	0.17	0	0	2.04	0.14	0.01	0.01	1.89	0.15	0	0.01	Nonwear
13:19:00	2601	10.49	18.35	1009.5	1009.74	91.04	89.4	178.78	0.54	0.88	0	0	0.5	0.63	0.01	0.01	0.48	0.54	0.01	0.01	0.63	0.54	0.01	0.01	6.66	20.95	987.59	987.85	91.22	89.61	178.71	1.94	0.14	0.01	0.01	1.69	0.11	0.01	0.01	1.77	0.16	0	0.01	1.57	0.17	0	0	Nonwear
13:20:00	2601	10.57	18.58	1009.49	1009.73	91.05	89.4	178.77	0.67	0.31	0.01	0.01	0.58	0.43	0.01	0.01	0.7	0.54	0.01	0.01	0.62	0.61	0.01	0.01	6.48	20.91	987.67	987.93	91.21	89.62	178.72	0.22	0.14	0.01	0.01	0.73	0.19	0.01	0.01	0.6	0.2	0	0.01	0.84	0.24	0.01	0.01	Nonwear
13:21:00	2601	10.47	18.5	1009.7	1009.94	91.05	89.41	178.77	0.07	0.31	0.01	0.01	0.8	0.41	0.01	0.01	0.65	0.47	0.01	0.01	0.82	0.46	0.01	0.01	6.46	20.95	987.57	987.82	91.22	89.63	178.72	0.77	0.13	0	0	0.59	0.22	0	0	0.81	0.25	0	0	0.81	0.24	0	0	Nonwear
13:22:00	2601	10.46	18.42	1009.56	1009.8	91.05	89.41	178.78	1.01	0.27	0	0	0.74	0.33	0	0	0.95	0.43	0	0	0.83	0.42	0	0	6.39	20.99	987.58	987.83	91.22	89.63	178.72	0.66	0.3	0	0	0.79	0.3	0.01	0.01	0.86	0.27	0	0	0.99	0.24	0	0	Nonwear
13:23:00	2601	10.61	18.35	1009.56	1009.79	91.04	89.4	178.78	0.74	0.19	0	0	1.14	0.51	0	0	0.94	0.45	0	0	0.97	0.49	0	0	6.45	20.9	987.61	987.86	91.21	89.63	178.72	1.1	0.4	0.01	0.01	1	0.31	0.01	0.01	1.06	0.25	0	0	0.95	0.29	0.01	0.01	Nonwear
13:24:00	2601	10.5	18.3	1009.5	1009.73	91.04	89.4	178.78	0.88	0.69	0	0	0.78	0.55	0	0	0.75	0.55	0	0	0.79	0.57	0.01	0.01	6.35	21.02	987.51	987.76	91.22	89.63	178.72	1.32	0.34	0	0	1.29	0.26	0	0	1.09	0.28	0.01	0.01	1.02	0.24	0.01	0.01	Nonwear
13:25:00	2601	10.37	18.48	1009.53	1009.77	91.05	89.41	178.78	1.02	0.65	0	0	0.8	0.53	0	0	0.77	0.51	0.01	0.01	0.83	0.44	0.01	0.01	6.47	20.92	987.53	987.78	91.21	89.62	178.72	0.44	0.03	0	0	0.32	0.29	0.01	0.01	0.32	0.25	0.01	0.01	0.7	0.28	0.01	0.01	Nonwear
13:26:00	2601	10.52	18.31	1009.49	1009.72	91.04	89.4	178.78	0.95	0.65	0	0.01	0.91	0.6	0.01	0.01	0.95	0.5	0.01	0.01	0.88	0.43	0.01	0.01	6.51	20.93	987.55	987.8	91.21	89.62	178.72	0.33	0.34	0.01	0.01	0.27	0.24	0.01	0.01	0.8	0.25	0.01	0.01	0.7	0.39	0.01	0.01	Nonwear
13:27:00	2601	10.38	18.48	1009.56	1009.8	91.05	89.41	178.78	0.27	0.15	0.01	0.01	0.44	0.27	0.01	0.01	0.38	0.25	0.01	0.01	0.42	0.24	0.01	0.01	6.48	21.03	987.64	987.89	91.22	89.62	178.71	0.33	0.13	0	0	0.88	0.15	0.01	0.01	0.75	0.43	0.01	0.01	0.73	0.38	0.01	0.01	Nonwear
13:28:00	2601	10.34	18.52	1009.38	1009.62	91.05	89.41	178.78	0.34	0.38	0.02	0.02	0.24	0.3	0.01	0.01	0.42	0.27	0.01	0.01	0.47	0.65	0.01	0.01	6.51	20.99	987.69	987.95	91.22	89.62	178.72	1.2	0.2	0.01	0.01	0.91	0.49	0.01	0.01	0.85	0.4	0.01	0.01	0.75	0.39	0.01	0.01	Nonwear
13:29:00	2601	10.29	18.42	1009.63	1009.86	91.05	89.42	178.78	0.14	0.04	0.01	0.01	0.51	0.24	0.01	0.01	0.54	0.65	0.01	0.01	0.54	0.58	0.01	0.01	6.4	21.05	987.58	987.83	91.22	89.63	178.71	0.99	0.68	0	0	0.97	0.48	0.01	0.01	0.79	0.42	0.01	0.01	0.98	0.44	0	0	Nonwear
13:30:00	2601	10.31	18.43	1009.44	1009.67	91.05	89.41	178.78	0.55	0.27	0.02	0.02	0.48	0.79	0.01	0.01	0.44	0.66	0.02	0.02	0.91	0.6	0.01	0.01	6.49	20.85	987.53	987.78	91.21	89.62	178.72	0.33	0.34	0	0	0.46	0.25	0	0	0.72	0.27	0	0	0.63	0.23	0.01	0.01	Nonwear
13:31:00	2601	10.39	18.5	1009.66	1009.9	91.05	89.41	178.78	0.07	1.08	0.02	0.02	0.1	0.77	0.02	0.02	0.82	0.68	0.01	0.01	0.95	0.59	0.02	0.02	6.52	20.95	987.47	987.72	91.22	89.62	178.72	0.65	0.24	0	0	0.85	0.31	0	0	0.7	0.26	0	0	0.61	0.25	0	0	Nonwear
13:32:00	2601	10.4	18.22	1009.44	1009.67	91.03	89.41	178.79	0.07	0.46	0.02	0.02	0.91	0.63	0.02	0.02	0.97	0.55	0.02	0.02	1.09	0.49	0.02	0.02	6.46	20.88	987.48	987.73	91.21	89.63	178.72	1.19	0.2	0	0	0.86	0.15	0.01	0.01	0.7	0.13	0	0	0.65	0.22	0.01	0	Nonwear
13:33:00	2601	10.41	18.34	1009.75	1009.98	91.04	89.41	178.78	1.08	0.42	0.02	0.02	0.94	0.3	0.02	0.02	1.2	0.35	0.02	0.02	1.06	0.37	0.02	0.02	6.57	20.82	987.48	987.73	91.21	89.62	178.72	0.76	0.14	0	0	0.62	0.1	0.01	0	0.52	0.2	0.01	0.01	0.47	0.18	0.01	0	Nonwear
13:34:00	2601	10.57	18.45	1009.5	1009.74	91.05	89.4	178.77	0.13	0.15	0.01	0.01	1.38	0.39	0.01	0.01	1.13	0.42	0.01	0.01	1.2	0.7	0.01	0.01	6.5	20.86	987.38	987.64	91.21	89.62	178.72	0	0.1	0	0	0.35	0.25	0.01	0.01	0.29	0.21	0.01	0.01	0.36	0.3	0.01	0.01	Nonwear
13:35:00	2601	10.59	18.41	1009.34	1009.58	91.04	89.4	178.77	1.76	0.39	0	0	1.28	0.35	0	0	1.25	0.8	0.01	0.01	1.1	0.72	0.01	0.01	6.5	20.83	987.44	987.69	91.21	89.62	178.72	0	0.24	0.01	0.01	0.32	0.17	0	0	0.36	0.33	0.01	0.01	0.4	0.38	0.01	0.01	Nonwear
13:36:00	2601	10.33	18.31	1009.31	1009.55	91.04	89.41	178.79	1.29	0.08	0	0	1.03	0.97	0.01	0.01	0.97	0.83	0.01	0.01	0.9	1.78	0.01	0.01	6.54	20.76	987.51	987.76	91.2	89.62	178.73	0.33	0.1	0.01	0.01	0.32	0.41	0.01	0.01	0.33	0.43	0.01	0.01	0.45	0.42	0.01	0.01	Nonwear
13:37:00	2601	10.52	18.29	1009.29	1009.52	91.04	89.4	178.78	1.22	1.23	0.02	0.02	0.94	0.88	0.01	0.01	0.92	2.05	0.01	0.01	0.8	2.76	0.02	0.02	6.51	20.79	987.42	987.67	91.21	89.62	178.73	0.43	0.44	0	0	0.4	0.39	0.01	0.01	0.5	0.35	0	0.01	0.63	0.43	0.01	0.01	Nonwear
13:38:00	2601	10.34	18.61	1009.52	1009.75	91.06	89.41	178.77	1.09	0.46	0	0	0.86	2.52	0.02	0.02	0.73	3.13	0.02	0.02	1.03	3.31	0.02	0.02	6.55	20.92	987.37	987.62	91.21	89.62	178.72	0.11	0.07	0.01	0.01	0.32	0.06	0.01	0.01	0.48	0.26	0.01	0.01	1.04	0.34	0.01	0.01	Nonwear
13:39:00	2601	10.5	18.49	1009.53	1009.77	91.05	89.4	178.77	1.02	2.85	0.02	0.02	0.72	3.01	0.02	0.02	1.17	2.94	0.02	0.02	17	9.2	0.03	0.02	6.56	20.94	987.49	987.75	91.21	89.62	178.72	0.32	0	0.01	0.01	0.46	0.28	0.01	0.01	1.2	0.34	0.01	0.01	9.03	4.11	0.01	0.01	Nonwear
13:40:00	2601	10.35	17.76	1009.25	1009.48	91.01	89.41	178.81	0.61	1.29	0.03	0.03	1.07	1.28	0.03	0.02	18.87	9.39	0.03	0.02	50.17	42.15	0.05	0.05	6.59	20.94	987.42	987.67	91.22	89.62	178.72	0.32	0	0.01	0.01	1.47	0.34	0.01	0.01	10.18	4.66	0.01	0.01	26.35	48	0.03	0.01	Nonwear
13:41:00	2601	10.44	17.44	1009.73	1009.94	90.99	89.41	178.83	1.51	0.45	0.03	0.03	21.17	10.56	0.04	0.03	51.12	48.9	0.05	0.05	48.47	58.82	0.04	0.04	6.62	21.04	987.57	987.82	91.22	89.62	178.71	1.95	0.13	0.01	0	11.8	5.52	0.01	0	29.59	56.62	0.03	0.01	46.41	72.95	0.04	0.02	Nonwear
13:42:00	2601	10.22	17.33	1009.32	1009.54	90.98	89.42	178.84	25.14	13.11	0.03	0.01	50.81	60.36	0.06	0.06	44.3	68.01	0.05	0.05	39.09	69.29	0.06	0.06	6.44	21.08	987.5	987.76	91.22	89.63	178.71	13.86	6.93	0.02	0	33.53	71.89	0.04	0.01	51.44	88.28	0.04	0.02	49.44	100	0.04	0.02	Nonwear
13:43:00	2601	14.64	14.39	1008.91	1009.36	90.83	89.17	178.66	42.5	82.83	0.08	0.08	31.8	77.26	0.06	0.06	26.46	70.48	0.06	0.06	23.1	66.2	0.06	0.06	5.29	19.11	987.29	987.78	91.11	89.69	178.72	35.65	100	0.05	0.02	53.74	100	0.05	0.02	46.01	100	0.05	0.02	40.77	100	0.04	0.02	Nonwear
13:44:00	2601	27.22	3.76	1010.1	1010.49	90.21	88.46	178.43	0.8	15.71	0.05	0.04	0.84	16.4	0.05	0.04	0.74	13.88	0.04	0.04	0.65	12.41	0.04	0.04	3.16	2.47	988	988.02	90.14	89.82	179.69	43.24	12.76	0.02	0.02	30.67	12.62	0.01	0.01	25.19	12.52	0.02	0.02	21.84	11.79	0.02	0.02	Nonwear
13:45:00	2601	27.53	4.7	1009.42	1009.85	90.26	88.43	178.39	0.36	7.68	0.06	0.06	0.26	5.43	0.05	0.05	0.22	4.53	0.04	0.04	0.2	3.92	0.04	0.04	1.68	2.96	988.25	988.26	90.17	89.9	179.7	37.9	16.54	0	0	28.89	15.2	0.01	0.01	24.06	13.62	0.01	0.01	21.36	12.42	0.01	0.01	Nonwear
13:46:00	2601	27.67	5.24	1010.29	1010.69	90.3	88.43	178.39	0.1	3.31	0	0	0.16	2.39	0	0	0.18	2.1	0	0	0.24	2.41	0.01	0.01	2.91	2.34	988.24	988.25	90.14	89.83	179.71	1.44	2.46	0.01	0.01	1.04	1.82	0.01	0.01	1.98	1.51	0.01	0.01	1.72	1.52	0.01	0.01	Nonwear
13:47:00	2601	27.63	5	1010.32	1010.72	90.28	88.43	178.39	0.13	1.12	0	0	0.13	0.8	0	0	0.2	1.43	0.01	0.01	0.17	1.72	0.02	0.02	2.97	2.26	988.39	988.41	90.13	89.83	179.7	0.48	0.62	0.01	0.01	1.77	0.51	0.01	0.01	1.53	1.31	0.01	0.01	1.66	2.79	0.01	0.01	Nonwear
13:48:00	2601	27.58	5.08	1010.3	1010.7	90.29	88.44	178.4	0.05	0.7	0	0	0.15	1.75	0.01	0.01	0.13	1.94	0.02	0.02	0.18	1.68	0.02	0.02	2.95	2.28	988.52	988.53	90.13	89.83	179.7	2.36	0	0.02	0.01	1.84	1.26	0.01	0.01	1.83	2.84	0.01	0.01	2.04	3.12	0.01	0.01	Nonwear
13:49:00	2601	27.56	5.03	1010.37	1010.77	90.29	88.44	178.4	0.15	1.71	0.01	0.01	0.13	2.29	0.02	0.02	0.21	1.87	0.01	0.01	0.24	2.15	0.02	0.02	3.05	2.28	988.31	988.33	90.13	89.82	179.7	2.12	0	0.01	0.01	1.72	3.03	0.01	0.01	1.81	3.5	0.01	0.01	1.97	3.3	0.01	0.01	Nonwear
13:50:00	2601	27.5	4.91	1010.48	1010.88	90.28	88.44	178.4	0.15	3.24	0.01	0.01	0.25	2.29	0.01	0.01	0.27	2.45	0.01	0.01	0.27	2.13	0.01	0.01	2.96	2.33	988.44	988.46	90.14	89.83	179.7	2.12	2.68	0	0	2.2	4.08	0.01	0.01	2.28	3.75	0.01	0.01	1.97	3.25	0.01	0.01	Nonwear
13:51:00	2601	27.56	5.14	1010.68	1011.08	90.29	88.44	178.4	0.2	1.53	0	0	0.31	2.71	0.01	0.01	0.28	2.26	0.01	0.01	0.28	1.98	0.01	0.01	3.05	2.42	988.5	988.51	90.14	89.82	179.69	0.92	5.78	0.02	0.02	1.14	4.54	0.01	0.01	1.03	3.72	0.01	0.01	1.06	3.96	0.01	0.01	Nonwear
13:52:00	2601	27.64	5.03	1010.67	1011.07	90.29	88.43	178.39	0.44	2.29	0.01	0.01	0.34	1.63	0.01	0.01	0.33	1.57	0.01	0.01	100	25.77	0.85	0.28	3.09	2.23	988.28	988.3	90.13	89.82	179.7	0.68	0.63	0.01	0.01	0.97	2.08	0.01	0.01	1.14	2.42	0.01	0.01	100	100	0.1	0.14	Nonwear
13:53:00	2601	27.47	4.87	1010.85	1011.24	90.28	88.44	178.4	0.39	1.44	0.01	0.01	0.3	1.72	0.01	0.01	100	29.54	0.95	0.31	90.73	37.96	1.04	0.33	3.12	2.25	988.36	988.38	90.13	89.82	179.7	1.37	2.17	0.01	0.01	1.35	2.89	0.01	0.01	100	100	0.11	0.15	99.93	100	0.13	0.18	Nonwear
13:54:00	2601	27.62	4.97	1010.73	1011.13	90.28	88.43	178.39	0.36	0.99	0.01	0.01	100	36.2	1.1	0.36	82.02	43.41	1.1	0.35	68.14	44.15	1.04	0.33	3.06	2.32	988.51	988.53	90.13	89.82	179.7	0.46	4.08	0	0	100	100	0.12	0.17	89.26	100	0.13	0.18	73.33	81.92	0.13	0.18	Nonwear
13:55:00	2601	27.48	5.04	1010.88	1011.27	90.29	88.44	178.4	100	49.92	1.36	0.45	66.37	50.12	1.1	0.36	52.46	46.33	0.95	0.3	44.58	42.97	0.85	0.27	3.04	2.19	988.53	988.54	90.13	89.82	179.7	100	100	0.15	0.21	71.02	78.76	0.13	0.18	55.78	61.24	0.12	0.16	47.26	51.61	0.1	0.14	Nonwear
08:00:00	3080	50.47	675.82	715.56	985.56	133.29	87.06	43.44	0.25	0.01	0.02	0.01	0.25	0.01	0.03	0.02	0.25	0.01	0.03	0.02	0.22	0.02	0.02	0.02	569.47	498.17	600.79	966.15	121.04	126.12	51.55	0.04	0	0.03	0	0.03	0	0.03	0.01	0.02	0	0.02	0.01	0.02	0	0.02	0.01	Nonwear
08:01:00	3080	50.65	675.87	715.77	985.76	133.29	87.05	43.44	0.1	0.01	0.02	0.02	0.1	0.01	0.02	0.01	0.08	0.02	0.01	0.01	0.07	0.02	0.02	0.01	569.14	498.17	601.04	966.1	121.04	126.09	51.53	0.02	0	0.01	0.01	0.02	0	0.01	0.01	0.02	0	0.01	0.01	0.01	0	0.02	0.01	Nonwear
08:02:00	3080	50.72	675.98	716.01	986.01	133.28	87.05	43.43	0.04	0	0	0	0.05	0.01	0.01	0	0.04	0.01	0.02	0	0.25	0.01	0.03	0.01	569.27	498.18	601.14	966.25	121.04	126.1	51.53	0.01	0	0.01	0	0.01	0	0.01	0.01	0.01	0	0.02	0.01	0.02	0.01	0.02	0.01	Nonwear
08:03:00	3080	50.75	676	715.96	985.98	133.28	87.05	43.44	0.07	0.01	0.01	0	0.05	0.01	0.02	0.01	0.28	0.01	0.03	0.01	0.27	0.01	0.04	0.01	569.37	498.21	601.05	966.27	121.04	126.1	51.54	0.01	0	0.01	0.01	0.01	0	0.02	0.01	0.03	0.01	0.02	0.02	0.03	0.01	0.02	0.02	Nonwear
08:04:00	3080	50.7	676.12	715.86	985.99	133.29	87.05	43.45	0.01	0	0.01	0.01	0.34	0.01	0.03	0.01	0.3	0.01	0.03	0.01	0.35	0.01	0.05	0.02	569.29	498.21	600.97	966.17	121.04	126.1	51.54	0.01	0	0.02	0.01	0.03	0.01	0.02	0.01	0.03	0.01	0.02	0.01	0.03	0.02	0.03	0.01	Nonwear
08:05:00	3080	50.71	676.14	715.71	985.9	133.3	87.05	43.45	0.4	0.01	0.03	0.01	0.29	0	0.03	0.01	0.39	0	0.04	0.02	0.41	0.01	0.05	0.03	569.23	498.2	600.84	966.05	121.04	126.1	51.54	0.03	0.01	0.01	0.01	0.03	0.02	0.01	0.01	0.03	0.02	0.03	0.01	0.03	0.02	0.04	0.01	Nonwear
08:06:00	3080	51	676.2	715.45	985.76	133.31	87.03	43.47	0.11	0	0.01	0.01	0.45	0	0.04	0.02	0.47	0.01	0.04	0.02	0.43	0.01	0.03	0.02	569	498.3	600.78	965.93	121.06	126.09	51.54	0	0.01	0.01	0	0.03	0.01	0.03	0	0.03	0.01	0.04	0	0.03	0.01	0.03	0	Nonwear
08:07:00	3080	50.92	676.19	715.31	985.66	133.32	87.04	43.47	0.49	0	0.04	0.02	0.42	0.01	0.03	0.02	0.35	0.01	0.03	0.02	0.4	0.01	0.02	0.02	568.96	498.35	600.69	965.87	121.06	126.09	51.54	0.04	0.01	0.03	0	0.03	0.01	0.03	0	0.03	0.01	0.03	0	0.02	0.01	0.02	0	Nonwear
08:08:00	3080	50.57	676.21	714.94	985.38	133.33	87.06	43.49	0.04	0.01	0	0	0.06	0.01	0	0.01	0.21	0.01	0	0	0.25	0.01	0.02	0.01	569.26	498.43	600.43	965.93	121.06	126.11	51.57	0	0.01	0.01	0.01	0.01	0.01	0.01	0	0.01	0.01	0.01	0	0.01	0.01	0.02	0	Nonwear
08:09:00	3080	50.54	676.12	714.94	985.32	133.33	87.06	43.48	0.08	0.01	0	0	0.25	0.01	0	0	0.28	0.01	0.02	0.01	1.03	0.04	0.07	0.02	569.3	498.38	600.33	965.86	121.06	126.12	51.57	0.02	0	0.01	0	0.01	0.01	0.01	0	0.01	0	0.02	0	0.02	0	0.03	0.01	Nonwear
08:10:00	3080	50.6	676.03	714.95	985.27	133.33	87.06	43.48	0.34	0.02	0	0	0.35	0.01	0.03	0.01	1.15	0.04	0.07	0.02	1.85	0.07	0.13	0.04	569.17	498.37	600.45	965.86	121.06	126.11	51.56	0.01	0.01	0.01	0	0.01	0.01	0.01	0	0.02	0	0.03	0.01	0.09	0.14	0.06	0.01	Nonwear
08:11:00	3080	50.36	676.18	714.9	985.32	133.33	87.07	43.49	0.48	0.02	0.04	0.01	1.36	0.05	0.08	0.02	1.99	0.07	0.14	0.05	2.12	0.08	0.15	0.05	569.25	498.33	600.5	965.91	121.06	126.11	51.56	0.01	0.01	0.01	0	0.02	0.01	0.03	0	0.1	0.16	0.06	0.01	0.13	0.17	0.07	0.02	Nonwear
08:12:00	3080	50.7	676.03	715.28	985.51	133.31	87.05	43.46	1.37	0.05	0.07	0.02	1.86	0.07	0.13	0.04	1.85	0.08	0.14	0.04	1.82	0.08	0.13	0.04	569.14	498.38	600.6	965.94	121.06	126.1	51.55	0.02	0.01	0.03	0	0.12	0.19	0.06	0.02	0.14	0.18	0.06	0.02	0.14	0.18	0.06	0.03	Nonwear
08:13:00	3080	51.69	675.58	716	985.78	133.26	86.99	43.42	1.26	0.05	0.12	0.04	1.13	0.05	0.1	0.03	1.08	0.05	0.09	0.03	1.06	0.05	0.1	0.03	569	498.34	600.83	965.98	121.06	126.09	51.54	0.16	0.23	0.06	0.02	0.15	0.18	0.05	0.02	0.14	0.16	0.04	0.02	0.12	0.14	0.04	0.02	Nonwear
08:14:00	3080	52.62	675.07	717.19	986.34	133.19	86.94	43.35	0.23	0.02	0.02	0	0.32	0.02	0.01	0	0.4	0.03	0.05	0.02	0.43	0.03	0.05	0.02	570.26	496.75	601.35	966.22	120.94	126.17	51.51	0.04	0.01	0	0.02	0.04	0.01	0	0.01	0.03	0.01	0	0.01	0.03	0.01	0.01	0.01	Nonwear
08:15:00	3080	52.79	674.91	717.36	986.36	133.18	86.93	43.34	0.23	0.01	0	0	0.3	0.02	0.05	0.02	0.32	0.02	0.05	0.02	0.37	0.02	0.04	0.02	570.57	496.8	601.37	966.45	120.93	126.18	51.52	0.02	0.02	0	0	0.01	0.01	0	0	0.01	0.01	0.01	0	0.02	0.01	0.01	0.01	Nonwear
08:16:00	3080	52.96	674.78	717.38	986.3	133.17	86.92	43.34	0.2	0.01	0.06	0.03	0.2	0.01	0.04	0.02	0.27	0.02	0.04	0.02	0.23	0.01	0.03	0.02	570.71	496.67	601.37	966.47	120.92	126.19	51.52	0.01	0.01	0	0	0.02	0.01	0.01	0	0.03	0.01	0.01	0.01	0.03	0.01	0.01	0.01	Nonwear
08:17:00	3080	53.11	674.67	717.96	986.66	133.14	86.91	43.31	0.08	0	0	0	0.18	0.02	0.01	0.01	0.18	0.02	0.01	0.01	0.15	0.01	0.01	0.01	570.62	496.76	601.42	966.49	120.93	126.19	51.52	0.01	0	0	0	0.03	0	0.01	0.01	0.02	0	0.01	0.01	0.02	0.01	0.01	0.01	Nonwear
08:18:00	3080	53.17	674.65	717.91	986.61	133.14	86.91	43.31	0.17	0.02	0	0.01	0.2	0.02	0	0.01	0.16	0.02	0.01	0.01	0.22	0.02	0.03	0.02	570.53	496.77	601.44	966.46	120.93	126.18	51.51	0.02	0	0.01	0.01	0.02	0	0.01	0.01	0.01	0.01	0.01	0.01	0.02	0.01	0.01	0.01	Nonwear
08:19:00	3080	53.3	674.88	717.88	986.75	133.15	86.9	43.32	0.28	0.01	0	0.01	0.2	0.01	0.01	0.01	0.25	0.02	0.03	0.02	0.24	0.01	0.03	0.02	570.34	496.76	601.35	966.28	120.94	126.17	51.51	0.01	0	0.01	0	0.01	0.01	0.01	0	0.02	0.01	0.01	0.01	0.02	0.01	0.02	0.01	Nonwear
08:20:00	3080	53.09	674.8	717.87	986.68	133.15	86.92	43.32	0.11	0.01	0.01	0.01	0.29	0.01	0.03	0.02	0.26	0.01	0.03	0.02	0.25	0.01	0.03	0.02	570.45	496.78	601.26	966.3	120.94	126.18	51.52	0	0.01	0.01	0	0.03	0.01	0.01	0.01	0.02	0.01	0.02	0.01	0.02	0.01	0.03	0.01	Nonwear
08:21:00	3080	53.17	674.69	717.72	986.5	133.15	86.91	43.32	0.29	0.01	0.03	0.02	0.27	0.01	0.02	0.01	0.27	0	0.02	0.01	0.28	0	0.02	0.01	570.48	496.69	601.36	966.33	120.93	126.18	51.51	0.04	0.01	0.02	0.02	0.03	0.01	0.03	0.01	0.02	0.01	0.03	0.01	0.02	0.01	0.03	0.01	Nonwear
08:22:00	3080	53.39	674.63	717.39	986.22	133.16	86.9	43.33	0.36	0.01	0	0.01	0.33	0.01	0.01	0.01	0.32	0	0.01	0.01	0.3	0	0.01	0.01	570.19	496.73	601.23	966.1	120.94	126.17	51.51	0.02	0	0.02	0	0.02	0.01	0.02	0	0.01	0.01	0.02	0.01	0.02	0.01	0.02	0.01	Nonwear
08:23:00	3080	53.12	674.7	717.44	986.3	133.16	86.91	43.33	0.08	0	0	0	0.11	0	0.01	0.01	0.1	0	0.01	0.01	0.18	0.01	0.01	0.01	570.32	496.74	601.04	966.07	120.94	126.18	51.53	0	0.01	0.01	0	0.01	0.01	0.01	0.01	0.02	0.01	0.02	0.01	0.03	0.01	0.03	0.01	Nonwear
08:24:00	3080	53.06	674.69	717.48	986.32	133.16	86.92	43.33	0.08	0	0.02	0.01	0.06	0	0.01	0.01	0.17	0.01	0.01	0.01	0.2	0.01	0.02	0.01	570.36	496.81	600.97	966.08	120.95	126.18	51.53	0.02	0	0	0.01	0.02	0.01	0.02	0.01	0.04	0.01	0.03	0.01	0.03	0.01	0.03	0.01	Nonwear
08:25:00	3080	53	674.68	717.32	986.19	133.17	86.92	43.33	0.04	0.01	0.01	0	0.17	0.01	0.02	0.01	0.19	0.01	0.02	0.01	0.17	0.01	0.02	0.01	570.23	496.78	600.94	965.97	120.95	126.18	51.53	0.02	0.01	0.03	0	0.03	0.01	0.03	0	0.03	0.01	0.03	0	0.02	0.01	0.03	0.01	Nonwear
08:26:00	3080	53.03	674.63	717.45	986.25	133.16	86.92	43.33	0.23	0.01	0.01	0.01	0.21	0.01	0.01	0.01	0.17	0.01	0.01	0.01	0.15	0.01	0.03	0.01	570.09	496.73	601.17	966	120.94	126.17	51.51	0.02	0	0.02	0	0.02	0	0.02	0	0.02	0.01	0.02	0.01	0.04	0.01	0.02	0.01	Nonwear
08:27:00	3080	52.86	674.75	717.58	986.42	133.16	86.93	43.33	0.05	0.01	0	0.01	0.07	0.01	0	0	0.07	0.01	0.03	0.01	3.05	0.05	0.06	0.02	569.89	496.72	601.33	965.98	120.94	126.15	51.5	0.01	0	0.01	0.01	0.02	0.01	0.01	0.01	0.04	0.01	0	0.01	0.04	0.04	0.01	0.01	Nonwear
08:28:00	3080	52.82	674.65	717.58	986.35	133.16	86.93	43.32	0.09	0	0	0	0.08	0	0.03	0.02	3.39	0.05	0.07	0.02	3.95	0.05	0.07	0.03	570.01	496.69	601.39	966.07	120.94	126.16	51.5	0.02	0.02	0	0	0.04	0.01	0	0.01	0.04	0.05	0.01	0.01	0.04	0.06	0.01	0.01	Nonwear
08:29:00	3080	52.89	674.65	717.63	986.39	133.15	86.93	43.32	0.01	0	0.04	0.02	3.87	0.06	0.07	0.02	4.11	0.05	0.07	0.03	3.95	0.05	0.06	0.02	570.17	496.58	601.39	966.11	120.93	126.17	51.5	0.03	0.01	0	0.01	0.05	0.06	0.01	0.01	0.05	0.07	0.01	0.01	0.05	0.07	0.01	0.01	Nonwear
[truncated: 10,108 more rows]
